# Supplementary material for: Profiling Chromatin Accessibility Responses in Goat Bronchial Epithelial Cells Infected with Pasteurella multocida
Source: Int J Mol Sci. 2023 Jan 9;24(2):1312. doi: 10.3390/ijms24021312 (PMC9861026; doi:10.3390/ijms24021312)
Supplement: Supplementary file 1 [file ijms-24-01312-s001.zip]

Archive with 4 entries (4 files):
- Figures S1-S3.docx
- Table S1 Information of enrichment of known TF motifs identified for the up-regulated peaks in P. multocida infection group.xls
- Table S2 Differential expression genes.xlsx
- Table S3 Gene ontology terms enriched analyses of genes that were identified by synthetically analysis of RNA-seq and ATAC-seq.xlsx
