# Supplementary material for: Profiling Chromatin Accessibility Responses in Goat Bronchial Epithelial Cells Infected with Pasteurella multocida
Source: Int J Mol Sci. 2023 Jan 9;24(2):1312. doi: 10.3390/ijms24021312 (PMC9861026; doi:10.3390/ijms24021312)
Supplement: Supplementary file 1 [file ijms-24-01312-s001.zip › Table S1 Information of enrichment of known TF motifs identified for the up-regulated peaks in P. multocida infection group.xls]

## Sheet: Table S1 The information of enr
Table S1 The information of enrichment of known TF motifs identified for the up-regulated peaks in P. multocida infection group.
motif_ID	motif_alt_ID	consensus	adj_p-value	E-value	TP	%TP	FP	%FP
MA1128.1	FOSL1::JUN	NKATGACTCATNN	1.28e-53	7.4e-51	186	47.69	108	9.23
MA1135.1	FOSB::JUNB	KRTGASTCAT	3.21e-52	1.86e-49	171	43.85	88	7.52
MA1142.1	FOSL1::JUND	NRTGACTCAT	3.75e-52	2.17e-49	151	38.72	59	5.04
MA0099.3	FOS::JUN	ATGAGTCAYM	7.19e-51	4.16e-48	153	39.23	65	5.56
MA1137.1	FOSL1::JUNB	NDRTGACTCATNN	7.38e-51	4.28e-48	161	41.28	76	6.5
MA1130.1	FOSL2::JUN	NNRTGAGTCAYN	2.34e-50	1.36e-47	155	39.74	69	5.9
MA1144.1	FOSL2::JUND	KATGACTCAT	4.52e-50	2.62e-47	168	43.08	89	7.61
MA1138.1	FOSL2::JUNB	KRTGASTCAT	6.19e-50	3.58e-47	152	38.97	66	5.64
MA1134.1	FOS::JUNB	KATGASTCATHN	1.22e-49	7.06e-47	155	39.74	71	6.07
MA1141.1	FOS::JUND	NKATGAGTCATNN	3.5e-49	2.02e-46	155	39.74	72	6.15
MA0490.1	JUNB	NRRTGASTCAK	6.56e-47	3.8e-44	151	38.72	72	6.15
MA0491.1	JUND	DRTGASTCATS	2.29e-46	1.33e-43	126	32.31	41	3.5
MA0478.1	FOSL2	KRRTGASTCAB	2.43e-42	1.41e-39	145	37.18	75	6.41
MA0489.1	JUN(var.2)	RRRRRRTGASTCAT	3.71e-40	2.15e-37	137	35.13	69	5.9
MA1132.1	JUN::JUNB	KATGACKCAT	3.74e-40	2.16e-37	136	34.87	67	5.73
MA0477.1	FOSL1	RRTGASTCAKV	1.6e-39	9.25e-37	135	34.62	68	5.81
MA0476.1	FOS	DVTGASTCATB	1.95e-39	1.13e-36	147	37.69	86	7.35
MA0655.1	JDP2	ATGACTCAT	5.83e-31	3.37e-28	102	26.15	45	3.85
MA0462.1	BATF::JUN	RRWATGASTCA	3.8e-26	2.2e-23	134	34.36	109	9.32
MA1101.1	BACH2	NMTGACTCAGCANH	3.88e-26	2.24e-23	134	34.36	109	9.32
MA0501.1	MAF::NFE2	ATGACTCAGCANWTY	2.84e-17	1.64e-14	52	13.33	17	1.45
MA0150.2	Nfe2l2	CASNATGACTCAGCA	3.39e-14	1.96e-11	74	18.97	55	4.7
MA0841.1	NFE2	VATGACTCATS	6.01e-14	3.48e-11	36	9.23	8	0.68
MA0591.1	Bach1::Mafk	RSSATGACTCAGCAB	3.48e-13	2.02e-10	48	12.31	22	1.88
MA1143.1	FOSL1::JUND(var.2)	RTGACGTMAY	1.4e-11	8.08e-09	125	32.05	166	14.19
MA0139.1	CTCF	YGRCCASYAGRKGGCRSYR	4.1e-11	2.38e-08	40	10.26	17	1.45
MA0760.1	ERF	ACCGGAAGTR	2.64e-08	1.53e-05	43	11.03	30	2.56
MA0599.1	KLF5	GCCCCDCCCH	3.21e-08	1.86e-05	37	9.49	20	1.71
MA0493.1	Klf1	RRCCACACCCW	3.21e-08	1.86e-05	64	16.41	64	5.47
MA0475.2	FLI1	ACCGGAARTR	2.04e-07	0.000118	25	6.41	9	0.77
MA0076.2	ELK4	BCRCTTCCGGB	2.3e-07	0.000133	55	14.1	53	4.53
MA0474.2	ERG	ACCGGAARTV	2.48e-07	0.000143	27	6.92	11	0.94
MA0028.2	ELK1	ACCGGAAGTR	2.74e-07	0.000159	27	6.92	12	1.03
MA0062.2	Gabpa	CCGGAAGTGVV	2.85e-07	0.000165	24	6.15	8	0.68
MA0089.1	MAFG::NFE2L1	NATGAC	3.92e-07	0.000227	190	48.72	367	31.37
MA0759.1	ELK3	ACCGGAAGTD	6.58e-07	0.000381	25	6.41	10	0.85
MA0098.3	ETS1	ACCGGAARTR	1.16e-06	0.000673	20	5.13	5	0.43
MA0156.2	FEV	ACCGGAAGTN	2.27e-06	0.00131	35	8.97	25	2.14
MA0742.1	Klf12	GRCCACGCCCWHHWH	2.28e-06	0.00132	28	7.18	16	1.37
MA0605.1	Atf3	GATGACGT	5.45e-06	0.00316	66	16.92	82	7.01
MA0136.2	ELF5	AMSMGGAAGTD	6.84e-06	0.00396	69	17.69	87	7.44
MA0763.1	ETV3	ACCGGAAGTR	7.36e-06	0.00426	23	5.9	10	0.85
MA0750.2	ZBTB7A	NVCCGGAAGTGSV	8e-06	0.00463	80	20.51	112	9.57
MA0765.1	ETV5	ACCGGAWGYN	8.46e-06	0.0049	27	6.92	15	1.28
MA0764.1	ETV4	ACCGGAAGTR	9.33e-06	0.0054	35	8.97	27	2.31
MA0516.1	SP2	GYCCCGCCYCYBSSS	9.6e-06	0.00556	89	22.82	131	11.2
MA0090.2	TEAD1	YRCATTCCWH	1.02e-05	0.00591	94	24.1	142	12.14
MA0761.1	ETV1	ACCGGAAGTD	1.11e-05	0.00643	20	5.13	7	0.6
MA1107.1	KLF9	VSCCACACCCACH	1.26e-05	0.00729	75	19.23	102	8.72
MA0081.1	SPIB	WGMGGAA	2.04e-05	0.0118	161	41.28	310	26.5
MA0495.2	MAFF	DWWTTGCTGAGTCAGCAAWWW	2.39e-05	0.0138	56	14.36	67	5.73
MA0762.1	ETV2	AACCGGAAATR	2.99e-05	0.0173	34	8.72	29	2.48
MA0861.1	TP73	DRCATGTCNNRACAYGYM	3.5e-05	0.0202	10	2.56	0	0
MA0809.1	TEAD4	NRCATTCCWN	4.46e-05	0.0258	94	24.1	148	12.65
MA0808.1	TEAD3	RCATTCCW	7e-05	0.0405	67	17.18	91	7.78
MA1103.1	FOXK2	WDGTAAACANV	7.85e-05	0.0454	84	21.54	129	11.03
