# Supplementary material for: Profiling Chromatin Accessibility Responses in Goat Bronchial Epithelial Cells Infected with Pasteurella multocida
Source: Int J Mol Sci. 2023 Jan 9;24(2):1312. doi: 10.3390/ijms24021312 (PMC9861026; doi:10.3390/ijms24021312)
Supplement: Supplementary file 1 [file ijms-24-01312-s001.zip › Table S2 Differential expression genes.xlsx]

## Sheet: Sheet1
Table S2 Differential expression genes
gene_id	gene_name	transcript_id	GO	KEGG	KO_ENTRY	EC	Description	trans_type	FPKM.Ctrl_1	FPKM.Ctrl_2	FPKM.Ctrl_3	FPKM.D_T6h_1	FPKM.D_T6h_2	FPKM.D_T6h_3	fc	log2(fc)	pval	qval	regulation	significant
102176667	DDIT4	XM_005699173.3	GO:0001666(response to hypoxia);GO:0001764(neuron migration);GO:0005737(cytoplasm);GO:0005739(mitochondrion);GO:0005829(cytosol);GO:0007420(brain development);GO:0008283(cell proliferation);GO:0010801(negative regulation of peptidyl-threonine phosphorylation);GO:0030182(neuron differentiation);GO:0032007(negative regulation of TOR signaling);GO:0033137(negative regulation of peptidyl-serine phosp…	04151(PI3K-Akt signaling pathway);04150(mTOR signaling pathway);05206(MicroRNAs in cancer)	K08270	NA	PREDICTED: Capra hircus DNA damage inducible transcript 4 (DDIT4), mRNA	NA	121.987	128.559	124.26	15.1566	15.5065	13.9322	8.4046	3.07118	3.58565e-290	4.80872e-286	up	yes
102172686	PPP1R3C	XM_005698208.3	GO:0005977(glycogen metabolic process);GO:0005978(glycogen biosynthetic process);GO:0019888(protein phosphatase regulator activity);GO:0019903(protein phosphatase binding);GO:0050790(regulation of catalytic activity)	04910(Insulin signaling pathway);04931(Insulin resistance)	K07189	NA	PREDICTED: Capra hircus protein phosphatase 1 regulatory subunit 3C (PPP1R3C), mRNA	NA	20.5966	20.2099	21.459	2.93585	2.4963	2.56499	7.78598	2.96088	3.42883e-127	2.2992e-123	up	yes
102183379	TXNIP	XM_005677732.3	GO:0000122(negative regulation of transcription from RNA polymerase II promoter);GO:0004857(enzyme inhibitor activity);GO:0005737(cytoplasm);GO:0006606(protein import into nucleus);GO:0006979(response to oxidative stress);GO:0030216(keratinocyte differentiation);GO:0031625(ubiquitin protein ligase binding);GO:0043086(negative regulation of catalytic activity);GO:0048008(platelet-derived growth fa…	NA	NA	NA	PREDICTED: Capra hircus thioredoxin interacting protein (TXNIP), mRNA	NA	68.1611	70.4835	67.5641	19.2586	18.9897	18.4344	3.63795	1.86313	1.03331e-126	4.61925e-123	up	yes
108635080	LOC108635080	XM_018045375.1	NA	04611(Platelet activation);04974(Protein digestion and absorption);04933(AGE-RAGE signaling pathway in diabetic complications);05146(Amoebiasis)	K19720	NA	PREDICTED: Capra hircus collagen alpha-1(III) chain-like (LOC108635080), partial mRNA	NA	0.0001	0.0001	0.0001	1.60479	1.43782	1.30696	6.89724e-05	-13.8236	7.25505e-92	2.43244e-88	down	yes
102185529	LSMEM1	XM_005679172.3	GO:0005737(cytoplasm);GO:0016021(integral component of membrane)	NA	NA	NA	PREDICTED: Capra hircus leucine rich single-pass membrane protein 1 (LSMEM1), mRNA	NA	2.90363	2.37414	2.50678	17.3389	18.5414	19.8178	0.139763	-2.83894	2.1276e-83	5.70664e-80	down	yes
102176560	FILIP1L	XM_018058386.1;XM_018058277.1;XM_005674833.3;XM_013972898.2	GO:0003674(molecular_function);GO:0005634(nucleus);GO:0005737(cytoplasm);GO:0008150(biological_process);GO:0016020(membrane);GO:0016020(membrane)	04144(Endocytosis);04145(Phagosome);05152(Tuberculosis);05152(Tuberculosis)	K12478	NA	PREDICTED: Capra hircus filamin A interacting protein 1 like (FILIP1L), transcript variant X4, mRNA;PREDICTED: Capra hircus filamin A interacting protein 1 like (FILIP1L), transcript variant X2, mRNA;PREDICTED: Capra hircus filamin A interacting protein 1 like (FILIP1L), transcript variant X3, mRNA;PREDICTED: Capra hircus filamin A interacting protein 1 like (FILIP1L), transcript variant X1, mRNA	NA	16.4546	16.2049	16.7292	45.0804	45.7426	49.9349	0.350877	-1.51096	1.26544e-82	2.82847e-79	down	yes
106502633	LOC106502633	XM_013967752.2	NA	NA	NA	NA	PREDICTED: Capra hircus uncharacterized LOC106502633 (LOC106502633), partial mRNA	NA	38.5042	39.9332	38.3998	99.0759	99.6508	97.269	0.394726	-1.34108	8.43647e-75	1.61631e-71	down	yes
102180824	SIRT1	XM_018042148.1;NM_001314319.1	GO:0000012(single strand break repair);GO:0000122(negative regulation of transcription from RNA polymerase II promoter);GO:0000183(chromatin silencing at rDNA);GO:0000720(pyrimidine dimer repair by nucleotide-excision repair);GO:0000731(DNA synthesis involved in DNA repair);GO:0001046(core promoter sequence-specific DNA binding);GO:0001525(angiogenesis);GO:0001542(ovulation from ovarian follicle)…	04068(FoxO signaling pathway);04152(AMPK signaling pathway);04922(Glucagon signaling pathway);04211(Longevity regulating pathway - mammal);04213(Longevity regulating pathway - multiple species);05206(MicroRNAs in cancer);05031(Amphetamine addiction);05031(Amphetamine addiction)	K11411	EC:3.5.1.-	PREDICTED: Capra hircus sirtuin 1 (SIRT1), transcript variant X1, mRNA;Capra hircus sirtuin 1 (SIRT1), mRNA	NA	6.34461	5.61127	6.25038	18.4536	19.0581	19.8319	0.317494	-1.6552	2.68637e-68	4.50336e-65	down	yes
102171520	FOS	XM_005686096.3	GO:0000978(RNA polymerase II core promoter proximal region sequence-specific DNA binding);GO:0000979(RNA polymerase II core promoter sequence-specific DNA binding);GO:0000982(transcription factor activity, RNA polymerase II core promoter proximal region sequence-specific binding);GO:0001077(transcriptional activator activity, RNA polymerase II core promoter proximal region sequence-specific bindi…	04010(MAPK signaling pathway);04668(TNF signaling pathway);04024(cAMP signaling pathway);04210(Apoptosis);04620(Toll-like receptor signaling pathway);04660(T cell receptor signaling pathway);04662(B cell receptor signaling pathway);04915(Estrogen signaling pathway);04917(Prolactin signaling pathway);04921(Oxytocin signaling pathway);04725(Cholinergic synapse);04728(Dopaminergic synapse);04380(Ost…	K04379	NA	PREDICTED: Capra hircus Fos proto-oncogene, AP-1 transcription factor subunit (FOS), mRNA	NA	38.8789	40.3091	38.3057	10.4539	9.90641	7.92915	4.15327	2.05425	4.55778e-65	6.7916e-62	up	yes
102169247	SFPQ	XM_018041360.1;XM_018041351.1;XM_018041366.1	GO:0000122(negative regulation of transcription from RNA polymerase II promoter);GO:0000166(nucleotide binding);GO:0000380(alternative mRNA splicing, via spliceosome);GO:0000724(double-strand break repair via homologous recombination);GO:0000785(chromatin);GO:0000976(transcription regulatory region sequence-specific DNA binding);GO:0000980(RNA polymerase II distal enhancer sequence-specific DNA b…	03040(Spliceosome);03040(Spliceosome)	K12890	NA	PREDICTED: Capra hircus splicing factor proline and glutamine rich (SFPQ), transcript variant X2, mRNA;PREDICTED: Capra hircus splicing factor proline and glutamine rich (SFPQ), transcript variant X1, mRNA;PREDICTED: Capra hircus splicing factor proline and glutamine rich (SFPQ), transcript variant X3, mRNA	NA	36.2504	35.5878	37.4258	77.4125	81.3126	83.2199	0.451607	-1.14686	8.70106e-63	1.1669e-59	down	yes
106502882	LOC106502882	XR_001296558.2	NA	03013(RNA transport);04310(Wnt signaling pathway)	K03345	EC:3.4.22.68	PREDICTED: Capra hircus uncharacterized LOC106502882 (LOC106502882), ncRNA	NA	0.152865	0.179582	0.106191	2.43494	2.99715	3.46726	0.0492888	-4.3426	4.72166e-62	5.75656e-59	down	yes
102178391	TOB1	XM_018064854.1	GO:0003714(transcription corepressor activity);GO:0005737(cytoplasm);GO:0007184(SMAD protein import into nucleus);GO:0008285(negative regulation of cell proliferation);GO:0017148(negative regulation of translation);GO:0030014(CCR4-NOT complex);GO:0030514(negative regulation of BMP signaling pathway);GO:0030971(receptor tyrosine kinase binding);GO:0045668(negative regulation of osteoblast differen…	03018(RNA degradation)	K14443	NA	PREDICTED: Capra hircus transducer of ERBB2, 1 (TOB1), mRNA	NA	24.6575	22.5732	26.3443	62.8406	69.9124	67.7195	0.367007	-1.44612	4.38812e-58	4.90409e-55	down	yes
102182386	KIAA1551	XM_018048332.1;XM_018048337.1;XM_018048330.1;XM_018048331.1;XM_018048333.1;XM_018048338.1;XM_018048336.1;XR_001918096.1;XM_018048335.1;XM_018048334.1	GO:0003674(molecular_function);GO:0005575(cellular_component);GO:0008150(biological_process);GO:0008150(biological_process)	04960(Aldosterone-regulated sodium reabsorption);04742(Taste transduction);04742(Taste transduction)	K04825	NA	PREDICTED: Capra hircus KIAA1551 ortholog (KIAA1551), transcript variant X3, mRNA;PREDICTED: Capra hircus KIAA1551 ortholog (KIAA1551), transcript variant X8, mRNA;PREDICTED: Capra hircus KIAA1551 ortholog (KIAA1551), transcript variant X1, mRNA;PREDICTED: Capra hircus KIAA1551 ortholog (KIAA1551), transcript variant X2, mRNA;PREDICTED: Capra hircus KIAA1551 ortholog (KIAA1551), transcript varian…	NA	2.18955	2.17723	2.15334	6.99753	7.965	7.9171	0.284975	-1.81109	1.87091e-55	1.93006e-52	down	yes
102189873	ID2	XM_005687031.3	GO:0000122(negative regulation of transcription from RNA polymerase II promoter);GO:0001656(metanephros development);GO:0001779(natural killer cell differentiation);GO:0001966(thigmotaxis);GO:0003149(membranous septum morphogenesis);GO:0003166(bundle of His development);GO:0005654(nucleoplasm);GO:0005737(cytoplasm);GO:0005813(centrosome);GO:0005829(cytosol);GO:0006351(transcription, DNA-templated…	04350(TGF-beta signaling pathway);04390(Hippo signaling pathway);04550(Signaling pathways regulating pluripotency of stem cells);05202(Transcriptional misregulation in cancers)	K17693	NA	PREDICTED: Capra hircus inhibitor of DNA binding 2, HLH protein (ID2), mRNA	NA	8.6298	9.11395	8.47704	29.8821	28.8939	30.0966	0.295038	-1.76103	2.41053e-55	2.30912e-52	down	yes
102191093	PPP1R10	XM_018038846.1;XM_018038847.1	GO:0000781(chromosome, telomeric region);GO:0000785(chromatin);GO:0003677(DNA binding);GO:0005654(nucleoplasm);GO:0006351(transcription, DNA-templated);GO:0044822(poly(A) RNA binding);GO:0046872(metal ion binding);GO:0072357(PTW/PP1 phosphatase complex);GO:0072357(PTW/PP1 phosphatase complex)	NA	NA	NA	PREDICTED: Capra hircus protein phosphatase 1 regulatory subunit 10 (PPP1R10), transcript variant X1, mRNA;PREDICTED: Capra hircus protein phosphatase 1 regulatory subunit 10 (PPP1R10), transcript variant X2, mRNA	NA	15.6938	14.8956	14.767	39.2216	35.1477	34.131	0.418031	-1.25832	2.99603e-55	2.55378e-52	down	yes
102169974	EFNB2	XM_018056372.1	GO:0001945(lymph vessel development);GO:0002042(cell migration involved in sprouting angiogenesis);GO:0005886(plasma membrane);GO:0005925(focal adhesion);GO:0007155(cell adhesion);GO:0007411(axon guidance);GO:0009887(organ morphogenesis);GO:0010839(negative regulation of keratinocyte proliferation);GO:0016021(integral component of membrane);GO:0016477(cell migration);GO:0031295(T cell costimulati…	04360(Axon guidance)	K05463	NA	PREDICTED: Capra hircus ephrin B2 (EFNB2), mRNA	NA	4.43549	4.63875	4.92485	14.7964	14.9146	13.9827	0.320391	-1.64209	3.04679e-55	2.55378e-52	down	yes
106502606	ZFP36L2	XM_013967582.2	GO:0000288(nuclear-transcribed mRNA catabolic process, deadenylation-dependent decay);GO:0005634(nucleus);GO:0005737(cytoplasm);GO:0033077(T cell differentiation in thymus);GO:0035019(somatic stem cell population maintenance);GO:0035925(mRNA 3'-UTR AU-rich region binding);GO:0043488(regulation of mRNA stability);GO:0046872(metal ion binding);GO:0048103(somatic stem cell division);GO:0060216(defin…	05166(HTLV-I infection)	K15308	NA	PREDICTED: Capra hircus ZFP36 ring finger protein like 2 (ZFP36L2), mRNA	NA	23.8083	23.4857	24.3386	8.16661	8.89635	8.2758	2.827	1.49927	1.55973e-53	1.23045e-50	up	yes
102176240	GABRR2	XM_005684688.3	GO:0004890(GABA-A receptor activity);GO:0005230(extracellular ligand-gated ion channel activity);GO:0005886(plasma membrane);GO:0007214(gamma-aminobutyric acid signaling pathway);GO:0007601(visual perception);GO:0016021(integral component of membrane);GO:0034220(ion transmembrane transport);GO:1902711(GABA-A receptor complex)	04080(Neuroactive ligand-receptor interaction);04727(GABAergic synapse);04723(Retrograde endocannabinoid signaling);05032(Morphine addiction);05033(Nicotine addiction)	K05190	NA	PREDICTED: Capra hircus gamma-aminobutyric acid type A receptor rho2 subunit (GABRR2), mRNA	NA	0.081934	0.067745	0.038766	1.28563	1.29775	1.41504	0.0471299	-4.40721	9.67907e-52	7.21145e-49	down	yes
102182584	FNIP1	XM_018050723.1;XM_018050722.1	GO:0000122(negative regulation of transcription from RNA polymerase II promoter);GO:0001932(regulation of protein phosphorylation);GO:0001934(positive regulation of protein phosphorylation);GO:0002327(immature B cell differentiation);GO:0002904(positive regulation of B cell apoptotic process);GO:0005085(guanyl-nucleotide exchange factor activity);GO:0005737(cytoplasm);GO:0009267(cellular response…	NA	NA	NA	PREDICTED: Capra hircus folliculin interacting protein 1 (FNIP1), transcript variant X2, mRNA;PREDICTED: Capra hircus folliculin interacting protein 1 (FNIP1), transcript variant X1, mRNA	NA	6.61448	6.18881	6.27498	16.4972	18.1833	19.904	0.349518	-1.51656	4.54842e-51	3.21047e-48	down	yes
106503476	BRD2	XM_018038566.1;XM_018038568.1;XM_018038569.1;XM_018038565.1;XM_018038563.1;XM_018038570.1;XM_018038567.1	GO:0003682(chromatin binding);GO:0005634(nucleus);GO:0005737(cytoplasm);GO:0006334(nucleosome assembly);GO:0006351(transcription, DNA-templated);GO:0006357(regulation of transcription from RNA polymerase II promoter);GO:0016568(chromatin modification);GO:0070577(lysine-acetylated histone binding);GO:0070577(lysine-acetylated histone binding)	04310(Wnt signaling pathway);04330(Notch signaling pathway);04350(TGF-beta signaling pathway);04630(Jak-STAT signaling pathway);04068(FoxO signaling pathway);04068(FoxO signaling pathway)	K04498	EC:2.3.1.48	PREDICTED: Capra hircus bromodomain containing 2 (BRD2), transcript variant X3, mRNA;PREDICTED: Capra hircus bromodomain containing 2 (BRD2), transcript variant X5, mRNA;PREDICTED: Capra hircus bromodomain containing 2 (BRD2), transcript variant X6, mRNA;PREDICTED: Capra hircus bromodomain containing 2 (BRD2), transcript variant X2, mRNA;PREDICTED: Capra hircus bromodomain containing 2 (BRD2), tr…	NA	40.448	41.8532	41.0832	82.9483	81.8438	80.9616	0.502066	-0.994052	1.03931e-50	6.96909e-48	down	no
102172681	RBBP6	XM_013974828.2;XM_013974829.2;XM_018040551.1	GO:0003676(nucleic acid binding);GO:0004842(ubiquitin-protein transferase activity);GO:0005634(nucleus);GO:0008270(zinc ion binding);GO:0016567(protein ubiquitination);GO:0016567(protein ubiquitination)	03008(Ribosome biogenesis in eukaryotes);03008(Ribosome biogenesis in eukaryotes)	K14570	EC:3.1.-.-	PREDICTED: Capra hircus RB binding protein 6, ubiquitin ligase (RBBP6), transcript variant X1, mRNA;PREDICTED: Capra hircus RB binding protein 6, ubiquitin ligase (RBBP6), transcript variant X2, mRNA;PREDICTED: Capra hircus RB binding protein 6, ubiquitin ligase (RBBP6), transcript variant X3, mRNA	NA	13.5251	12.4306	13.7466	28.1046	29.6261	30.4588	0.450193	-1.15139	1.46462e-49	9.35335e-47	down	yes
102177549	YOD1	XM_005690421.3	GO:0004843(thiol-dependent ubiquitin-specific protease activity);GO:0030433(ER-associated ubiquitin-dependent protein catabolic process);GO:0030968(endoplasmic reticulum unfolded protein response);GO:0031625(ubiquitin protein ligase binding);GO:0035523(protein K29-linked deubiquitination);GO:0035871(protein K11-linked deubiquitination);GO:0046872(metal ion binding);GO:0070536(protein K63-linked d…	04141(Protein processing in endoplasmic reticulum)	K13719	EC:3.1.2.-	PREDICTED: Capra hircus YOD1 deubiquitinase (YOD1), mRNA	NA	4.19495	4.34381	4.10451	10.6968	11.6764	11.6899	0.371172	-1.42984	2.70773e-49	1.65061e-46	down	yes
106502103	LOC106502103	106502103	NA	NA	NA	NA		NA	0.453842	0.474421	0.449921	2.84418	2.77072	2.91006	0.161665	-2.62892	1.65872e-48	9.67179e-46	down	yes
102187699	PRRG4	XM_018059283.1	GO:0005509(calcium ion binding);GO:0005576(extracellular region);GO:0016021(integral component of membrane)	04610(Complement and coagulation cascades)	K01321	EC:3.4.21.22	PREDICTED: Capra hircus proline rich and Gla domain 4 (PRRG4), mRNA	NA	19.1487	19.8293	20.0383	41.6896	47.9076	50.6846	0.420698	-1.24914	6.47314e-47	3.61713e-44	down	yes
102168845	LOC102168845	XR_310616.3;XR_001296677.2	NA	NA	NA	NA	PREDICTED: Capra hircus uncharacterized LOC102168845 (LOC102168845), transcript variant X1, ncRNA;PREDICTED: Capra hircus uncharacterized LOC102168845 (LOC102168845), transcript variant X2, ncRNA	NA	11.9797	11.713	10.8561	3.49458	3.24558	3.55868	3.35462	1.74615	2.73467e-45	1.41487e-42	up	yes
102183613	EPC1	XM_018057169.1;XM_018057167.1;XM_005687991.3;XM_018057166.1;XM_018057165.1;XM_018057162.1;XM_018057164.1	GO:0000122(negative regulation of transcription from RNA polymerase II promoter);GO:0004402(histone acetyltransferase activity);GO:0006351(transcription, DNA-templated);GO:0031965(nuclear membrane);GO:0032777(Piccolo NuA4 histone acetyltransferase complex);GO:0043967(histone H4 acetylation);GO:0043968(histone H2A acetylation);GO:0045814(negative regulation of gene expression, epigenetic);GO:00459…	NA	NA	NA	PREDICTED: Capra hircus enhancer of polycomb homolog 1 (EPC1), transcript variant X7, mRNA;PREDICTED: Capra hircus enhancer of polycomb homolog 1 (EPC1), transcript variant X6, mRNA;PREDICTED: Capra hircus enhancer of polycomb homolog 1 (EPC1), transcript variant X2, mRNA;PREDICTED: Capra hircus enhancer of polycomb homolog 1 (EPC1), transcript variant X5, mRNA;PREDICTED: Capra hircus enhancer of…	NA	3.19058	3.57837	4.38132	13.2067	14.3689	12.7987	0.276172	-1.85636	2.74303e-45	1.41487e-42	down	yes
102181566	KRT18	XM_005680092.3	GO:0005198(structural molecule activity);GO:0033209(tumor necrosis factor-mediated signaling pathway);GO:0034451(centriolar satellite);GO:0043000(Golgi to plasma membrane CFTR protein transport);GO:0043066(negative regulation of apoptotic process);GO:0044822(poly(A) RNA binding);GO:0045095(keratin filament);GO:0045104(intermediate filament cytoskeleton organization);GO:0070062(extracellular exoso…	05130(Pathogenic Escherichia coli infection)	K07604	NA	PREDICTED: Capra hircus keratin 18 (KRT18), mRNA	NA	317.938	313.987	322.944	167.439	154.731	155.277	1.99995	0.999963	3.94964e-45	1.9618e-42	up	no
102189706	MED13	XM_018064145.1	GO:0001104(RNA polymerase II transcription cofactor activity);GO:0003713(transcription coactivator activity);GO:0004872(receptor activity);GO:0006367(transcription initiation from RNA polymerase II promoter);GO:0016020(membrane);GO:0016592(mediator complex);GO:0030521(androgen receptor signaling pathway);GO:0042632(cholesterol homeostasis);GO:0045944(positive regulation of transcription from RNA …	04919(Thyroid hormone signaling pathway)	K15164	NA	PREDICTED: Capra hircus mediator complex subunit 13 (MED13), mRNA	NA	6.77454	6.54003	6.91433	13.7255	14.1298	14.9215	0.472893	-1.08041	2.4345e-44	1.16604e-41	down	yes
102185032	KCTD11	XM_018064567.1	GO:0005737(cytoplasm);GO:0007406(negative regulation of neuroblast proliferation);GO:0045666(positive regulation of neuron differentiation);GO:0045879(negative regulation of smoothened signaling pathway);GO:0051260(protein homooligomerization)	00510(N-Glycan biosynthesis)	K03849	EC:2.4.1.265	PREDICTED: Capra hircus potassium channel tetramerization domain containing 11 (KCTD11), mRNA	NA	31.9483	30.364	31.3294	12.6575	12.5912	11.7039	2.53411	1.34148	5.20213e-44	2.40572e-41	up	yes
102180515	SC5D	XM_005689562.3	GO:0005506(iron ion binding);GO:0006633(fatty acid biosynthetic process);GO:0016021(integral component of membrane);GO:0016491(oxidoreductase activity);GO:0055114(oxidation-reduction process)	00100(Steroid biosynthesis)	K00227	EC:1.14.19.20	PREDICTED: Capra hircus sterol-C5-desaturase (SC5D), mRNA	NA	24.8686	25.5428	25.2788	51.9797	59.033	62.0433	0.437374	-1.19306	6.54948e-44	2.92783e-41	down	yes
102171331	SRSF6	XM_018057890.1	GO:0000166(nucleotide binding);GO:0000380(alternative mRNA splicing, via spliceosome);GO:0000381(regulation of alternative mRNA splicing, via spliceosome);GO:0006376(mRNA splice site selection);GO:0010837(regulation of keratinocyte proliferation);GO:0016607(nuclear speck);GO:0036002(pre-mRNA binding);GO:0044822(poly(A) RNA binding);GO:0045617(negative regulation of keratinocyte differentiation);G…	03040(Spliceosome);05168(Herpes simplex infection)	K12893	NA	PREDICTED: Capra hircus serine and arginine rich splicing factor 6 (SRSF6), mRNA	NA	54.1069	51.8193	50.024	105.299	106.35	103.972	0.494106	-1.01711	1.52834e-43	6.61181e-41	down	yes
102180593	C8H8orf58	XM_018052317.1;XM_018052316.1	GO:0003674(molecular_function);GO:0008150(biological_process);GO:0008150(biological_process)	04742(Taste transduction);04742(Taste transduction)	K08474	NA	PREDICTED: Capra hircus chromosome 8 C8orf58 homolog (C8H8orf58), transcript variant X2, mRNA;PREDICTED: Capra hircus chromosome 8 C8orf58 homolog (C8H8orf58), transcript variant X1, mRNA	NA	7.5654	7.334	6.39848	1.83001	1.90094	1.80137	3.84972	1.94475	2.52701e-43	1.05905e-40	up	yes
102188542	BHLHE40	XM_005695706.3	GO:0003714(transcription corepressor activity);GO:0045892(negative regulation of transcription, DNA-templated);GO:0070888(E-box binding)	04710(Circadian rhythm)	K03729	NA	PREDICTED: Capra hircus basic helix-loop-helix family member e40 (BHLHE40), mRNA	NA	53.9947	52.2652	49.7207	25.4152	23.5259	21.4715	2.21524	1.14746	4.18008e-41	1.69876e-38	up	yes
102171227	TLR7	XM_005701112.3	GO:0001932(regulation of protein phosphorylation);GO:0002755(MyD88-dependent toll-like receptor signaling pathway);GO:0003725(double-stranded RNA binding);GO:0003727(single-stranded RNA binding);GO:0004872(receptor activity);GO:0004888(transmembrane signaling receptor activity);GO:0005764(lysosome);GO:0005768(endosome);GO:0005783(endoplasmic reticulum);GO:0005887(integral component of plasma memb…	04620(Toll-like receptor signaling pathway);05162(Measles);05164(Influenza A)	K05404	NA	PREDICTED: Capra hircus toll like receptor 7 (TLR7), mRNA	NA	0.0001	0.0001	0.0001	0.290445	0.29712	0.463243	0.000285495	-11.7742	3.35169e-40	1.32205e-37	down	yes
102191114	SLC38A2	XM_018047891.1	GO:0003333(amino acid transmembrane transport);GO:0005887(integral component of plasma membrane);GO:0006814(sodium ion transport);GO:0015171(amino acid transmembrane transporter activity);GO:0015293(symporter activity)	04974(Protein digestion and absorption);04724(Glutamatergic synapse);04727(GABAergic synapse)	K14207	NA	PREDICTED: Capra hircus solute carrier family 38 member 2 (SLC38A2), mRNA	NA	62.4434	63.3511	64.6477	114.045	121.94	127.469	0.523979	-0.932419	7.64309e-40	2.92861e-37	down	no
102169716	IER3	XM_005696631.3	GO:0005634(nucleus);GO:0010941(regulation of cell death);GO:0043066(negative regulation of apoptotic process);GO:2001020(regulation of response to DNA damage stimulus)	NA	NA	NA	PREDICTED: Capra hircus immediate early response 3 (IER3), mRNA	NA	274.703	267.681	260.798	142.248	136.085	133.682	1.9494	0.963032	8.226e-40	3.06441e-37	up	no
102185072	ATF4	XM_018048794.1	GO:0000977(RNA polymerase II regulatory region sequence-specific DNA binding);GO:0000978(RNA polymerase II core promoter proximal region sequence-specific DNA binding);GO:0000981(RNA polymerase II transcription factor activity, sequence-specific DNA binding);GO:0001046(core promoter sequence-specific DNA binding);GO:0001077(transcriptional activator activity, RNA polymerase II core promoter proxi…	04141(Protein processing in endoplasmic reticulum);04010(MAPK signaling pathway);04668(TNF signaling pathway);04022(cGMP - PKG signaling pathway);04151(PI3K-Akt signaling pathway);04210(Apoptosis);04911(Insulin secretion);04922(Glucagon signaling pathway);04912(GnRH signaling pathway);04915(Estrogen signaling pathway);04918(Thyroid hormone synthesis);04925(Aldosterone synthesis and secretion);042…	K04374	NA	PREDICTED: Capra hircus activating transcription factor 4 (ATF4), mRNA	NA	219.16	218.342	218.867	401.827	384.69	400.785	0.552824	-0.855108	1.34336e-39	4.86915e-37	down	no
106503471	DST	XM_018038688.1;XM_018038674.1;XM_018038671.1;XM_018038673.1;XM_018038683.1;XM_018038686.1;XM_018038669.1;XM_018038668.1;XM_018038689.1;XM_018038684.1;XM_018038676.1;XM_018038672.1;XM_018038682.1;XM_018038680.1;XM_018038687.1;XM_018038679.1;XM_018038685.1;XM_018038670.1;XM_018038677.1;XM_018038678.1;XM_018038675.1;XM_018038681.1	GO:0003779(actin binding);GO:0005509(calcium ion binding);GO:0005856(cytoskeleton);GO:0007010(cytoskeleton organization);GO:0007050(cell cycle arrest);GO:0000226(microtubule cytoskeleton organization);GO:0001725(stress fiber);GO:0005178(integrin binding);GO:0005634(nucleus);GO:0005635(nuclear envelope);GO:0005737(cytoplasm);GO:0005789(endoplasmic reticulum membrane);GO:0005925(focal adhesion);GO:…	05412(Arrhythmogenic right ventricular cardiomyopathy (ARVC));05412(Arrhythmogenic right ventricular cardiomyopathy (ARVC))	K10381	NA	PREDICTED: Capra hircus dystonin (DST), transcript variant X21, mRNA;PREDICTED: Capra hircus dystonin (DST), transcript variant X7, mRNA;PREDICTED: Capra hircus dystonin (DST), transcript variant X4, mRNA;PREDICTED: Capra hircus dystonin (DST), transcript variant X6, mRNA;PREDICTED: Capra hircus dystonin (DST), transcript variant X16, mRNA;PREDICTED: Capra hircus dystonin (DST), transcript varian…	NA	11.8384	11.3156	12.0544	21.5657	21.3033	20.9595	0.55161	-0.85828	2.80286e-39	9.8919e-37	down	no
102189263	DENND2C	XM_018045945.1;XM_018045947.1;XM_018045946.1	GO:0017112(Rab guanyl-nucleotide exchange factor activity);GO:0043547(positive regulation of GTPase activity);GO:0043547(positive regulation of GTPase activity)	NA	NA	NA	PREDICTED: Capra hircus DENN domain containing 2C (DENND2C), transcript variant X1, mRNA;PREDICTED: Capra hircus DENN domain containing 2C (DENND2C), transcript variant X3, mRNA;PREDICTED: Capra hircus DENN domain containing 2C (DENND2C), transcript variant X2, mRNA	NA	10.684	10.8085	10.6225	22.5388	24.1825	25.0338	0.447565	-1.15983	7.3305e-39	2.52075e-36	down	yes
102182588	FAM13B	XM_005682969.3;XM_018050336.1;XM_013965582.2;XM_005682972.3;XM_018050338.1;XM_018050335.1;XM_018050334.1;XM_018050337.1	GO:0002230(positive regulation of defense response to virus by host);GO:0007165(signal transduction);GO:0007165(signal transduction)	04510(Focal adhesion);04510(Focal adhesion)	K13709	NA	PREDICTED: Capra hircus family with sequence similarity 13 member B (FAM13B), transcript variant X4, mRNA;PREDICTED: Capra hircus family with sequence similarity 13 member B (FAM13B), transcript variant X3, mRNA;PREDICTED: Capra hircus family with sequence similarity 13 member B (FAM13B), transcript variant X7, mRNA;PREDICTED: Capra hircus family with sequence similarity 13 member B (FAM13B), tra…	NA	1.89235	1.89773	1.9118	5.288	6.29931	5.70357	0.329762	-1.6005	2.20233e-38	7.38386e-36	down	yes
100860914	FST	XM_005694718.3;NM_001285764.1	GO:0000122(negative regulation of transcription from RNA polymerase II promoter);GO:0002244(hematopoietic progenitor cell differentiation);GO:0005576(extracellular region);GO:0032926(negative regulation of activin receptor signaling pathway);GO:0048185(activin binding);GO:0051798(positive regulation of hair follicle development);GO:0051798(positive regulation of hair follicle development)	04350(TGF-beta signaling pathway);04350(TGF-beta signaling pathway)	K04661	NA	PREDICTED: Capra hircus follistatin (FST), transcript variant X1, mRNA;Capra hircus follistatin (FST), mRNA	NA	58.0896	61.0415	59.2187	29.2053	29.9509	30.43	1.99082	0.993361	1.45715e-37	4.7663e-35	up	no
102188807	EPC2	XM_005676169.2;XM_013969839.2	GO:0006351(transcription, DNA-templated);GO:0006357(regulation of transcription from RNA polymerase II promoter);GO:0032777(Piccolo NuA4 histone acetyltransferase complex);GO:0032777(Piccolo NuA4 histone acetyltransferase complex)	NA	NA	NA	PREDICTED: Capra hircus enhancer of polycomb homolog 2 (EPC2), transcript variant X1, mRNA;PREDICTED: Capra hircus enhancer of polycomb homolog 2 (EPC2), transcript variant X2, mRNA	NA	4.02275	3.78719	3.70665	10.1033	10.3825	10.5053	0.37161	-1.42814	2.19465e-37	7.00774e-35	down	yes
102179872	SPRY1	XM_018061513.1;XM_018061514.1	GO:0001759(organ induction);GO:0005737(cytoplasm);GO:0007275(multicellular organism development);GO:0008285(negative regulation of cell proliferation);GO:0016020(membrane);GO:0046580(negative regulation of Ras protein signal transduction);GO:0070373(negative regulation of ERK1 and ERK2 cascade);GO:0070373(negative regulation of ERK1 and ERK2 cascade)	05206(MicroRNAs in cancer);05206(MicroRNAs in cancer)	K17383	NA	PREDICTED: Capra hircus sprouty RTK signaling antagonist 1 (SPRY1), transcript variant X1, mRNA;PREDICTED: Capra hircus sprouty RTK signaling antagonist 1 (SPRY1), transcript variant X2, mRNA	NA	3.82793	4.03637	3.34912	0.788932	0.694641	0.901636	4.70123	2.23304	3.17276e-37	9.89532e-35	up	yes
102182228	AMD1	XM_005684571.3	GO:0004014(adenosylmethionine decarboxylase activity);GO:0005829(cytosol);GO:0006557(S-adenosylmethioninamine biosynthetic process);GO:0006597(spermine biosynthetic process);GO:0008295(spermidine biosynthetic process);GO:0019810(putrescine binding)	00270(Cysteine and methionine metabolism);00330(Arginine and proline metabolism)	K01611	EC:4.1.1.50	PREDICTED: Capra hircus adenosylmethionine decarboxylase 1 (AMD1), mRNA	NA	61.3938	63.0026	61.1208	109.001	112.654	114.612	0.551697	-0.858051	8.42703e-37	2.56852e-34	down	no
102178396	FGF18	XM_018065624.1	GO:0001525(angiogenesis);GO:0001957(intramembranous ossification);GO:0001958(endochondral ossification);GO:0002063(chondrocyte development);GO:0005105(type 1 fibroblast growth factor receptor binding);GO:0005111(type 2 fibroblast growth factor receptor binding);GO:0005576(extracellular region);GO:0005730(nucleolus);GO:0008083(growth factor activity);GO:0008284(positive regulation of cell prolifer…	04014(Ras signaling pathway);04015(Rap1 signaling pathway);04010(MAPK signaling pathway);04151(PI3K-Akt signaling pathway);04810(Regulation of actin cytoskeleton);05200(Pathways in cancer);05218(Melanoma)	K04358	NA	PREDICTED: Capra hircus fibroblast growth factor 18 (FGF18), mRNA	NA	0.0001	0.0001	0.0001	0.587787	0.73956	0.549834	0.000159814	-12.6113	4.51858e-36	1.34664e-33	down	yes
102183661	ING3	XM_005679388.3	GO:0000812(Swr1 complex);GO:0004402(histone acetyltransferase activity);GO:0005730(nucleolus);GO:0005737(cytoplasm);GO:0008270(zinc ion binding);GO:0032777(Piccolo NuA4 histone acetyltransferase complex);GO:0035064(methylated histone binding);GO:0043065(positive regulation of apoptotic process);GO:0043967(histone H4 acetylation);GO:0043968(histone H2A acetylation)	NA	NA	NA	PREDICTED: Capra hircus inhibitor of growth family member 3 (ING3), mRNA	NA	6.47783	5.91786	6.17695	15.8866	17.0274	17.6737	0.367137	-1.44561	1.13459e-35	3.30783e-33	down	yes
102182762	KRT8	XM_005679931.3	GO:0005198(structural molecule activity);GO:0005654(nucleoplasm);GO:0005737(cytoplasm);GO:0016363(nuclear matrix);GO:0045095(keratin filament)	05206(MicroRNAs in cancer);05169(Epstein-Barr virus infection)	K07606	NA	PREDICTED: Capra hircus keratin 8 (KRT8), mRNA	NA	1096.62	1110.29	1116.7	636.079	602.92	575.687	1.8315	0.873029	2.0967e-35	5.98274e-33	up	no
102180245	PPP1R15B	XM_018060015.1	GO:0000164(protein phosphatase type 1 complex);GO:0004722(protein serine/threonine phosphatase activity);GO:0006983(ER overload response);GO:0042542(response to hydrogen peroxide);GO:0070262(peptidyl-serine dephosphorylation)	03420(Nucleotide excision repair)	K10838	NA	PREDICTED: Capra hircus protein phosphatase 1 regulatory subunit 15B (PPP1R15B), mRNA	NA	22.0675	20.3396	21.6717	39.2353	40.748	42.4472	0.523389	-0.934043	4.44031e-35	1.2406e-32	down	no
102188631	PTGER4	XM_018065503.1	GO:0004957(prostaglandin E receptor activity);GO:0007188(adenylate cyclase-modulating G-protein coupled receptor signaling pathway);GO:0016021(integral component of membrane);GO:0030278(regulation of ossification);GO:0032496(response to lipopolysaccharide);GO:0033624(negative regulation of integrin activation);GO:0042093(T-helper cell differentiation);GO:0050710(negative regulation of cytokine se…	04080(Neuroactive ligand-receptor interaction);04924(Renin secretion);04750(Inflammatory mediator regulation of TRP channels);05200(Pathways in cancer)	K04261	NA	PREDICTED: Capra hircus prostaglandin E receptor 4 (PTGER4), mRNA	NA	8.27926	7.54956	7.95475	18.8328	19.3126	21.4379	0.399165	-1.32494	1.35878e-34	3.645e-32	down	yes
102174186	DUSP4	XM_018042022.1	GO:0000188(inactivation of MAPK activity);GO:0001706(endoderm formation);GO:0004725(protein tyrosine phosphatase activity);GO:0005654(nucleoplasm);GO:0017017(MAP kinase tyrosine/serine/threonine phosphatase activity);GO:0035335(peptidyl-tyrosine dephosphorylation)	04010(MAPK signaling pathway)	K04459	EC:3.1.3.16;EC:3.1.3.48	PREDICTED: Capra hircus dual specificity phosphatase 4 (DUSP4), mRNA	NA	3.88266	3.78186	3.96302	1.21221	0.991802	1.17405	3.44207	1.78328	1.35896e-34	3.645e-32	up	yes
102186192	NXF1	XM_018042959.1	GO:0000166(nucleotide binding);GO:0000346(transcription export complex);GO:0003727(single-stranded RNA binding);GO:0003729(mRNA binding);GO:0005487(nucleocytoplasmic transporter activity);GO:0005634(nucleus);GO:0005643(nuclear pore);GO:0005737(cytoplasm);GO:0016607(nuclear speck);GO:0016973(poly(A)+ mRNA export from nucleus);GO:0042405(nuclear inclusion body);GO:0044822(poly(A) RNA binding)	03013(RNA transport);03015(mRNA surveillance pathway);03008(Ribosome biogenesis in eukaryotes);05164(Influenza A);05168(Herpes simplex infection)	K14284	NA	PREDICTED: Capra hircus nuclear RNA export factor 1 (NXF1), mRNA	NA	19.0193	19.5921	17.5283	42.934	42.4389	39.6037	0.449202	-1.15456	1.84275e-34	4.84571e-32	down	yes
102178209	NRIP1	XM_018052861.1	GO:0000118(histone deacetylase complex);GO:0000122(negative regulation of transcription from RNA polymerase II promoter);GO:0000790(nuclear chromatin);GO:0001046(core promoter sequence-specific DNA binding);GO:0001543(ovarian follicle rupture);GO:0003713(transcription coactivator activity);GO:0003714(transcription corepressor activity);GO:0005730(nucleolus);GO:0016607(nuclear speck);GO:0019915(li…	NA	NA	NA	PREDICTED: Capra hircus nuclear receptor interacting protein 1 (NRIP1), mRNA	NA	8.63188	8.22661	9.15776	16.9533	17.6437	17.5514	0.498889	-1.00321	1.07736e-33	2.77854e-31	down	yes
102188015	LOC102188015	XM_018041799.1;XM_013975355.1	GO:0005576(extracellular region);GO:0006952(defense response);GO:0006952(defense response)	NA	NA	NA	PREDICTED: Capra hircus beta-defensin 103A (LOC102188015), transcript variant X1, mRNA;PREDICTED: Capra hircus beta-defensin 103A (LOC102188015), transcript variant X2, mRNA	NA	777.985	796.726	741.182	434.886	431.873	429.894	1.78605	0.836776	2.29814e-33	5.81515e-31	up	no
102183026	LOC102183026	XM_005677560.3;XM_013962365.2	GO:0007275(multicellular organism development);GO:0007275(multicellular organism development)	NA	NA	NA	PREDICTED: Capra hircus cornifin-A-like (LOC102183026), transcript variant X1, mRNA;PREDICTED: Capra hircus cornifin-A-like (LOC102183026), transcript variant X2, mRNA	NA	201.361	198.961	194.144	101.215	103.894	87.4803	2.03174	1.02272	3.60744e-33	8.95916e-31	up	yes
102176630	FAM111B	XM_005690299.3;XM_005690298.3;XM_013969972.2;XM_018059028.1;XM_018059030.1;XM_018059029.1	GO:0005515(protein binding);GO:0005515(protein binding)	00310(Lysine degradation);00310(Lysine degradation)	K11433	EC:2.1.1.43	PREDICTED: Capra hircus family with sequence similarity 111 member B (FAM111B), transcript variant X2, mRNA;PREDICTED: Capra hircus family with sequence similarity 111 member B (FAM111B), transcript variant X1, mRNA;PREDICTED: Capra hircus family with sequence similarity 111 member B (FAM111B), transcript variant X4, mRNA;PREDICTED: Capra hircus family with sequence similarity 111 member B (FAM11…	NA	11.208	11.5791	11.3036	22.9724	24.5608	24.5866	0.472695	-1.08102	4.2668e-33	1.0404e-30	down	yes
102185060	C27H8orf4	XM_005698882.3	GO:0002264(endothelial cell activation involved in immune response);GO:0005112(Notch binding);GO:0005730(nucleolus);GO:0005737(cytoplasm);GO:0016607(nuclear speck);GO:0034605(cellular response to heat);GO:0042346(positive regulation of NF-kappaB import into nucleus);GO:0043620(regulation of DNA-templated transcription in response to stress);GO:0045746(negative regulation of Notch signaling pathwa…	NA	NA	NA	PREDICTED: Capra hircus chromosome 27 C8orf4 homolog (C27H8orf4), mRNA	NA	69.7309	71.7801	75.5124	30.7495	32.7513	33.7219	2.23223	1.15848	7.29969e-33	1.74814e-30	up	yes
102188895	HEXIM1	XM_005693951.3	GO:0000122(negative regulation of transcription from RNA polymerase II promoter);GO:0004861(cyclin-dependent protein serine/threonine kinase inhibitor activity);GO:0005634(nucleus);GO:0005654(nucleoplasm);GO:0005737(cytoplasm);GO:0006351(transcription, DNA-templated);GO:0007507(heart development);GO:0045736(negative regulation of cyclin-dependent protein serine/threonine kinase activity);GO:00973…	NA	NA	NA	PREDICTED: Capra hircus hexamethylene bisacetamide inducible 1 (HEXIM1), mRNA	NA	29.6548	29.7447	30.0613	57.5048	60.163	52.13	0.526867	-0.924489	1.11167e-32	2.61555e-30	down	no
102178091	ADM	XM_013969639.2;XM_005689699.3;XM_018059530.1;XM_018059529.1	GO:0001570(vasculogenesis);GO:0001843(neural tube closure);GO:0002031(G-protein coupled receptor internalization);GO:0005179(hormone activity);GO:0005615(extracellular space);GO:0005737(cytoplasm);GO:0006171(cAMP biosynthetic process);GO:0007507(heart development);GO:0008284(positive regulation of cell proliferation);GO:0019731(antibacterial humoral response);GO:0030819(positive regulation of cAM…	04270(Vascular smooth muscle contraction);04270(Vascular smooth muscle contraction)	K12333	NA	PREDICTED: Capra hircus adrenomedullin (ADM), transcript variant X3, mRNA;PREDICTED: Capra hircus adrenomedullin (ADM), transcript variant X1, mRNA;PREDICTED: Capra hircus adrenomedullin (ADM), transcript variant X4, mRNA;PREDICTED: Capra hircus adrenomedullin (ADM), transcript variant X2, mRNA	NA	40.7921	41.6215	36.8245	16.697	14.2446	12.7193	2.73101	1.44943	1.19482e-32	2.7264e-30	up	yes
102187161	CDK5R1	XM_018064242.1	GO:0001764(neuron migration);GO:0005509(calcium ion binding);GO:0005634(nucleus);GO:0005654(nucleoplasm);GO:0005737(cytoplasm);GO:0005886(plasma membrane);GO:0007158(neuron cell-cell adhesion);GO:0007213(G-protein coupled acetylcholine receptor signaling pathway);GO:0007411(axon guidance);GO:0007413(axonal fasciculation);GO:0007420(brain development);GO:0009790(embryo development);GO:0014069(post…	05010(Alzheimer's disease);05030(Cocaine addiction)	K11716	NA	PREDICTED: Capra hircus cyclin dependent kinase 5 regulatory subunit 1 (CDK5R1), mRNA	NA	0.682154	0.782867	0.586618	3.583	3.72068	2.70671	0.204951	-2.28665	1.19944e-32	2.7264e-30	down	yes
102178726	ZNF395	XM_018051863.1;XM_018051865.1;XM_013965857.2;XM_018051864.1	GO:0000978(RNA polymerase II core promoter proximal region sequence-specific DNA binding);GO:0005634(nucleus);GO:0005737(cytoplasm);GO:0046872(metal ion binding);GO:0046872(metal ion binding)	NA	NA	NA	PREDICTED: Capra hircus zinc finger protein 395 (ZNF395), transcript variant X1, mRNA;PREDICTED: Capra hircus zinc finger protein 395 (ZNF395), transcript variant X4, mRNA;PREDICTED: Capra hircus zinc finger protein 395 (ZNF395), transcript variant X3, mRNA;PREDICTED: Capra hircus zinc finger protein 395 (ZNF395), transcript variant X2, mRNA	NA	6.22167	6.21113	5.80517	2.08097	1.89975	2.34226	2.8844	1.52827	5.16551e-32	1.15458e-29	up	yes
100860805	SPP1	XM_013964504.2;NM_001285667.1	GO:0001649(osteoblast differentiation);GO:0005125(cytokine activity);GO:0005576(extracellular region);GO:0005615(extracellular space);GO:0007155(cell adhesion);GO:0031214(biomineral tissue development);GO:0045780(positive regulation of bone resorption);GO:0050840(extracellular matrix binding);GO:0050840(extracellular matrix binding)	04151(PI3K-Akt signaling pathway);04512(ECM-receptor interaction);04510(Focal adhesion);04620(Toll-like receptor signaling pathway);04620(Toll-like receptor signaling pathway)	K06250	NA	PREDICTED: Capra hircus secreted phosphoprotein 1 (SPP1), transcript variant X1, mRNA;Capra hircus secreted phosphoprotein 1 (SPP1), mRNA	NA	10.1278	10.3074	11.1541	2.33801	2.94768	2.8885	3.86451	1.95028	2.23526e-31	4.91428e-29	up	yes
102189600	ZNFX1	XM_018058006.1	GO:0003700(transcription factor activity, sequence-specific DNA binding);GO:0005634(nucleus);GO:0006355(regulation of transcription, DNA-templated);GO:0008270(zinc ion binding);GO:0044822(poly(A) RNA binding)	03013(RNA transport);03015(mRNA surveillance pathway)	K14326	EC:3.6.4.-	PREDICTED: Capra hircus zinc finger NFX1-type containing 1 (ZNFX1), mRNA	NA	12.0842	11.1901	11.7312	22.2084	20.2588	20.9838	0.551693	-0.858063	1.54002e-29	3.30451e-27	down	no
102182634	ARRDC4	XM_018066402.1	GO:0005768(endosome);GO:0005886(plasma membrane);GO:0051443(positive regulation of ubiquitin-protein transferase activity)	NA	NA	NA	PREDICTED: Capra hircus arrestin domain containing 4 (ARRDC4), mRNA	NA	16.624	16.2958	16.6511	7.06075	7.10187	7.62099	2.2756	1.18625	1.55234e-29	3.30451e-27	up	yes
102182629	MFSD11	XM_018063725.1;XM_018063724.1	GO:0016021(integral component of membrane);GO:0016021(integral component of membrane)	NA	NA	NA	PREDICTED: Capra hircus major facilitator superfamily domain containing 11 (MFSD11), transcript variant X2, mRNA;PREDICTED: Capra hircus major facilitator superfamily domain containing 11 (MFSD11), transcript variant X1, mRNA	NA	10.465	11.0549	10.1584	21.977	20.9703	21.9397	0.488206	-1.03444	1.92482e-29	4.0334e-27	down	yes
102184410	BHLHE41	XM_018048383.1	GO:0003677(DNA binding);GO:0005634(nucleus);GO:0006351(transcription, DNA-templated);GO:0006355(regulation of transcription, DNA-templated);GO:0046983(protein dimerization activity)	04710(Circadian rhythm)	K03730	NA	PREDICTED: Capra hircus basic helix-loop-helix family member e41 (BHLHE41), mRNA	NA	22.692	22.6982	22.5991	10.2626	10.589	11.0194	2.13326	1.09306	2.20755e-29	4.55469e-27	up	yes
102184427	LOC102184427	XR_001918276.1	GO:0000166(nucleotide binding);GO:0000380(alternative mRNA splicing, via spliceosome);GO:0000381(regulation of alternative mRNA splicing, via spliceosome);GO:0006376(mRNA splice site selection);GO:0010837(regulation of keratinocyte proliferation);GO:0016607(nuclear speck);GO:0036002(pre-mRNA binding);GO:0044822(poly(A) RNA binding);GO:0045617(negative regulation of keratinocyte differentiation);G…	03040(Spliceosome);05168(Herpes simplex infection)	K12893	NA	PREDICTED: Capra hircus serine/arginine-rich splicing factor 6 pseudogene (LOC102184427), misc_RNA	NA	31.204	28.5711	28.7017	62.1243	59.7314	56.6712	0.495594	-1.01277	2.41096e-29	4.899e-27	down	yes
102177462	KCNJ14	XM_018062706.1	GO:0005242(inward rectifier potassium channel activity);GO:0005887(integral component of plasma membrane);GO:0010107(potassium ion import);GO:0034765(regulation of ion transmembrane transport)	04921(Oxytocin signaling pathway);04725(Cholinergic synapse)	K05007	NA	PREDICTED: Capra hircus potassium voltage-gated channel subfamily J member 14 (KCNJ14), mRNA	NA	0.600218	0.664587	0.920162	3.17763	3.61595	3.50045	0.212256	-2.23612	2.62116e-29	5.24661e-27	down	yes
100861289	IL1A	XM_005686665.3	GO:0005507(copper ion binding);GO:0005615(extracellular space);GO:0005829(cytosol);GO:0034605(cellular response to heat);GO:0046688(response to copper ion)	04010(MAPK signaling pathway);04060(Cytokine-cytokine receptor interaction);04640(Hematopoietic cell lineage);04380(Osteoclast differentiation);05323(Rheumatoid arthritis);05321(Inflammatiory bowel disease (IBD));05332(Graft-versus-host disease);05020(Prion diseases);04940(Type I diabetes mellitus);04932(Non-alcoholic fatty liver disease (NAFLD));04933(AGE-RAGE signaling pathway in diabetic compl…	K04383	NA	PREDICTED: Capra hircus interleukin 1 alpha (IL1A), mRNA	NA	49.5479	52.0137	47.1567	23.2231	23.0325	23.7314	2.12494	1.08742	3.10364e-29	6.12102e-27	up	yes
102178744	SNAI2	XM_005688961.3	GO:0003676(nucleic acid binding);GO:0046872(metal ion binding)	04390(Hippo signaling pathway);04520(Adherens junction)	K05706	NA	PREDICTED: Capra hircus snail family transcriptional repressor 2 (SNAI2), mRNA	NA	39.1732	41.5838	43.7552	74.7146	74.825	80.0094	0.542421	-0.882515	4.78594e-29	9.30206e-27	down	no
102173398	UPF2	XM_005687853.3	GO:0003723(RNA binding)	03013(RNA transport);03015(mRNA surveillance pathway)	K14327	NA	PREDICTED: Capra hircus UPF2 regulator of nonsense transcripts homolog (yeast) (UPF2), mRNA	NA	10.6161	10.4413	9.97235	20.7179	20.0194	22.6301	0.489679	-1.03009	5.11e-29	9.79004e-27	down	yes
102183289	MKI67	XM_005698601.3;XM_018041459.1;XM_018041458.1	GO:0000775(chromosome, centromeric region);GO:0000793(condensed chromosome);GO:0005730(nucleolus);GO:0005737(cytoplasm);GO:0007126(meiotic nuclear division);GO:0008022(protein C-terminus binding);GO:0016020(membrane);GO:0044822(poly(A) RNA binding);GO:0072574(hepatocyte proliferation);GO:0072574(hepatocyte proliferation)	05014(Amyotrophic lateral sclerosis (ALS));05014(Amyotrophic lateral sclerosis (ALS))	K04574	NA	PREDICTED: Capra hircus marker of proliferation Ki-67 (MKI67), transcript variant X1, mRNA;PREDICTED: Capra hircus marker of proliferation Ki-67 (MKI67), transcript variant X3, mRNA;PREDICTED: Capra hircus marker of proliferation Ki-67 (MKI67), transcript variant X2, mRNA	NA	48.5945	45.023	49.8305	84.0982	83.7539	77.8165	0.583908	-0.776186	9.29191e-29	1.75512e-26	down	no
102171953	PCF11	XM_005699476.3;XM_005699475.3	GO:0000993(RNA polymerase II core binding);GO:0003729(mRNA binding);GO:0005737(cytoplasm);GO:0005849(mRNA cleavage factor complex);GO:0006369(termination of RNA polymerase II transcription);GO:0006378(mRNA polyadenylation);GO:0006379(mRNA cleavage);GO:0006379(mRNA cleavage)	03015(mRNA surveillance pathway);03015(mRNA surveillance pathway)	K14400	NA	PREDICTED: Capra hircus PCF11 cleavage and polyadenylation factor subunit (PCF11), transcript variant X2, mRNA;PREDICTED: Capra hircus PCF11 cleavage and polyadenylation factor subunit (PCF11), transcript variant X1, mRNA	NA	9.50039	9.79851	10.584	18.7604	22.6947	23.8679	0.457465	-1.12827	2.21938e-28	4.1339e-26	down	yes
102173622	MYLIP	XM_018039180.1	GO:0005737(cytoplasm);GO:0005856(cytoskeleton);GO:0007399(nervous system development);GO:0008092(cytoskeletal protein binding);GO:0008270(zinc ion binding);GO:0010989(negative regulation of low-density lipoprotein particle clearance);GO:0019898(extrinsic component of membrane);GO:0031648(protein destabilization);GO:0032803(regulation of low-density lipoprotein particle receptor catabolic process)…	04530(Tight junction)	K06107	NA	PREDICTED: Capra hircus myosin regulatory light chain interacting protein (MYLIP), mRNA	NA	5.52653	5.5545	5.40698	12.6559	12.3008	12.6128	0.438868	-1.18814	3.71218e-28	6.81973e-26	down	yes
102178957	C23H6orf223	XR_001917066.1	NA	NA	NA	NA	PREDICTED: Capra hircus chromosome 23 C6orf223 homolog (C23H6orf223), ncRNA	NA	8.93693	9.58996	9.4405	3.63676	3.817	3.75604	2.49491	1.31899	4.41958e-28	8.00959e-26	up	yes
102187662	ARAP2	XM_005681494.3;XM_013964577.2;XM_013964575.2;XM_013964576.2;XM_018049360.1	GO:0005096(GTPase activator activity);GO:0005547(phosphatidylinositol-3,4,5-trisphosphate binding);GO:0007165(signal transduction);GO:0043547(positive regulation of GTPase activity);GO:0043547(positive regulation of GTPase activity)	04144(Endocytosis);04144(Endocytosis)	K18440	NA	PREDICTED: Capra hircus ArfGAP with RhoGAP domain, ankyrin repeat and PH domain 2 (ARAP2), transcript variant X4, mRNA;PREDICTED: Capra hircus ArfGAP with RhoGAP domain, ankyrin repeat and PH domain 2 (ARAP2), transcript variant X5, mRNA;PREDICTED: Capra hircus ArfGAP with RhoGAP domain, ankyrin repeat and PH domain 2 (ARAP2), transcript variant X1, mRNA;PREDICTED: Capra hircus ArfGAP with RhoGAP…	NA	4.30812	4.74794	4.52109	9.3045	13.1248	12.7467	0.385978	-1.37341	1.02828e-27	1.8387e-25	down	yes
102190394	KLF3	XM_005681502.3;XM_005681503.3	GO:0003676(nucleic acid binding);GO:0046872(metal ion binding);GO:0046872(metal ion binding)	05202(Transcriptional misregulation in cancers);05202(Transcriptional misregulation in cancers)	K15605	NA	PREDICTED: Capra hircus Kruppel like factor 3 (KLF3), transcript variant X1, mRNA;PREDICTED: Capra hircus Kruppel like factor 3 (KLF3), transcript variant X2, mRNA	NA	7.65347	7.24459	7.73068	14.5127	15.4545	15.8758	0.493614	-1.01855	1.2757e-27	2.2511e-25	down	yes
102185191	PROSER1	XM_018056680.1	GO:0003674(molecular_function);GO:0005575(cellular_component);GO:0008150(biological_process)	NA	NA	NA	PREDICTED: Capra hircus proline and serine rich 1 (PROSER1), mRNA	NA	3.70452	3.33127	3.77683	8.21227	8.63394	8.47221	0.427066	-1.22747	1.417e-27	2.46796e-25	down	yes
102190346	MIA	XM_005692421.3;XM_005692423.3	GO:0005576(extracellular region);GO:0008083(growth factor activity);GO:0008083(growth factor activity)	NA	NA	NA	PREDICTED: Capra hircus melanoma inhibitory activity (MIA), transcript variant X1, mRNA;PREDICTED: Capra hircus melanoma inhibitory activity (MIA), transcript variant X2, mRNA	NA	3.94403	3.46319	3.91215	9.88342	9.71866	9.83684	0.384504	-1.37893	2.53526e-27	4.33727e-25	down	yes
102189490	PPP4R3B	XM_005686623.2;XM_005686624.3	GO:0005654(nucleoplasm);GO:0005737(cytoplasm);GO:0005813(centrosome);GO:0006470(protein dephosphorylation);GO:0030289(protein phosphatase 4 complex);GO:0045722(positive regulation of gluconeogenesis);GO:0045722(positive regulation of gluconeogenesis)	04922(Glucagon signaling pathway);04922(Glucagon signaling pathway)	K17491	NA	PREDICTED: Capra hircus protein phosphatase 4 regulatory subunit 3B (PPP4R3B), transcript variant X1, mRNA;PREDICTED: Capra hircus protein phosphatase 4 regulatory subunit 3B (PPP4R3B), transcript variant X2, mRNA	NA	21.222	20.4887	20.6596	34.5097	37.1144	37.2544	0.572844	-0.803787	2.55495e-27	4.33727e-25	down	no
102168468	ADNP	XM_005688650.3;XM_018058035.1;XM_018058032.1;XM_018058030.1;XM_018058036.1;XM_018058034.1;XM_018058031.1;XM_018058033.1	GO:0003677(DNA binding);GO:0003682(chromatin binding);GO:0005615(extracellular space);GO:0005634(nucleus);GO:0043524(negative regulation of neuron apoptotic process);GO:0046872(metal ion binding);GO:0046872(metal ion binding)	NA	NA	NA	PREDICTED: Capra hircus activity dependent neuroprotector homeobox (ADNP), transcript variant X1, mRNA;PREDICTED: Capra hircus activity dependent neuroprotector homeobox (ADNP), transcript variant X7, mRNA;PREDICTED: Capra hircus activity dependent neuroprotector homeobox (ADNP), transcript variant X4, mRNA;PREDICTED: Capra hircus activity dependent neuroprotector homeobox (ADNP), transcript vari…	NA	11.401	12.1901	12.4348	21.1848	20.6399	20.7987	0.575279	-0.797667	3.56673e-27	5.97918e-25	down	no
102183341	TMEM236	XM_005688057.2	GO:0016021(integral component of membrane)	04145(Phagosome);05152(Tuberculosis)	K06560	NA	PREDICTED: Capra hircus transmembrane protein 236 (TMEM236), mRNA	NA	0.0001	0.0001	0.0001	0.532766	0.902974	1.13492	0.000116701	-13.0649	4.07646e-27	6.74931e-25	down	yes
102187203	YTHDC1	XM_018049517.1;XM_018049519.1;XM_018049515.1;XM_018049518.1;XM_018049516.1	GO:0003723(RNA binding);GO:0005515(protein binding);GO:0005634(nucleus);GO:0006376(mRNA splice site selection);GO:0016607(nuclear speck);GO:0044822(poly(A) RNA binding);GO:0048024(regulation of mRNA splicing, via spliceosome);GO:1990247(N6-methyladenosine-containing RNA binding);GO:1990247(N6-methyladenosine-containing RNA binding)	NA	NA	NA	PREDICTED: Capra hircus YTH domain containing 1 (YTHDC1), transcript variant X3, mRNA;PREDICTED: Capra hircus YTH domain containing 1 (YTHDC1), transcript variant X5, mRNA;PREDICTED: Capra hircus YTH domain containing 1 (YTHDC1), transcript variant X1, mRNA;PREDICTED: Capra hircus YTH domain containing 1 (YTHDC1), transcript variant X4, mRNA;PREDICTED: Capra hircus YTH domain containing 1 (YTHDC1…	NA	24.755	24.3575	24.1501	42.9596	42.0693	41.0053	0.581292	-0.782665	7.39539e-27	1.20951e-24	down	no
102182983	INTS6	XR_001918951.1;XR_001918950.1;XM_018056709.1;XM_018056706.1;XM_018056708.1;XM_018056707.1	GO:0004888(transmembrane signaling receptor activity);GO:0005515(protein binding);GO:0005654(nucleoplasm);GO:0007165(signal transduction);GO:0015629(actin cytoskeleton);GO:0016180(snRNA processing);GO:0032039(integrator complex);GO:0042795(snRNA transcription from RNA polymerase II promoter);GO:0042795(snRNA transcription from RNA polymerase II promoter)	NA	NA	NA	PREDICTED: Capra hircus integrator complex subunit 6 (INTS6), transcript variant X3, misc_RNA;PREDICTED: Capra hircus integrator complex subunit 6 (INTS6), transcript variant X2, misc_RNA;PREDICTED: Capra hircus integrator complex subunit 6 (INTS6), transcript variant X6, mRNA;PREDICTED: Capra hircus integrator complex subunit 6 (INTS6), transcript variant X1, mRNA;PREDICTED: Capra hircus integra…	NA	9.98676	9.29532	10.3347	19.6764	18.8767	20.9506	0.49773	-1.00656	8.19551e-27	1.32422e-24	down	yes
102184861	DSC3	XM_018039460.1;XM_018039461.1	GO:0005509(calcium ion binding);GO:0005886(plasma membrane);GO:0007156(homophilic cell adhesion via plasma membrane adhesion molecules);GO:0016021(integral component of membrane);GO:0045295(gamma-catenin binding);GO:0050821(protein stabilization);GO:0050821(protein stabilization)	05412(Arrhythmogenic right ventricular cardiomyopathy (ARVC));05412(Arrhythmogenic right ventricular cardiomyopathy (ARVC))	K07601	NA	PREDICTED: Capra hircus desmocollin 3 (DSC3), transcript variant X1, mRNA;PREDICTED: Capra hircus desmocollin 3 (DSC3), transcript variant X2, mRNA	NA	55.8552	56.1764	56.3422	88.4194	92.2445	94.9936	0.610808	-0.711209	1.20035e-26	1.91642e-24	down	no
102184499	PHLDA1	XM_018047569.1	GO:0045210(FasL biosynthetic process)	04014(Ras signaling pathway);04015(Rap1 signaling pathway);04010(MAPK signaling pathway);04151(PI3K-Akt signaling pathway);04810(Regulation of actin cytoskeleton);05200(Pathways in cancer);05218(Melanoma)	K04358	NA	PREDICTED: Capra hircus pleckstrin homology like domain family A member 1 (PHLDA1), mRNA	NA	40.2916	39.9753	39.4217	22.9062	23.6636	23.0503	1.71917	0.781711	1.88616e-26	2.97592e-24	up	no
102189209	LOC102189209	XM_018052248.1	GO:0071339(MLL1 complex)	NA	NA	NA	PREDICTED: Capra hircus testis-expressed sequence 10 protein (LOC102189209), mRNA	NA	0.938901	0.539457	0.69809	0.068884	0.027983	0.034077	16.6212	4.05495	2.15673e-26	3.36325e-24	up	yes
102171753	ZNF644	XM_018045744.1;XM_018045742.1;XM_018045741.1;XM_018045743.1;XM_018045748.1;XM_018045737.1;XM_018045740.1;XM_018045736.1;XM_018045747.1;XM_018045749.1;XM_018045746.1;XM_018045745.1;XM_018045750.1;XM_018045738.1	GO:0003676(nucleic acid binding);GO:0046872(metal ion binding);GO:0003677(DNA binding);GO:0005634(nucleus);GO:0006351(transcription, DNA-templated);GO:0006355(regulation of transcription, DNA-templated);GO:0006355(regulation of transcription, DNA-templated)	NA	NA	NA	PREDICTED: Capra hircus zinc finger protein 644 (ZNF644), transcript variant X8, mRNA;PREDICTED: Capra hircus zinc finger protein 644 (ZNF644), transcript variant X6, mRNA;PREDICTED: Capra hircus zinc finger protein 644 (ZNF644), transcript variant X5, mRNA;PREDICTED: Capra hircus zinc finger protein 644 (ZNF644), transcript variant X7, mRNA;PREDICTED: Capra hircus zinc finger protein 644 (ZNF644…	NA	5.2646	5.73375	5.5554	11.2223	13.315	11.1358	0.464041	-1.10767	2.87673e-26	4.43446e-24	down	yes
102170084	NUFIP2	XM_005693278.3	GO:0005634(nucleus);GO:0016020(membrane);GO:0042788(polysomal ribosome);GO:0044822(poly(A) RNA binding)	NA	NA	NA	PREDICTED: Capra hircus NUFIP2, FMR1 interacting protein 2 (NUFIP2), mRNA	NA	14.172	14.1537	14.5178	23.0132	24.2967	25.3645	0.589527	-0.76237	4.55213e-26	6.91597e-24	down	no
102183113	SETD2	XM_018066850.1;XR_001919964.1;XM_018066849.1	GO:0001525(angiogenesis);GO:0001763(morphogenesis of a branching structure);GO:0001843(neural tube closure);GO:0005634(nucleus);GO:0005694(chromosome);GO:0006298(mismatch repair);GO:0006355(regulation of transcription, DNA-templated);GO:0006368(transcription elongation from RNA polymerase II promoter);GO:0010793(regulation of mRNA export from nucleus);GO:0030900(forebrain development);GO:0034728(…	00310(Lysine degradation);00310(Lysine degradation)	K11423	EC:2.1.1.43	PREDICTED: Capra hircus SET domain containing 2 (SETD2), transcript variant X2, mRNA;PREDICTED: Capra hircus SET domain containing 2 (SETD2), transcript variant X3, misc_RNA;PREDICTED: Capra hircus SET domain containing 2 (SETD2), transcript variant X1, mRNA	NA	9.38265	8.35162	9.51618	16.2798	15.8031	16.5833	0.559946	-0.836642	4.58968e-26	6.91597e-24	down	no
102191734	SMCR8	XM_005693612.3	GO:0005654(nucleoplasm)	NA	NA	NA	PREDICTED: Capra hircus Smith-Magenis syndrome chromosome region, candidate 8 (SMCR8), mRNA	NA	3.87869	3.94359	3.90195	9.56558	8.41599	8.10601	0.449418	-1.15387	5.95177e-26	8.8688e-24	down	yes
102183627	ZFP36	XM_005692398.3	GO:0005634(nucleus);GO:0005737(cytoplasm);GO:0006402(mRNA catabolic process);GO:0010494(cytoplasmic stress granule);GO:0017091(AU-rich element binding);GO:0032680(regulation of tumor necrosis factor production);GO:0035278(miRNA mediated inhibition of translation);GO:0042594(response to starvation);GO:0060213(positive regulation of nuclear-transcribed mRNA poly(A) tail shortening);GO:0070935(3'-UT…	05166(HTLV-I infection)	K15308	NA	PREDICTED: Capra hircus ZFP36 ring finger protein (ZFP36), mRNA	NA	64.4307	64.0488	59.0614	32.0468	32.2358	28.0222	2.03176	1.02273	7.07346e-26	1.04244e-23	up	yes
102170531	CASS4	XM_018057633.1;XM_018057635.1	GO:0005737(cytoplasm);GO:0005856(cytoskeleton);GO:0005925(focal adhesion);GO:0007155(cell adhesion);GO:0007155(cell adhesion)	04810(Regulation of actin cytoskeleton);04510(Focal adhesion);04510(Focal adhesion)	K05726	NA	PREDICTED: Capra hircus Cas scaffolding protein family member 4 (CASS4), transcript variant X1, mRNA;PREDICTED: Capra hircus Cas scaffolding protein family member 4 (CASS4), transcript variant X2, mRNA	NA	0.864	0.845811	0.766748	3.68541	2.64307	3.09662	0.262762	-1.92817	1.0074e-25	1.46851e-23	down	yes
102172210	EIF5	XM_018066205.1	GO:0003743(translation initiation factor activity);GO:0005737(cytoplasm);GO:0005886(plasma membrane);GO:0006413(translational initiation);GO:0006446(regulation of translational initiation);GO:0044822(poly(A) RNA binding)	03013(RNA transport)	K03262	NA	PREDICTED: Capra hircus eukaryotic translation initiation factor 5 (EIF5), mRNA	NA	112.449	113.469	117.18	182.916	189.581	207.957	0.591087	-0.758557	1.33835e-25	1.92995e-23	down	no
102180585	S1PR2	XM_005682351.3	GO:0001664(G-protein coupled receptor binding);GO:0003376(sphingosine-1-phosphate signaling pathway);GO:0005178(integrin binding);GO:0005886(plasma membrane);GO:0010800(positive regulation of peptidyl-threonine phosphorylation);GO:0016021(integral component of membrane);GO:0031532(actin cytoskeleton reorganization);GO:0038036(sphingosine-1-phosphate receptor activity);GO:0046847(filopodium assemb…	04071(Sphingolipid signaling pathway);04080(Neuroactive ligand-receptor interaction)	K04292	NA	PREDICTED: Capra hircus sphingosine-1-phosphate receptor 2 (S1PR2), mRNA	NA	4.20378	3.83066	3.45087	1.11941	1.08922	0.972882	3.61002	1.85201	7.52282e-25	1.07328e-22	up	yes
108638110	CCL17	XM_018063267.1	GO:0002548(monocyte chemotaxis);GO:0005615(extracellular space);GO:0006954(inflammatory response);GO:0007186(G-protein coupled receptor signaling pathway);GO:0008009(chemokine activity);GO:0030593(neutrophil chemotaxis);GO:0043547(positive regulation of GTPase activity);GO:0045662(negative regulation of myoblast differentiation);GO:0048020(CCR chemokine receptor binding);GO:0048247(lymphocyte che…	04060(Cytokine-cytokine receptor interaction);04062(Chemokine signaling pathway)	K05514	NA	PREDICTED: Capra hircus C-C motif chemokine ligand 17 (CCL17), mRNA	NA	853.489	840.179	815.369	516.252	492.391	439.913	1.7321	0.792518	1.05511e-24	1.48948e-22	up	no
102183512	TOPORS	XM_018051879.1;XM_018051878.1	GO:0000151(ubiquitin ligase complex);GO:0000922(spindle pole);GO:0000930(gamma-tubulin complex);GO:0003677(DNA binding);GO:0003823(antigen binding);GO:0005813(centrosome);GO:0005814(centriole);GO:0006513(protein monoubiquitination);GO:0008270(zinc ion binding);GO:0016605(PML body);GO:0016607(nuclear speck);GO:0016925(protein sumoylation);GO:0019789(SUMO transferase activity);GO:0032391(photorecep…	NA	NA	NA	PREDICTED: Capra hircus TOP1 binding arginine/serine rich protein (TOPORS), transcript variant X2, mRNA;PREDICTED: Capra hircus TOP1 binding arginine/serine rich protein (TOPORS), transcript variant X1, mRNA	NA	10.3123	10.7826	10.7975	19.381	21.2464	22.6136	0.504301	-0.987644	1.24685e-24	1.74182e-22	down	no
108636050	ATF7IP	XM_018048451.1;XM_018048452.1;XM_018048453.1	GO:0000122(negative regulation of transcription from RNA polymerase II promoter);GO:0003714(transcription corepressor activity);GO:0005654(nucleoplasm);GO:0005667(transcription factor complex);GO:0005737(cytoplasm);GO:0006306(DNA methylation);GO:0016887(ATPase activity);GO:0045893(positive regulation of transcription, DNA-templated);GO:0045898(regulation of RNA polymerase II transcriptional prein…	NA	NA	NA	PREDICTED: Capra hircus activating transcription factor 7 interacting protein (ATF7IP), transcript variant X1, mRNA;PREDICTED: Capra hircus activating transcription factor 7 interacting protein (ATF7IP), transcript variant X2, mRNA;PREDICTED: Capra hircus activating transcription factor 7 interacting protein (ATF7IP), transcript variant X3, mRNA	NA	8.47705	8.17224	8.31356	14.4552	15.0452	15.4359	0.555516	-0.848099	2.53886e-24	3.51017e-22	down	no
102173605	BPTF	XM_018065376.1;XM_018065368.1;XM_018065364.1;XM_018065372.1;XM_018065370.1;XM_018065375.1;XM_018065377.1;XM_018065371.1;XM_018065366.1;XM_018065373.1;XM_018065365.1;XM_018065374.1;XM_018065367.1;XM_018065363.1	GO:0000122(negative regulation of transcription from RNA polymerase II promoter);GO:0001892(embryonic placenta development);GO:0005654(nucleoplasm);GO:0006338(chromatin remodeling);GO:0006351(transcription, DNA-templated);GO:0007420(brain development);GO:0007492(endoderm development);GO:0008094(DNA-dependent ATPase activity);GO:0008134(transcription factor binding);GO:0008270(zinc ion binding);GO…	04120(Ubiquitin mediated proteolysis);04110(Cell cycle);04114(Oocyte meiosis);04914(Progesterone-mediated oocyte maturation);05166(HTLV-I infection);05166(HTLV-I infection)	K03350	NA	PREDICTED: Capra hircus bromodomain PHD finger transcription factor (BPTF), transcript variant X13, mRNA;PREDICTED: Capra hircus bromodomain PHD finger transcription factor (BPTF), transcript variant X6, mRNA;PREDICTED: Capra hircus bromodomain PHD finger transcription factor (BPTF), transcript variant X2, mRNA;PREDICTED: Capra hircus bromodomain PHD finger transcription factor (BPTF), transcript…	NA	3.30087	3.02916	3.43068	6.17518	6.52627	6.79667	0.500598	-0.998276	2.88766e-24	3.95168e-22	down	no
102189551	CSRNP2	XM_018047763.1;XM_018047762.1;XM_018047761.1	GO:0001228(transcriptional activator activity, RNA polymerase II transcription regulatory region sequence-specific binding);GO:0005634(nucleus);GO:0006366(transcription from RNA polymerase II promoter);GO:0010923(negative regulation of phosphatase activity);GO:0019902(phosphatase binding);GO:0043565(sequence-specific DNA binding);GO:0045944(positive regulation of transcription from RNA polymerase…	NA	NA	NA	PREDICTED: Capra hircus cysteine and serine rich nuclear protein 2 (CSRNP2), transcript variant X3, mRNA;PREDICTED: Capra hircus cysteine and serine rich nuclear protein 2 (CSRNP2), transcript variant X2, mRNA;PREDICTED: Capra hircus cysteine and serine rich nuclear protein 2 (CSRNP2), transcript variant X1, mRNA	NA	6.06377	5.91714	6.01316	12.6127	11.7009	12.0557	0.49476	-1.0152	3.53537e-24	4.78918e-22	down	yes
102190797	RSAD2	XM_018055702.1	GO:0003674(molecular_function);GO:0003824(catalytic activity);GO:0005741(mitochondrial outer membrane);GO:0005743(mitochondrial inner membrane);GO:0005783(endoplasmic reticulum);GO:0005789(endoplasmic reticulum membrane);GO:0005811(lipid particle);GO:0009615(response to virus);GO:0034157(positive regulation of toll-like receptor 7 signaling pathway);GO:0034165(positive regulation of toll-like rec…	05164(Influenza A)	K15045	NA	PREDICTED: Capra hircus radical S-adenosyl methionine domain containing 2 (RSAD2), mRNA	NA	2.22897	2.29946	1.90669	5.55787	5.85684	6.55624	0.358084	-1.48163	5.43882e-24	7.29401e-22	down	yes
102171927	CLK3	XM_018066135.1;XM_018066134.1;XM_018066137.1;XM_018066136.1	GO:0001669(acrosomal vesicle);GO:0004674(protein serine/threonine kinase activity);GO:0004712(protein serine/threonine/tyrosine kinase activity);GO:0004713(protein tyrosine kinase activity);GO:0005524(ATP binding);GO:0005634(nucleus);GO:0005654(nucleoplasm);GO:0016020(membrane);GO:0018108(peptidyl-tyrosine phosphorylation);GO:0043484(regulation of RNA splicing);GO:0044822(poly(A) RNA binding);GO:…	05134(Legionellosis);05134(Legionellosis)	K08823	EC:2.7.12.1	PREDICTED: Capra hircus CDC like kinase 3 (CLK3), transcript variant X2, mRNA;PREDICTED: Capra hircus CDC like kinase 3 (CLK3), transcript variant X1, mRNA;PREDICTED: Capra hircus CDC like kinase 3 (CLK3), transcript variant X4, mRNA;PREDICTED: Capra hircus CDC like kinase 3 (CLK3), transcript variant X3, mRNA	NA	41.412	43.3797	41.4604	21.4451	22.2344	20.9888	1.9523	0.965177	8.24304e-24	1.09453e-21	up	no
102189324	TOP1	XM_018057867.1	GO:0000228(nuclear chromosome);GO:0000932(cytoplasmic mRNA processing body);GO:0001046(core promoter sequence-specific DNA binding);GO:0003677(DNA binding);GO:0003682(chromatin binding);GO:0003917(DNA topoisomerase type I activity);GO:0003918(DNA topoisomerase type II (ATP-hydrolyzing) activity);GO:0005515(protein binding);GO:0005634(nucleus);GO:0005654(nucleoplasm);GO:0005730(nucleolus);GO:00062…	NA	NA	NA	PREDICTED: Capra hircus topoisomerase (DNA) I (TOP1), mRNA	NA	48.4353	50.5197	49.6864	78.738	83.1948	90.3475	0.589191	-0.763192	9.79739e-24	1.28816e-21	down	no
102181158	DDX5	XM_018065360.1	GO:0000122(negative regulation of transcription from RNA polymerase II promoter);GO:0000381(regulation of alternative mRNA splicing, via spliceosome);GO:0003713(transcription coactivator activity);GO:0004004(ATP-dependent RNA helicase activity);GO:0005524(ATP binding);GO:0005654(nucleoplasm);GO:0005730(nucleolus);GO:0006397(mRNA processing);GO:0009299(mRNA transcription);GO:0010501(RNA secondary …	03040(Spliceosome);05202(Transcriptional misregulation in cancers);05205(Proteoglycans in cancer)	K12823	EC:3.6.4.13	PREDICTED: Capra hircus DEAD-box helicase 5 (DDX5), mRNA	NA	188.355	191.048	192.266	294.36	303.094	320.531	0.622742	-0.683293	1.05398e-23	1.37232e-21	down	no
102190549	SREK1	XM_018065600.1;XM_005694618.3;XM_013972727.2;XM_005694615.3	GO:0000166(nucleotide binding);GO:0005654(nucleoplasm);GO:0044822(poly(A) RNA binding);GO:0044822(poly(A) RNA binding)	NA	NA	NA	PREDICTED: Capra hircus splicing regulatory glutamic acid and lysine rich protein 1 (SREK1), transcript variant X3, mRNA;PREDICTED: Capra hircus splicing regulatory glutamic acid and lysine rich protein 1 (SREK1), transcript variant X4, mRNA;PREDICTED: Capra hircus splicing regulatory glutamic acid and lysine rich protein 1 (SREK1), transcript variant X2, mRNA;PREDICTED: Capra hircus splicing reg…	NA	26.3226	26.6375	28.89	44.5359	46.666	48.8285	0.584517	-0.774683	1.12841e-23	1.4551e-21	down	no
102180497	BCLAF1	XM_005684799.3;XM_005684800.3;XR_310281.3;XM_005684801.3;XR_310280.3;XM_005684802.3;XM_005684803.3	GO:0003677(DNA binding);GO:0005730(nucleolus);GO:0006915(apoptotic process);GO:0016607(nuclear speck);GO:0043620(regulation of DNA-templated transcription in response to stress);GO:0044822(poly(A) RNA binding);GO:0045892(negative regulation of transcription, DNA-templated);GO:2000144(positive regulation of DNA-templated transcription, initiation);GO:2001022(positive regulation of response to DNA …	NA	NA	NA	PREDICTED: Capra hircus BCL2 associated transcription factor 1 (BCLAF1), transcript variant X1, mRNA;PREDICTED: Capra hircus BCL2 associated transcription factor 1 (BCLAF1), transcript variant X3, mRNA;PREDICTED: Capra hircus BCL2 associated transcription factor 1 (BCLAF1), transcript variant X6, misc_RNA;PREDICTED: Capra hircus BCL2 associated transcription factor 1 (BCLAF1), transcript variant …	NA	30.8984	29.0191	31.9943	49.5041	55.7	60.5324	0.554566	-0.85057	1.46529e-23	1.85581e-21	down	no
102178715	HOPX	XM_005681640.3;XM_018049490.1;XM_018049491.1;XM_005681641.3	GO:0000122(negative regulation of transcription from RNA polymerase II promoter);GO:0001829(trophectodermal cell differentiation);GO:0003677(DNA binding);GO:0005634(nucleus);GO:0005737(cytoplasm);GO:0006351(transcription, DNA-templated);GO:0006357(regulation of transcription from RNA polymerase II promoter);GO:0007507(heart development);GO:0008016(regulation of heart contraction);GO:0016575(histo…	NA	NA	NA	PREDICTED: Capra hircus HOP homeobox (HOPX), transcript variant X1, mRNA;PREDICTED: Capra hircus HOP homeobox (HOPX), transcript variant X2, mRNA;PREDICTED: Capra hircus HOP homeobox (HOPX), transcript variant X4, mRNA;PREDICTED: Capra hircus HOP homeobox (HOPX), transcript variant X3, mRNA	NA	25.6552	27.8844	25.9648	12.5128	11.8705	12.5209	2.15435	1.10725	1.46682e-23	1.85581e-21	up	yes
102176861	RIMKLB	XM_018048514.1;XM_018048513.1;XM_018048518.1;XM_018048512.1;XM_018048517.1;XM_018048516.1;XM_018048509.1;XM_018048510.1;XM_018048508.1;XM_018048515.1;XM_018048511.1	GO:0005524(ATP binding);GO:0005737(cytoplasm);GO:0006464(cellular protein modification process);GO:0046872(metal ion binding);GO:0072590(N-acetyl-L-aspartate-L-glutamate ligase activity);GO:0072591(citrate-L-glutamate ligase activity);GO:0072591(citrate-L-glutamate ligase activity)	00250(Alanine, aspartate and glutamate metabolism);00250(Alanine, aspartate and glutamate metabolism)	K18310	EC:6.3.1.17;EC:6.3.2.41	PREDICTED: Capra hircus ribosomal modification protein rimK like family member B (RIMKLB), transcript variant X7, mRNA;PREDICTED: Capra hircus ribosomal modification protein rimK like family member B (RIMKLB), transcript variant X6, mRNA;PREDICTED: Capra hircus ribosomal modification protein rimK like family member B (RIMKLB), transcript variant X11, mRNA;PREDICTED: Capra hircus ribosomal modific…	NA	1.64627	1.509	1.58177	0.54235	0.407522	0.542178	3.17485	1.66669	1.81233e-23	2.27152e-21	up	yes
102187093	CRNN	XM_018046119.1	GO:0005509(calcium ion binding);GO:0009408(response to heat);GO:0016020(membrane);GO:0016337(single organismal cell-cell adhesion);GO:0070062(extracellular exosome)	NA	NA	NA	PREDICTED: Capra hircus cornulin (CRNN), mRNA	NA	21.6236	19.8601	21.0147	10.1434	8.31499	8.475	2.32048	1.21442	1.97276e-23	2.44969e-21	up	yes
102175861	SEMA4C	XM_018054872.1;XM_018054874.1;XM_018054871.1;XM_018054876.1;XM_018054877.1;XM_018054875.1	GO:0001755(neural crest cell migration);GO:0001843(neural tube closure);GO:0005615(extracellular space);GO:0014069(postsynaptic density);GO:0016020(membrane);GO:0016021(integral component of membrane);GO:0021535(cell migration in hindbrain);GO:0021549(cerebellum development);GO:0030215(semaphorin receptor binding);GO:0030335(positive regulation of cell migration);GO:0030672(synaptic vesicle membr…	04360(Axon guidance);04360(Axon guidance)	K06521	NA	PREDICTED: Capra hircus semaphorin 4C (SEMA4C), transcript variant X2, mRNA;PREDICTED: Capra hircus semaphorin 4C (SEMA4C), transcript variant X3, mRNA;PREDICTED: Capra hircus semaphorin 4C (SEMA4C), transcript variant X1, mRNA;PREDICTED: Capra hircus semaphorin 4C (SEMA4C), transcript variant X5, mRNA;PREDICTED: Capra hircus semaphorin 4C (SEMA4C), transcript variant X6, mRNA;PREDICTED: Capra hi…	NA	2.51581	2.67409	2.99393	0.892725	0.739979	0.67828	3.54127	1.82427	2.24292e-23	2.75961e-21	up	yes
102189561	SLC6A14	XM_005700263.3;XM_005700262.3	GO:0003333(amino acid transmembrane transport);GO:0005328(neurotransmitter:sodium symporter activity);GO:0005887(integral component of plasma membrane);GO:0006520(cellular amino acid metabolic process);GO:0006836(neurotransmitter transport);GO:0009636(response to toxic substance);GO:0015171(amino acid transmembrane transporter activity);GO:0070062(extracellular exosome);GO:0070062(extracellular e…	04727(GABAergic synapse);04727(GABAergic synapse)	K05034	NA	PREDICTED: Capra hircus solute carrier family 6 member 14 (SLC6A14), transcript variant X2, mRNA;PREDICTED: Capra hircus solute carrier family 6 member 14 (SLC6A14), transcript variant X1, mRNA	NA	9.61358	9.51954	10.1116	18.7469	19.4813	20.0112	0.502147	-0.993819	2.34494e-23	2.85891e-21	down	no
106502354	LOC106502354	XR_001295912.2	NA	NA	NA	NA	PREDICTED: Capra hircus uncharacterized LOC106502354 (LOC106502354), ncRNA	NA	0.649743	0.652534	0.745136	1.92781	2.01939	1.93131	0.348288	-1.52165	2.53764e-23	3.06598e-21	down	yes
102191629	WAC	XM_018057208.1;XM_018057212.1;XM_018057211.1;XM_018057209.1;XM_018057214.1;XM_018057213.1;XM_018057210.1	GO:0000993(RNA polymerase II core binding);GO:0003682(chromatin binding);GO:0005654(nucleoplasm);GO:0005681(spliceosomal complex);GO:0010390(histone monoubiquitination);GO:0016239(positive regulation of macroautophagy);GO:0032435(negative regulation of proteasomal ubiquitin-dependent protein catabolic process);GO:0044783(G1 DNA damage checkpoint);GO:0045893(positive regulation of transcription, D…	03040(Spliceosome);03040(Spliceosome)	K12824	NA	PREDICTED: Capra hircus WW domain containing adaptor with coiled-coil (WAC), transcript variant X1, mRNA;PREDICTED: Capra hircus WW domain containing adaptor with coiled-coil (WAC), transcript variant X5, mRNA;PREDICTED: Capra hircus WW domain containing adaptor with coiled-coil (WAC), transcript variant X4, mRNA;PREDICTED: Capra hircus WW domain containing adaptor with coiled-coil (WAC), transcr…	NA	31.8612	33.0506	34.1508	52.4675	53.7055	57.1295	0.60662	-0.721135	4.95892e-23	5.93786e-21	down	no
102169762	HMGCR	XM_018053703.1	GO:0004420(hydroxymethylglutaryl-CoA reductase (NADPH) activity);GO:0005778(peroxisomal membrane);GO:0005789(endoplasmic reticulum membrane);GO:0006695(cholesterol biosynthetic process);GO:0008299(isoprenoid biosynthetic process);GO:0008542(visual learning);GO:0015936(coenzyme A metabolic process);GO:0016021(integral component of membrane);GO:0016126(sterol biosynthetic process);GO:0042282(hydrox…	00900(Terpenoid backbone biosynthesis);04152(AMPK signaling pathway);04976(Bile secretion)	K00021	EC:1.1.1.34	PREDICTED: Capra hircus 3-hydroxy-3-methylglutaryl-CoA reductase (HMGCR), mRNA	NA	45.7599	46.5655	48.6974	73.1297	74.809	78.3912	0.623085	-0.6825	6.01791e-23	7.14214e-21	down	no
106502991	LOC106502991	XR_001296659.2	NA	NA	NA	NA	PREDICTED: Capra hircus uncharacterized LOC106502991 (LOC106502991), ncRNA	NA	0.064472	0.035528	0.050494	0.6214	0.547167	0.484955	0.0910142	-3.45776	1.17651e-22	1.38405e-20	down	yes
102182579	KLHL15	XM_018043908.1	GO:0004842(ubiquitin-protein transferase activity);GO:0031463(Cul3-RING ubiquitin ligase complex);GO:0042787(protein ubiquitination involved in ubiquitin-dependent protein catabolic process)	04120(Ubiquitin mediated proteolysis)	K10447	NA	PREDICTED: Capra hircus kelch like family member 15 (KLHL15), mRNA	NA	2.83004	2.99487	3.19321	6.1701	6.98285	6.42795	0.460557	-1.11855	1.20901e-22	1.40992e-20	down	yes
108637159	FAM84A	XM_018055624.1	GO:0003674(molecular_function);GO:0005575(cellular_component);GO:0008150(biological_process)	NA	NA	NA	PREDICTED: Capra hircus family with sequence similarity 84 member A (FAM84A), mRNA	NA	7.01329	6.46611	7.10454	19.6056	16.7573	13.7169	0.411022	-1.28271	1.29464e-22	1.49676e-20	down	yes
102189534	S100A2	XM_005677500.3	GO:0005509(calcium ion binding)	04978(Mineral absorption)	K14734	NA	PREDICTED: Capra hircus S100 calcium binding protein A2 (S100A2), mRNA	NA	5926.44	6097.16	5868.44	3755.18	3797.14	3718.68	1.58744	0.666702	1.69778e-22	1.94606e-20	up	no
102186611	LOC102186611	XM_018059488.1;XM_005689724.3	GO:0004128(cytochrome-b5 reductase activity, acting on NAD(P)H);GO:0005634(nucleus);GO:0005739(mitochondrion);GO:0016021(integral component of membrane);GO:0055114(oxidation-reduction process);GO:0055114(oxidation-reduction process)	00520(Amino sugar and nucleotide sugar metabolism);00520(Amino sugar and nucleotide sugar metabolism)	K00326	EC:1.6.2.2	PREDICTED: Capra hircus NADH-cytochrome b5 reductase 2 (LOC102186611), transcript variant X2, mRNA;PREDICTED: Capra hircus NADH-cytochrome b5 reductase 2 (LOC102186611), transcript variant X1, mRNA	NA	0.300134	0.30914	0.251289	1.34641	1.371	1.56071	0.201155	-2.31362	1.93358e-22	2.19756e-20	down	yes
102169770	ADRA1D	XM_005688233.3	GO:0001994(norepinephrine-epinephrine vasoconstriction involved in regulation of systemic arterial blood pressure);GO:0004937(alpha1-adrenergic receptor activity);GO:0005887(integral component of plasma membrane);GO:0007200(phospholipase C-activating G-protein coupled receptor signaling pathway);GO:0007204(positive regulation of cytosolic calcium ion concentration);GO:0007267(cell-cell signaling)…	04020(Calcium signaling pathway);04022(cGMP - PKG signaling pathway);04080(Neuroactive ligand-receptor interaction);04261(Adrenergic signaling in cardiomyocytes);04270(Vascular smooth muscle contraction);04970(Salivary secretion)	K04137	NA	PREDICTED: Capra hircus adrenoceptor alpha 1D (ADRA1D), mRNA	NA	0.204897	0.195967	0.205388	0.72192	0.793897	0.79486	0.26237	-1.93033	3.39731e-22	3.82868e-20	down	yes
102172963	BTAF1	XM_005698209.3;XM_018041408.1	GO:0005524(ATP binding);GO:0005654(nucleoplasm);GO:0035562(negative regulation of chromatin binding);GO:0035562(negative regulation of chromatin binding)	03420(Nucleotide excision repair);03420(Nucleotide excision repair)	K10841	NA	PREDICTED: Capra hircus B-TFIID TATA-box binding protein associated factor 1 (BTAF1), transcript variant X1, mRNA;PREDICTED: Capra hircus B-TFIID TATA-box binding protein associated factor 1 (BTAF1), transcript variant X2, mRNA	NA	9.78726	9.72315	10.4462	16.7587	17.3138	17.7027	0.578592	-0.789383	3.57668e-22	3.99724e-20	down	no
102187728	DSG1	XM_018039432.1	GO:0005509(calcium ion binding);GO:0005886(plasma membrane);GO:0007156(homophilic cell adhesion via plasma membrane adhesion molecules);GO:0016021(integral component of membrane);GO:0030057(desmosome);GO:0045295(gamma-catenin binding)	05150(Staphylococcus aureus infection)	K07596	NA	PREDICTED: Capra hircus desmoglein 1 (DSG1), mRNA	NA	21.2859	20.4656	21.9824	32.7312	35.4666	36.5509	0.608445	-0.7168	6.95279e-22	7.7061e-20	down	no
102187331	PHF3	XM_018058809.1;XM_018058805.1;XM_013969111.2;XM_018058808.1;XM_018058806.1	GO:0006351(transcription, DNA-templated);GO:0008270(zinc ion binding);GO:0008270(zinc ion binding)	NA	NA	NA	PREDICTED: Capra hircus PHD finger protein 3 (PHF3), transcript variant X5, mRNA;PREDICTED: Capra hircus PHD finger protein 3 (PHF3), transcript variant X1, mRNA;PREDICTED: Capra hircus PHD finger protein 3 (PHF3), transcript variant X3, mRNA;PREDICTED: Capra hircus PHD finger protein 3 (PHF3), transcript variant X4, mRNA;PREDICTED: Capra hircus PHD finger protein 3 (PHF3), transcript variant X2,…	NA	7.44141	6.8624	7.98757	13.8073	13.3453	14.4228	0.536169	-0.899241	8.50785e-22	9.35235e-20	down	no
102168779	USP37	XM_018059460.1;XM_018059485.1;XM_005676541.3;XM_018059478.1;XM_018059466.1	GO:0000082(G1/S transition of mitotic cell cycle);GO:0004197(cysteine-type endopeptidase activity);GO:0004843(thiol-dependent ubiquitin-specific protease activity);GO:0005634(nucleus);GO:0006511(ubiquitin-dependent protein catabolic process);GO:0007067(mitotic nuclear division);GO:0019901(protein kinase binding);GO:0035871(protein K11-linked deubiquitination);GO:0051301(cell division);GO:0071108(…	04144(Endocytosis);04144(Endocytosis)	K11839	EC:3.4.19.12	PREDICTED: Capra hircus ubiquitin specific peptidase 37 (USP37), transcript variant X1, mRNA;PREDICTED: Capra hircus ubiquitin specific peptidase 37 (USP37), transcript variant X5, mRNA;PREDICTED: Capra hircus ubiquitin specific peptidase 37 (USP37), transcript variant X3, mRNA;PREDICTED: Capra hircus ubiquitin specific peptidase 37 (USP37), transcript variant X4, mRNA;PREDICTED: Capra hircus ubi…	NA	5.01303	4.9398	5.31332	9.09479	9.52357	9.51858	0.542566	-0.88213	9.04115e-22	9.85779e-20	down	no
102189942	DIDO1	XM_018057573.1;XM_018057571.1;XM_018057572.1;XM_018057570.1;XM_018057574.1	GO:0005634(nucleus);GO:0006351(transcription, DNA-templated);GO:0008270(zinc ion binding);GO:0044822(poly(A) RNA binding);GO:0097190(apoptotic signaling pathway);GO:0097190(apoptotic signaling pathway)	04740(Olfactory transduction);04740(Olfactory transduction)	K04257	NA	PREDICTED: Capra hircus death inducer-obliterator 1 (DIDO1), transcript variant X4, mRNA;PREDICTED: Capra hircus death inducer-obliterator 1 (DIDO1), transcript variant X2, mRNA;PREDICTED: Capra hircus death inducer-obliterator 1 (DIDO1), transcript variant X3, mRNA;PREDICTED: Capra hircus death inducer-obliterator 1 (DIDO1), transcript variant X1, mRNA;PREDICTED: Capra hircus death inducer-oblit…	NA	3.47734	3.39672	3.4751	7.86765	6.68314	6.58399	0.489674	-1.03011	1.02462e-21	1.10816e-19	down	yes
102171588	DDX3X	XM_005700910.3;XM_005700911.3;XM_013976584.2	GO:0003677(DNA binding);GO:0003924(GTPase activity);GO:0004003(ATP-dependent DNA helicase activity);GO:0004004(ATP-dependent RNA helicase activity);GO:0005524(ATP binding);GO:0005634(nucleus);GO:0005852(eukaryotic translation initiation factor 3 complex);GO:0006413(translational initiation);GO:0007059(chromosome segregation);GO:0008134(transcription factor binding);GO:0008143(poly(A) binding);GO:…	04622(RIG-I-like receptor signaling pathway);05203(Viral carcinogenesis);05161(Hepatitis B);05161(Hepatitis B)	K11594	EC:3.6.4.13	PREDICTED: Capra hircus DEAD-box helicase 3, X-linked (DDX3X), transcript variant X1, mRNA;PREDICTED: Capra hircus DEAD-box helicase 3, X-linked (DDX3X), transcript variant X2, mRNA;PREDICTED: Capra hircus DEAD-box helicase 3, X-linked (DDX3X), transcript variant X3, mRNA	NA	121.714	117.928	124.393	183.364	191.273	203.767	0.629377	-0.668003	1.63266e-21	1.75165e-19	down	no
102171663	FAM208A	XM_013973574.2;XM_005695833.3;XM_013973573.2;XM_005695832.3	GO:0044822(poly(A) RNA binding);GO:0044822(poly(A) RNA binding)	NA	NA	NA	PREDICTED: Capra hircus family with sequence similarity 208 member A (FAM208A), transcript variant X3, mRNA;PREDICTED: Capra hircus family with sequence similarity 208 member A (FAM208A), transcript variant X4, mRNA;PREDICTED: Capra hircus family with sequence similarity 208 member A (FAM208A), transcript variant X1, mRNA;PREDICTED: Capra hircus family with sequence similarity 208 member A (FAM20…	NA	6.30384	6.47131	6.69314	11.4788	11.7453	11.2475	0.564763	-0.824282	1.69937e-21	1.80875e-19	down	no
100860907	PTHLH	XR_001918020.1;XM_013964082.2;XM_013964083.2;XM_018047543.1;XM_018047541.1;XM_018047542.1;NM_001285753.1;XM_018047539.1;XR_001918021.1	GO:0001501(skeletal system development);GO:0002076(osteoblast development);GO:0005179(hormone activity);GO:0005615(extracellular space);GO:0005654(nucleoplasm);GO:0005794(Golgi apparatus);GO:0007189(adenylate cyclase-activating G-protein coupled receptor signaling pathway);GO:0010468(regulation of gene expression);GO:0030819(positive regulation of cAMP biosynthetic process);GO:0032330(regulation …	NA	NA	NA	PREDICTED: Capra hircus parathyroid hormone like hormone (PTHLH), transcript variant X1, misc_RNA;PREDICTED: Capra hircus parathyroid hormone like hormone (PTHLH), transcript variant X3, mRNA;PREDICTED: Capra hircus parathyroid hormone like hormone (PTHLH), transcript variant X5, mRNA;PREDICTED: Capra hircus parathyroid hormone like hormone (PTHLH), transcript variant X8, mRNA;PREDICTED: Capra hi…	NA	12.6087	12.6247	12.4854	5.96135	5.97243	6.13276	2.08777	1.06196	3.19611e-21	3.37504e-19	up	yes
106503110	ZNF567	XM_013971151.2;XM_013971153.2;XM_013971150.2	GO:0003676(nucleic acid binding);GO:0005622(intracellular);GO:0006355(regulation of transcription, DNA-templated);GO:0046872(metal ion binding);GO:0046872(metal ion binding)	04010(MAPK signaling pathway);04012(ErbB signaling pathway);04810(Regulation of actin cytoskeleton);04510(Focal adhesion);04510(Focal adhesion)	K04409	EC:2.7.11.1	PREDICTED: Capra hircus zinc finger protein 567 (ZNF567), transcript variant X2, mRNA;PREDICTED: Capra hircus zinc finger protein 567 (ZNF567), transcript variant X3, mRNA;PREDICTED: Capra hircus zinc finger protein 567 (ZNF567), transcript variant X1, mRNA	NA	3.16397	3.03664	3.27707	6.3845	7.1046	7.23237	0.457385	-1.12852	3.653e-21	3.82737e-19	down	yes
100860905	PTGS2	XM_018060731.1	GO:0001516(prostaglandin biosynthetic process);GO:0004666(prostaglandin-endoperoxide synthase activity);GO:0005634(nucleus);GO:0005737(cytoplasm);GO:0008217(regulation of blood pressure);GO:0019371(cyclooxygenase pathway);GO:0020037(heme binding)	00590(Arachidonic acid metabolism);04370(VEGF signaling pathway);04064(NF-kappa B signaling pathway);04668(TNF signaling pathway);04923(Regulation of lipolysis in adipocyte);04913(Ovarian Steroidogenesis);04921(Oxytocin signaling pathway);04726(Serotonergic synapse);04723(Retrograde endocannabinoid signaling);05200(Pathways in cancer);05206(MicroRNAs in cancer);05204(Chemical carcinogenesis);0522…	K11987	EC:1.14.99.1	PREDICTED: Capra hircus prostaglandin-endoperoxide synthase 2 (PTGS2), mRNA	NA	28.2495	28.459	28.7049	43.8453	47.288	47.8807	0.614423	-0.702697	3.77604e-21	3.92562e-19	down	no
102180007	HELLS	XM_005698236.2	GO:0001655(urogenital system development);GO:0003682(chromatin binding);GO:0005524(ATP binding);GO:0005634(nucleus);GO:0005721(pericentric heterochromatin);GO:0006306(DNA methylation);GO:0006346(methylation-dependent chromatin silencing);GO:0010216(maintenance of DNA methylation);GO:0031508(pericentric heterochromatin assembly);GO:0046651(lymphocyte proliferation);GO:2001243(negative regulation o…	04550(Signaling pathways regulating pluripotency of stem cells)	K14439	EC:3.6.4.12	PREDICTED: Capra hircus helicase, lymphoid-specific (HELLS), mRNA	NA	35.8791	34.4138	36.845	56.6909	63.431	70.1335	0.563127	-0.828469	3.84697e-21	3.9686e-19	down	no
102187461	C29H11orf84	XM_018043366.1;XM_018043364.1;XM_018043365.1	GO:0003674(molecular_function);GO:0005575(cellular_component);GO:0008150(biological_process);GO:0008150(biological_process)	NA	NA	NA	PREDICTED: Capra hircus chromosome 29 C11orf84 homolog (C29H11orf84), transcript variant X3, mRNA;PREDICTED: Capra hircus chromosome 29 C11orf84 homolog (C29H11orf84), transcript variant X1, mRNA;PREDICTED: Capra hircus chromosome 29 C11orf84 homolog (C29H11orf84), transcript variant X2, mRNA	NA	5.99015	5.16774	5.55574	2.54304	2.02057	1.95986	2.56208	1.35731	4.7466e-21	4.85928e-19	up	yes
102191260	LOC102191260	XR_001296609.2;XR_001296611.2	GO:0005198(structural molecule activity);GO:0016021(integral component of membrane);GO:0019028(viral capsid);GO:0019031(viral envelope);GO:0019058(viral life cycle);GO:0019058(viral life cycle)	04740(Olfactory transduction);04740(Olfactory transduction)	K04257	NA	PREDICTED: Capra hircus uncharacterized LOC102191260 (LOC102191260), transcript variant X1, ncRNA;PREDICTED: Capra hircus uncharacterized LOC102191260 (LOC102191260), transcript variant X2, ncRNA	NA	14.2324	16.7184	16.9523	29.103	29.86	30.2039	0.53723	-0.896388	4.82094e-21	4.898e-19	down	no
102180394	INSL6	XM_005683697.3	GO:0005179(hormone activity);GO:0005576(extracellular region);GO:0007286(spermatid development);GO:0008584(male gonad development);GO:0009566(fertilization);GO:0030317(sperm motility);GO:0043066(negative regulation of apoptotic process)	03420(Nucleotide excision repair)	K10838	NA	PREDICTED: Capra hircus insulin like 6 (INSL6), mRNA	NA	0.15276	0.309354	0.155567	1.31382	1.45289	1.24771	0.153866	-2.70026	5.99518e-21	6.04522e-19	down	yes
102189252	PPP4R2	XM_018038265.1	GO:0030289(protein phosphatase 4 complex);GO:0030362(protein phosphatase type 4 regulator activity);GO:0050790(regulation of catalytic activity)	NA	NA	NA	PREDICTED: Capra hircus protein phosphatase 4 regulatory subunit 2 (PPP4R2), mRNA	NA	31.3696	30.9002	32.0673	49.3479	56.5537	61.8696	0.562296	-0.830599	6.21966e-21	6.22477e-19	down	no
102177031	CASP3	XM_018041755.1;NM_001286089.1	GO:0001782(B cell homeostasis);GO:0004190(aspartic-type endopeptidase activity);GO:0004861(cyclin-dependent protein serine/threonine kinase inhibitor activity);GO:0005634(nucleus);GO:0005829(cytosol);GO:0006974(cellular response to DNA damage stimulus);GO:0007507(heart development);GO:0007605(sensory perception of sound);GO:0009411(response to UV);GO:0009611(response to wounding);GO:0016485(prote…	04010(MAPK signaling pathway);04668(TNF signaling pathway);04210(Apoptosis);04215(Apoptosis - multiple species);04115(p53 signaling pathway);04650(Natural killer cell mediated cytotoxicity);04726(Serotonergic synapse);05200(Pathways in cancer);05206(MicroRNAs in cancer);05205(Proteoglycans in cancer);05203(Viral carcinogenesis);05210(Colorectal cancer);05010(Alzheimer's disease);05012(Parkinson's…	K02187	EC:3.4.22.56	PREDICTED: Capra hircus caspase 3 (CASP3), transcript variant X1, mRNA;Capra hircus caspase 3 (CASP3), mRNA	NA	36.69	36.5027	34.8021	56.1849	57.8577	60.1327	0.620035	-0.689579	9.24645e-21	9.18549e-19	down	no
102172867	NR1D2	XM_018041999.1	GO:0001046(core promoter sequence-specific DNA binding);GO:0003707(steroid hormone receptor activity);GO:0003708(retinoic acid receptor activity);GO:0005634(nucleus);GO:0006351(transcription, DNA-templated);GO:0008270(zinc ion binding);GO:0019216(regulation of lipid metabolic process);GO:0042752(regulation of circadian rhythm);GO:0043401(steroid hormone mediated signaling pathway);GO:0045892(nega…	04710(Circadian rhythm)	K03728	NA	PREDICTED: Capra hircus nuclear receptor subfamily 1 group D member 2 (NR1D2), mRNA	NA	4.6427	5.1373	5.0211	9.49546	10.3912	10.3873	0.488905	-1.03237	1.13598e-20	1.12019e-18	down	yes
102190175	FRZB	XM_013968455.2;XM_018065459.1;XM_005675886.3;XM_005675889.3	GO:0004930(G-protein coupled receptor activity);GO:0005615(extracellular space);GO:0007186(G-protein coupled receptor signaling pathway);GO:0008285(negative regulation of cell proliferation);GO:0010721(negative regulation of cell development);GO:0014033(neural crest cell differentiation);GO:0016021(integral component of membrane);GO:0017147(Wnt-protein binding);GO:0030178(negative regulation of W…	04310(Wnt signaling pathway);04310(Wnt signaling pathway)	K02185	NA	PREDICTED: Capra hircus frizzled-related protein (FRZB), transcript variant X4, mRNA;PREDICTED: Capra hircus frizzled-related protein (FRZB), transcript variant X3, mRNA;PREDICTED: Capra hircus frizzled-related protein (FRZB), transcript variant X2, mRNA;PREDICTED: Capra hircus frizzled-related protein (FRZB), transcript variant X1, mRNA	NA	0.0001	0.0536913	0.0749707	0.655515	0.693701	0.536005	0.0683007	-3.87195	2.28532e-20	2.23711e-18	down	yes
102170734	ACOX1	XM_018063770.1;XM_018063769.1;XM_018063771.1	GO:0003995(acyl-CoA dehydrogenase activity);GO:0003997(acyl-CoA oxidase activity);GO:0005777(peroxisome);GO:0006635(fatty acid beta-oxidation);GO:0050660(flavin adenine dinucleotide binding);GO:0000062(fatty-acyl-CoA binding);GO:0006091(generation of precursor metabolites and energy);GO:0006629(lipid metabolic process);GO:0006693(prostaglandin metabolic process);GO:0009055(electron carrier activi…	01212(Fatty acid metabolism);00071(Fatty acid degradation);00592(alpha-Linolenic acid metabolism);01040(Biosynthesis of unsaturated fatty acids);04024(cAMP signaling pathway);04146(Peroxisome);03320(PPAR signaling pathway);03320(PPAR signaling pathway)	K00232	EC:1.3.3.6	PREDICTED: Capra hircus acyl-CoA oxidase 1 (ACOX1), transcript variant X2, mRNA;PREDICTED: Capra hircus acyl-CoA oxidase 1 (ACOX1), transcript variant X1, mRNA;PREDICTED: Capra hircus acyl-CoA oxidase 1 (ACOX1), transcript variant X3, mRNA	NA	13.7805	13.0618	12.9013	20.7911	21.6685	22.495	0.611867	-0.70871	2.30387e-20	2.23893e-18	down	no
102183467	EPHA4	XM_005676602.2;XM_005676603.3	GO:0004672(protein kinase activity);GO:0005004(GPI-linked ephrin receptor activity);GO:0005005(transmembrane-ephrin receptor activity);GO:0005524(ATP binding);GO:0005737(cytoplasm);GO:0005887(integral component of plasma membrane);GO:0007628(adult walking behavior);GO:0008045(motor neuron axon guidance);GO:0018108(peptidyl-tyrosine phosphorylation);GO:0021957(corticospinal tract morphogenesis);GO…	04360(Axon guidance);04360(Axon guidance)	K05105	EC:2.7.10.1	PREDICTED: Capra hircus EPH receptor A4 (EPHA4), transcript variant X1, mRNA;PREDICTED: Capra hircus EPH receptor A4 (EPHA4), transcript variant X2, mRNA	NA	4.81882	4.3381	4.43663	8.8201	8.78771	9.01946	0.510512	-0.969983	2.4138e-20	2.32888e-18	down	no
102188115	SPTY2D1	XM_005699524.3	GO:0003677(DNA binding);GO:0006334(nucleosome assembly);GO:0006355(regulation of transcription, DNA-templated);GO:0010847(regulation of chromatin assembly);GO:0042393(histone binding);GO:0043486(histone exchange)	NA	NA	NA	PREDICTED: Capra hircus SPT2 chromatin protein domain containing 1 (SPTY2D1), mRNA	NA	11.8763	11.9212	13.1457	20.7244	22.0157	23.0194	0.561792	-0.831892	2.50525e-20	2.39985e-18	down	no
102186035	INTS7	XM_005691017.3	GO:0000077(DNA damage checkpoint);GO:0005694(chromosome);GO:0016180(snRNA processing);GO:0032039(integrator complex);GO:0071479(cellular response to ionizing radiation)	NA	NA	NA	PREDICTED: Capra hircus integrator complex subunit 7 (INTS7), mRNA	NA	15.0593	16.2782	15.5371	27.1622	26.0903	27.3418	0.581613	-0.781869	2.58729e-20	2.46086e-18	down	no
102170085	MIS12	XM_005693435.3;XM_005693434.3	GO:0000070(mitotic sister chromatid segregation);GO:0000444(MIS12/MIND type complex);GO:0000818(nuclear MIS12/MIND complex);GO:0034501(protein localization to kinetochore);GO:0051301(cell division);GO:0051382(kinetochore assembly);GO:0051382(kinetochore assembly)	03420(Nucleotide excision repair);03420(Nucleotide excision repair)	K10838	NA	PREDICTED: Capra hircus MIS12, kinetochore complex component (MIS12), transcript variant X2, mRNA;PREDICTED: Capra hircus MIS12, kinetochore complex component (MIS12), transcript variant X1, mRNA	NA	13.5093	15.2026	15.2158	26.5659	27.2872	28.2364	0.535119	-0.902069	4.05622e-20	3.83085e-18	down	no
102183496	EFNB1	XM_018044628.1	GO:0001755(neural crest cell migration);GO:0005634(nucleus);GO:0005737(cytoplasm);GO:0005886(plasma membrane);GO:0007411(axon guidance);GO:0009880(embryonic pattern specification);GO:0016021(integral component of membrane);GO:0031295(T cell costimulation);GO:0042102(positive regulation of T cell proliferation);GO:0045121(membrane raft);GO:0046875(ephrin receptor binding);GO:0048013(ephrin recepto…	04360(Axon guidance)	K05463	NA	PREDICTED: Capra hircus ephrin B1 (EFNB1), mRNA	NA	21.861	22.0659	21.4388	11.8633	11.2008	9.52552	2.00572	1.00412	5.74098e-20	5.38408e-18	up	yes
102177856	SASS6	XM_013962596.2;XM_005678049.3	GO:0005814(centriole);GO:0007099(centriole replication);GO:0098536(deuterosome);GO:0098536(deuterosome)	04144(Endocytosis);04145(Phagosome);04145(Phagosome)	K12478	NA	PREDICTED: Capra hircus SAS-6 centriolar assembly protein (SASS6), transcript variant X2, mRNA;PREDICTED: Capra hircus SAS-6 centriolar assembly protein (SASS6), transcript variant X1, mRNA	NA	7.13482	7.73557	8.5003	14.7392	16.2471	18.1014	0.4761	-1.07066	8.19659e-20	7.63365e-18	down	yes
102170686	ARRDC2	XM_018051412.1;XM_018051411.1	GO:0005886(plasma membrane);GO:0031410(cytoplasmic vesicle);GO:0031410(cytoplasmic vesicle)	NA	NA	NA	PREDICTED: Capra hircus arrestin domain containing 2 (ARRDC2), transcript variant X2, mRNA;PREDICTED: Capra hircus arrestin domain containing 2 (ARRDC2), transcript variant X1, mRNA	NA	9.54826	9.38555	9.9659	4.39891	3.80762	4.62186	2.25279	1.17171	1.01883e-19	9.42315e-18	up	yes
102190349	ZNF583	XM_018063438.1;XM_018063437.1;XM_018063440.1;XM_018063439.1	GO:0000977(RNA polymerase II regulatory region sequence-specific DNA binding);GO:0003700(transcription factor activity, sequence-specific DNA binding);GO:0006355(regulation of transcription, DNA-templated);GO:0006355(regulation of transcription, DNA-templated)	04010(MAPK signaling pathway);04012(ErbB signaling pathway);04810(Regulation of actin cytoskeleton);04510(Focal adhesion);04510(Focal adhesion)	K04409	EC:2.7.11.1	PREDICTED: Capra hircus zinc finger protein 583 (ZNF583), transcript variant X2, mRNA;PREDICTED: Capra hircus zinc finger protein 583 (ZNF583), transcript variant X1, mRNA;PREDICTED: Capra hircus zinc finger protein 583 (ZNF583), transcript variant X4, mRNA;PREDICTED: Capra hircus zinc finger protein 583 (ZNF583), transcript variant X3, mRNA	NA	3.83581	3.61943	4.01323	7.47889	7.56003	8.01293	0.497507	-1.00721	1.31792e-19	1.21059e-17	down	yes
102183589	CDKN2D	XM_018051064.1	GO:0000079(regulation of cyclin-dependent protein serine/threonine kinase activity);GO:0000082(G1/S transition of mitotic cell cycle);GO:0000731(DNA synthesis involved in DNA repair);GO:0004861(cyclin-dependent protein serine/threonine kinase inhibitor activity);GO:0005654(nucleoplasm);GO:0005737(cytoplasm);GO:0007050(cell cycle arrest);GO:0007605(sensory perception of sound);GO:0008285(negative …	04068(FoxO signaling pathway);04110(Cell cycle)	K06623	NA	PREDICTED: Capra hircus cyclin dependent kinase inhibitor 2D (CDKN2D), mRNA	NA	11.5776	10.9023	11.6651	5.30088	4.45436	4.0892	2.46633	1.30237	1.36081e-19	1.24148e-17	up	yes
102181465	EDN2	XM_005678617.3	GO:0001516(prostaglandin biosynthetic process);GO:0001659(temperature homeostasis);GO:0002690(positive regulation of leukocyte chemotaxis);GO:0003100(regulation of systemic arterial blood pressure by endothelin);GO:0005179(hormone activity);GO:0005615(extracellular space);GO:0005829(cytosol);GO:0007204(positive regulation of cytosolic calcium ion concentration);GO:0008284(positive regulation of c…	04080(Neuroactive ligand-receptor interaction);04270(Vascular smooth muscle contraction)	K16367	NA	PREDICTED: Capra hircus endothelin 2 (EDN2), mRNA	NA	29.1634	29.5033	31.2568	15.1464	14.4149	11.9673	2.16534	1.11459	1.73455e-19	1.57176e-17	up	yes
102169767	WDR43	XM_005686855.3	GO:0000003(reproduction);GO:0000132(establishment of mitotic spindle orientation);GO:0000776(kinetochore);GO:0005813(centrosome);GO:0005874(microtubule);GO:0005875(microtubule associated complex);GO:0005938(cell cortex);GO:0007097(nuclear migration);GO:0008017(microtubule binding);GO:0031023(microtubule organizing center organization);GO:0044822(poly(A) RNA binding);GO:0045502(dynein binding);GO:…	03008(Ribosome biogenesis in eukaryotes)	K14546	NA	PREDICTED: Capra hircus WD repeat domain 43 (WDR43), mRNA	NA	46.6936	46.2773	48.4763	70.8093	75.3433	81.4068	0.621584	-0.68598	1.76166e-19	1.58561e-17	down	no
102181199	LOC102181199	XM_018045441.1	GO:0000122(negative regulation of transcription from RNA polymerase II promoter);GO:0000415(negative regulation of histone H3-K36 methylation);GO:0003714(transcription corepressor activity);GO:0004842(ubiquitin-protein transferase activity);GO:0005739(mitochondrion);GO:0007507(heart development);GO:0008134(transcription factor binding);GO:0030502(negative regulation of bone mineralization);GO:003…	05205(Proteoglycans in cancer)	K10380	NA	PREDICTED: Capra hircus BCL-6 corepressor (LOC102181199), mRNA	NA	5.77769	6.42203	5.61613	3.01247	2.73742	2.58578	2.1373	1.09579	2.35154e-19	2.10244e-17	up	yes
102183596	STARD4	XM_018049977.1;XM_018049979.1	GO:0008289(lipid binding);GO:0016023(cytoplasmic, membrane-bounded vesicle);GO:0006869(lipid transport);GO:0006869(lipid transport)	NA	NA	NA	PREDICTED: Capra hircus StAR related lipid transfer domain containing 4 (STARD4), transcript variant X1, mRNA;PREDICTED: Capra hircus StAR related lipid transfer domain containing 4 (STARD4), transcript variant X2, mRNA	NA	20.5874	22.1888	23.6796	40.4342	41.6225	41.0201	0.539954	-0.889091	2.63492e-19	2.34019e-17	down	no
102173747	TRPM7	XM_005685780.3	GO:0001726(ruffle);GO:0003779(actin binding);GO:0004674(protein serine/threonine kinase activity);GO:0005262(calcium channel activity);GO:0005524(ATP binding);GO:0005886(plasma membrane);GO:0010961(cellular magnesium ion homeostasis);GO:0016021(integral component of membrane);GO:0016340(calcium-dependent cell-matrix adhesion);GO:0017022(myosin binding);GO:0031032(actomyosin structure organization…	04978(Mineral absorption)	K04982	EC:2.7.11.1	PREDICTED: Capra hircus transient receptor potential cation channel subfamily M member 7 (TRPM7), mRNA	NA	5.87538	6.26744	6.55053	10.7973	11.7992	13.1533	0.522892	-0.935414	2.76552e-19	2.44002e-17	down	no
102168861	LOC102168861	XM_018064014.1	GO:0016021(integral component of membrane)	04080(Neuroactive ligand-receptor interaction)	K04307	NA	PREDICTED: Capra hircus leucine-rich repeat-containing protein 37A-like (LOC102168861), mRNA	NA	0.030203	0.008578	0.036794	0.321694	0.207478	0.304792	0.0906214	-3.464	2.92714e-19	2.56575e-17	down	yes
102170422	NOL8	XM_018052492.1;XM_013966188.2;XM_018052491.1;XM_005684169.3	GO:0000166(nucleotide binding);GO:0003676(nucleic acid binding);GO:0003676(nucleic acid binding)	NA	NA	NA	PREDICTED: Capra hircus nucleolar protein 8 (NOL8), transcript variant X4, mRNA;PREDICTED: Capra hircus nucleolar protein 8 (NOL8), transcript variant X2, mRNA;PREDICTED: Capra hircus nucleolar protein 8 (NOL8), transcript variant X3, mRNA;PREDICTED: Capra hircus nucleolar protein 8 (NOL8), transcript variant X1, mRNA	NA	10.836	9.29002	10.2351	17.2731	19.0576	19.4457	0.544337	-0.877428	3.03038e-19	2.631e-17	down	no
102182388	MAFF	XM_018048754.1	GO:0001228(transcriptional activator activity, RNA polymerase II transcription regulatory region sequence-specific binding);GO:0001701(in utero embryonic development);GO:0005634(nucleus);GO:0005739(mitochondrion);GO:0006357(regulation of transcription from RNA polymerase II promoter);GO:0006366(transcription from RNA polymerase II promoter);GO:0035914(skeletal muscle cell differentiation);GO:0043…	05202(Transcriptional misregulation in cancers);05321(Inflammatiory bowel disease (IBD))	K09035	NA	PREDICTED: Capra hircus MAF bZIP transcription factor F (MAFF), mRNA	NA	21.7272	22.2121	20.9854	10.7977	11.0357	10.655	1.9984	0.998846	3.04082e-19	2.631e-17	up	no
106503561	LOC106503561	106503561	NA	NA	NA	NA		NA	0.128305	0.180376	0.204299	1.06698	1.05794	1.3813	0.146305	-2.77294	3.75027e-19	3.22403e-17	down	yes
102183740	C23H6orf47	XM_005696592.3	GO:0005737(cytoplasm)	NA	NA	NA	PREDICTED: Capra hircus chromosome 23 C6orf47 homolog (C23H6orf47), mRNA	NA	12.7891	13.9262	14.7312	6.6881	6.61401	6.71143	2.07092	1.05027	4.21112e-19	3.59715e-17	up	yes
102174718	PTPRE	XM_018041552.1;XM_018041551.1;XM_018041550.1	GO:0004725(protein tyrosine phosphatase activity);GO:0005634(nucleus);GO:0005737(cytoplasm);GO:0005886(plasma membrane);GO:0007185(transmembrane receptor protein tyrosine phosphatase signaling pathway);GO:0016021(integral component of membrane);GO:0033003(regulation of mast cell activation);GO:0035335(peptidyl-tyrosine dephosphorylation);GO:0042803(protein homodimerization activity);GO:0046627(ne…	04514(Cell adhesion molecules (CAMs));04520(Adherens junction);04910(Insulin signaling pathway);04931(Insulin resistance);04931(Insulin resistance)	K05695	EC:3.1.3.48	PREDICTED: Capra hircus protein tyrosine phosphatase, receptor type E (PTPRE), transcript variant X3, mRNA;PREDICTED: Capra hircus protein tyrosine phosphatase, receptor type E (PTPRE), transcript variant X2, mRNA;PREDICTED: Capra hircus protein tyrosine phosphatase, receptor type E (PTPRE), transcript variant X1, mRNA	NA	9.57394	9.84611	9.94569	5.11381	4.76165	5.01772	1.97176	0.979482	4.38512e-19	3.72208e-17	up	no
102170373	LOC102170373	XM_005696965.3	GO:0004867(serine-type endopeptidase inhibitor activity);GO:0005615(extracellular space);GO:0005737(cytoplasm);GO:0010951(negative regulation of endopeptidase activity);GO:0043066(negative regulation of apoptotic process)	04610(Complement and coagulation cascades)	K19821	NA	PREDICTED: Capra hircus plasminogen activator inhibitor 2 (LOC102170373), mRNA	NA	49.1626	54.0793	51.6593	81.1652	82.8795	83.5318	0.62567	-0.676525	4.67351e-19	3.94192e-17	down	no
102171835	RRAGC	XM_018042008.1	GO:0003924(GTPase activity);GO:0005525(GTP binding);GO:0005634(nucleus);GO:0005764(lysosome);GO:0009267(cellular response to starvation);GO:0010506(regulation of autophagy);GO:0019003(GDP binding);GO:0032008(positive regulation of TOR signaling);GO:0034198(cellular response to amino acid starvation);GO:0034448(EGO complex);GO:0046982(protein heterodimerization activity);GO:0071230(cellular respon…	04150(mTOR signaling pathway)	K16186	NA	PREDICTED: Capra hircus Ras related GTP binding C (RRAGC), mRNA	NA	21.1071	19.6783	21.6475	34.4592	37.7077	38.3124	0.56511	-0.823397	4.75771e-19	3.96487e-17	down	no
102189994	IGSF10	XM_005675436.3;XM_018049001.1;XM_018048958.1;XM_018048977.1;XM_018048968.1;XM_018048993.1	GO:0001503(ossification);GO:0005576(extracellular region);GO:0007275(multicellular organism development);GO:0030154(cell differentiation);GO:0030154(cell differentiation)	04512(ECM-receptor interaction);04512(ECM-receptor interaction)	K06255	NA	PREDICTED: Capra hircus immunoglobulin superfamily member 10 (IGSF10), transcript variant X4, mRNA;PREDICTED: Capra hircus immunoglobulin superfamily member 10 (IGSF10), transcript variant X6, mRNA;PREDICTED: Capra hircus immunoglobulin superfamily member 10 (IGSF10), transcript variant X1, mRNA;PREDICTED: Capra hircus immunoglobulin superfamily member 10 (IGSF10), transcript variant X3, mRNA;PRE…	NA	0.0682989	0.122583	0.140298	0.616577	0.522858	0.570252	0.193708	-2.36805	4.75986e-19	3.96487e-17	down	yes
102172159	LOC102172159	XM_013966874.2;XM_018054596.1;XM_005685246.3;XM_005685245.3;XM_018054597.1	GO:0005741(mitochondrial outer membrane);GO:0008630(intrinsic apoptotic signaling pathway in response to DNA damage);GO:0042803(protein homodimerization activity);GO:0046982(protein heterodimerization activity);GO:0097192(extrinsic apoptotic signaling pathway in absence of ligand);GO:2001243(negative regulation of intrinsic apoptotic signaling pathway);GO:2001243(negative regulation of intrinsic …	05206(MicroRNAs in cancer);05206(MicroRNAs in cancer)	K02163	NA	PREDICTED: Capra hircus bcl-2-like protein 2 (LOC102172159), transcript variant X4, mRNA;PREDICTED: Capra hircus bcl-2-like protein 2 (LOC102172159), transcript variant X3, mRNA;PREDICTED: Capra hircus bcl-2-like protein 2 (LOC102172159), transcript variant X2, mRNA;PREDICTED: Capra hircus bcl-2-like protein 2 (LOC102172159), transcript variant X1, mRNA;PREDICTED: Capra hircus bcl-2-like protein …	NA	8.38029	9.0777	8.93036	4.39192	4.41079	4.21832	2.0266	1.01906	5.08338e-19	4.20822e-17	up	yes
102185818	F8	XM_005700528.3	GO:0005507(copper ion binding);GO:0016491(oxidoreductase activity);GO:0030168(platelet activation);GO:0055114(oxidation-reduction process)	04610(Complement and coagulation cascades)	K03899	NA	PREDICTED: Capra hircus coagulation factor VIII (F8), mRNA	NA	0.067312	0.047393	0.045883	0.326928	0.448164	0.280409	0.152144	-2.71649	5.54943e-19	4.56586e-17	down	yes
102185925	CTDSPL2	XM_018053825.1;XM_018053824.1	GO:0004721(phosphoprotein phosphatase activity);GO:0005654(nucleoplasm);GO:0006470(protein dephosphorylation);GO:0030514(negative regulation of BMP signaling pathway);GO:0046827(positive regulation of protein export from nucleus);GO:0046827(positive regulation of protein export from nucleus)	NA	NA	NA	PREDICTED: Capra hircus CTD small phosphatase like 2 (CTDSPL2), transcript variant X2, mRNA;PREDICTED: Capra hircus CTD small phosphatase like 2 (CTDSPL2), transcript variant X1, mRNA	NA	12.3478	12.6153	12.2088	19.2657	19.4543	21.3612	0.618696	-0.692697	5.63524e-19	4.60818e-17	down	no
102188561	THAP1	XM_005698895.3	GO:0001935(endothelial cell proliferation);GO:0005634(nucleus);GO:0005730(nucleolus);GO:0006351(transcription, DNA-templated);GO:0006355(regulation of transcription, DNA-templated);GO:0007049(cell cycle);GO:0007346(regulation of mitotic cell cycle);GO:0008270(zinc ion binding);GO:0016605(PML body);GO:0042802(identical protein binding);GO:0043565(sequence-specific DNA binding)	NA	NA	NA	PREDICTED: Capra hircus THAP domain containing 1 (THAP1), mRNA	NA	5.1297	5.18532	4.91278	9.71061	10.2762	11.5654	0.482621	-1.05104	5.71005e-19	4.63477e-17	down	yes
102185423	JUN	XM_018044742.1	GO:0000122(negative regulation of transcription from RNA polymerase II promoter);GO:0000790(nuclear chromatin);GO:0000978(RNA polymerase II core promoter proximal region sequence-specific DNA binding);GO:0000981(RNA polymerase II transcription factor activity, sequence-specific DNA binding);GO:0003713(transcription coactivator activity);GO:0005667(transcription factor complex);GO:0006351(transcri…	04010(MAPK signaling pathway);04012(ErbB signaling pathway);04310(Wnt signaling pathway);04668(TNF signaling pathway);04024(cAMP signaling pathway);04210(Apoptosis);04510(Focal adhesion);04620(Toll-like receptor signaling pathway);04660(T cell receptor signaling pathway);04662(B cell receptor signaling pathway);04912(GnRH signaling pathway);04915(Estrogen signaling pathway);04921(Oxytocin signali…	K04448	NA	PREDICTED: Capra hircus Jun proto-oncogene, AP-1 transcription factor subunit (JUN), mRNA	NA	36.0164	32.5425	35.0137	55.8963	54.2883	53.9417	0.631054	-0.664164	5.73687e-19	4.63477e-17	down	no
102189500	JAML	XM_005689503.3	GO:0005178(integrin binding);GO:0005886(plasma membrane);GO:0005923(bicellular tight junction);GO:0007157(heterophilic cell-cell adhesion via plasma membrane cell adhesion molecules);GO:0016021(integral component of membrane);GO:0030593(neutrophil chemotaxis);GO:0035696(monocyte extravasation);GO:0042803(protein homodimerization activity);GO:0046629(gamma-delta T cell activation);GO:0060054(posit…	04514(Cell adhesion molecules (CAMs))	K06770	NA	PREDICTED: Capra hircus junction adhesion molecule like (JAML), mRNA	NA	0.41066	0.40945	0.616814	2.05564	2.07165	2.08934	0.231142	-2.11315	5.87503e-19	4.71796e-17	down	yes
102188675	LOC102188675	XM_018052871.1	GO:0004129(cytochrome-c oxidase activity);GO:0005746(mitochondrial respiratory chain);GO:1902600(hydrogen ion transmembrane transport)	00190(Oxidative phosphorylation);04260(Cardiac muscle contraction);05010(Alzheimer's disease);05012(Parkinson's disease);05016(Huntington's disease);04932(Non-alcoholic fatty liver disease (NAFLD))	K02270	NA	PREDICTED: Capra hircus cytochrome c oxidase subunit 7A2, mitochondrial (LOC102188675), mRNA	NA	245.292	246.874	230.433	154.05	151.479	141.624	1.616	0.692427	6.35407e-19	5.07229e-17	up	no
102177067	IRF2BPL	XM_018053927.1	GO:0000122(negative regulation of transcription from RNA polymerase II promoter);GO:0005615(extracellular space);GO:0005654(nucleoplasm);GO:0045944(positive regulation of transcription from RNA polymerase II promoter)	04310(Wnt signaling pathway);04330(Notch signaling pathway);04350(TGF-beta signaling pathway);04630(Jak-STAT signaling pathway);04066(HIF-1 signaling pathway);04068(FoxO signaling pathway);04024(cAMP signaling pathway);04110(Cell cycle);04520(Adherens junction);04922(Glucagon signaling pathway);04919(Thyroid hormone signaling pathway);04916(Melanogenesis);04720(Long-term potentiation);05200(Pathw…	K04498	EC:2.3.1.48	PREDICTED: Capra hircus interferon regulatory factor 2 binding protein like (IRF2BPL), mRNA	NA	5.81358	5.95954	6.30261	2.67394	2.48639	2.62257	2.32249	1.21567	6.56079e-19	5.20632e-17	up	yes
102185694	ACSL3	XM_018058912.1	GO:0001676(long-chain fatty acid metabolic process);GO:0004467(long-chain fatty acid-CoA ligase activity);GO:0005783(endoplasmic reticulum);GO:0005794(Golgi apparatus);GO:0005811(lipid particle);GO:0016021(integral component of membrane);GO:0019901(protein kinase binding);GO:0019904(protein domain specific binding);GO:0034379(very-low-density lipoprotein particle assembly);GO:0042998(positive reg…	01212(Fatty acid metabolism);00061(Fatty acid biosynthesis);00071(Fatty acid degradation);04146(Peroxisome);04920(Adipocytokine signaling pathway);03320(PPAR signaling pathway)	K01897	EC:6.2.1.3	PREDICTED: Capra hircus acyl-CoA synthetase long-chain family member 3 (ACSL3), mRNA	NA	31.728	32.8292	33.1977	49.3067	53.6455	59.8682	0.600385	-0.73604	7.18543e-19	5.66846e-17	down	no
102168894	STK38L	XM_018048378.1;XM_018048379.1	GO:0000287(magnesium ion binding);GO:0004674(protein serine/threonine kinase activity);GO:0005524(ATP binding);GO:0005622(intracellular);GO:0005737(cytoplasm);GO:0015629(actin cytoskeleton);GO:0018105(peptidyl-serine phosphorylation);GO:0035556(intracellular signal transduction);GO:0051128(regulation of cellular component organization);GO:0051128(regulation of cellular component organization)	04391(Hippo signaling pathway -fly);04214(Apoptosis - fly);04214(Apoptosis - fly)	K08791	EC:2.7.11.1	PREDICTED: Capra hircus serine/threonine kinase 38 like (STK38L), transcript variant X1, mRNA;PREDICTED: Capra hircus serine/threonine kinase 38 like (STK38L), transcript variant X2, mRNA	NA	8.7929	8.96428	8.26502	15.0868	16.3388	17.089	0.536379	-0.898676	9.452e-19	7.41291e-17	down	no
102189180	MFSD2A	XM_005678650.3;XM_005678651.3	GO:0005548(phospholipid transporter activity);GO:0005737(cytoplasm);GO:0005887(integral component of plasma membrane);GO:0015293(symporter activity);GO:0015908(fatty acid transport);GO:0015914(phospholipid transport);GO:0045056(transcytosis);GO:0055085(transmembrane transport);GO:0060856(establishment of blood-brain barrier);GO:1990379(lipid transport across blood brain barrier);GO:1990379(lipid …	NA	NA	NA	PREDICTED: Capra hircus major facilitator superfamily domain containing 2A (MFSD2A), transcript variant X1, mRNA;PREDICTED: Capra hircus major facilitator superfamily domain containing 2A (MFSD2A), transcript variant X2, mRNA	NA	17.5513	17.8904	19.1158	9.63847	8.57632	8.76955	2.02182	1.01566	1.0371e-18	8.08639e-17	up	yes
102176853	ZC3HAV1	XM_018046885.1	GO:0003950(NAD+ ADP-ribosyltransferase activity);GO:0005634(nucleus);GO:0005764(lysosome);GO:0005770(late endosome);GO:0005794(Golgi apparatus);GO:0009615(response to virus);GO:0032727(positive regulation of interferon-alpha production);GO:0032728(positive regulation of interferon-beta production);GO:0039507(suppression by virus of host molecular function);GO:0043123(positive regulation of I-kapp…	NA	NA	NA	PREDICTED: Capra hircus zinc finger CCCH-type containing, antiviral 1 (ZC3HAV1), mRNA	NA	20.8624	20.6504	20.174	31.4885	31.3597	33.2561	0.641873	-0.63964	1.1282e-18	8.71843e-17	down	no
102190320	USP53	XM_018049174.1	GO:0016579(protein deubiquitination);GO:0036459(thiol-dependent ubiquitinyl hydrolase activity)	NA	NA	NA	PREDICTED: Capra hircus ubiquitin specific peptidase 53 (USP53), mRNA	NA	4.82002	4.95012	5.01561	8.83374	9.72245	9.60159	0.525103	-0.929327	1.13117e-18	8.71843e-17	down	no
102173171	PDS5A	XM_018049381.1	GO:0000084(mitotic S phase);GO:0000090(mitotic anaphase);GO:0000236(mitotic prometaphase);GO:0000775(chromosome, centromeric region);GO:0000785(chromatin);GO:0000910(cytokinesis);GO:0005515(protein binding);GO:0005654(nucleoplasm);GO:0005694(chromosome);GO:0005829(cytosol);GO:0005886(plasma membrane);GO:0007062(sister chromatid cohesion);GO:0007064(mitotic sister chromatid cohesion);GO:0008156(ne…	NA	NA	NA	PREDICTED: Capra hircus PDS5 cohesin associated factor A (PDS5A), mRNA	NA	25.7295	24.3762	26.6821	38.1039	40.6648	40.4642	0.644015	-0.634834	1.28498e-18	9.84735e-17	down	no
100861019	SMAD4	XM_018039535.1;XM_018039536.1	GO:0000122(negative regulation of transcription from RNA polymerase II promoter);GO:0000790(nuclear chromatin);GO:0000978(RNA polymerase II core promoter proximal region sequence-specific DNA binding);GO:0001076(transcription factor activity, RNA polymerase II transcription factor binding);GO:0001077(transcriptional activator activity, RNA polymerase II core promoter proximal region sequence-spec…	04310(Wnt signaling pathway);04350(TGF-beta signaling pathway);04390(Hippo signaling pathway);04068(FoxO signaling pathway);04110(Cell cycle);04520(Adherens junction);04550(Signaling pathways regulating pluripotency of stem cells);05200(Pathways in cancer);05210(Colorectal cancer);05212(Pancreatic cancer);05220(Chronic myeloid leukemia);04933(AGE-RAGE signaling pathway in diabetic complications);…	K04501	NA	PREDICTED: Capra hircus SMAD family member 4 (SMAD4), transcript variant X1, mRNA;PREDICTED: Capra hircus SMAD family member 4 (SMAD4), transcript variant X2, mRNA	NA	10.0354	9.97951	10.3887	15.4337	15.8615	16.6279	0.634425	-0.656478	1.35503e-18	1.03252e-16	down	no
102184177	RASAL2	XM_013970362.2;XM_013970360.2;XM_018060642.1;XM_018060643.1;XM_018060641.1;XM_018060639.1;XM_018060638.1	GO:0005096(GTPase activator activity);GO:0005737(cytoplasm);GO:0031235(intrinsic component of the cytoplasmic side of the plasma membrane);GO:0046580(negative regulation of Ras protein signal transduction);GO:0007165(signal transduction);GO:0043547(positive regulation of GTPase activity);GO:0043547(positive regulation of GTPase activity)	04014(Ras signaling pathway);04014(Ras signaling pathway)	K17633	NA	PREDICTED: Capra hircus RAS protein activator like 2 (RASAL2), transcript variant X5, mRNA;PREDICTED: Capra hircus RAS protein activator like 2 (RASAL2), transcript variant X4, mRNA;PREDICTED: Capra hircus RAS protein activator like 2 (RASAL2), transcript variant X6, mRNA;PREDICTED: Capra hircus RAS protein activator like 2 (RASAL2), transcript variant X7, mRNA;PREDICTED: Capra hircus RAS protein…	NA	4.02494	3.52932	3.54566	6.55918	7.01807	6.59232	0.55033	-0.86163	1.37284e-18	1.04018e-16	down	no
102176299	PPP1R3B	XM_005698795.3;XM_018042041.1	GO:0005977(glycogen metabolic process);GO:0005981(regulation of glycogen catabolic process);GO:0000164(protein phosphatase type 1 complex);GO:0019888(protein phosphatase regulator activity);GO:0050790(regulation of catalytic activity);GO:0050790(regulation of catalytic activity)	04910(Insulin signaling pathway);04931(Insulin resistance);04931(Insulin resistance)	K07189	NA	PREDICTED: Capra hircus protein phosphatase 1 regulatory subunit 3B (PPP1R3B), transcript variant X1, mRNA;PREDICTED: Capra hircus protein phosphatase 1 regulatory subunit 3B (PPP1R3B), transcript variant X2, mRNA	NA	17.9138	16.9975	17.5947	9.29019	9.35463	8.82324	1.91153	0.934728	1.75715e-18	1.31974e-16	up	no
106502906	FJX1	XM_013969836.2	GO:0005615(extracellular space);GO:0007267(cell-cell signaling);GO:0010842(retina layer formation)	04391(Hippo signaling pathway -fly)	K16674	NA	PREDICTED: Capra hircus four jointed box 1 (FJX1), mRNA	NA	6.21889	5.87519	6.02244	2.51414	2.37666	1.89137	2.6712	1.41749	1.76149e-18	1.31974e-16	up	yes
102177170	OSR1	XM_018055605.1	GO:0001655(urogenital system development);GO:0003676(nucleic acid binding);GO:0005634(nucleus);GO:0005730(nucleolus);GO:0006351(transcription, DNA-templated);GO:0006355(regulation of transcription, DNA-templated);GO:0007507(heart development);GO:0046872(metal ion binding);GO:0048793(pronephros development);GO:0048863(stem cell differentiation);GO:0050679(positive regulation of epithelial cell pro…	04080(Neuroactive ligand-receptor interaction)	K05205	NA	PREDICTED: Capra hircus odd-skipped related transciption factor 1 (OSR1), mRNA	NA	7.73798	8.24004	7.7004	3.48395	3.03472	2.78397	2.54534	1.34786	1.88125e-18	1.40164e-16	up	yes
102187323	KTN1	XM_018054107.1;XM_018054108.1;XM_018054106.1;XM_018054109.1;XM_018054105.1	GO:0005783(endoplasmic reticulum);GO:0007018(microtubule-based movement);GO:0016021(integral component of membrane);GO:0019894(kinesin binding);GO:0044822(poly(A) RNA binding);GO:0044822(poly(A) RNA binding)	04141(Protein processing in endoplasmic reticulum);04141(Protein processing in endoplasmic reticulum)	K14000	NA	PREDICTED: Capra hircus kinectin 1 (KTN1), transcript variant X3, mRNA;PREDICTED: Capra hircus kinectin 1 (KTN1), transcript variant X4, mRNA;PREDICTED: Capra hircus kinectin 1 (KTN1), transcript variant X2, mRNA;PREDICTED: Capra hircus kinectin 1 (KTN1), transcript variant X5, mRNA;PREDICTED: Capra hircus kinectin 1 (KTN1), transcript variant X1, mRNA	NA	42.525	42.6337	44.8944	64.5706	69.1326	77.9729	0.614397	-0.702758	2.2328e-18	1.65437e-16	down	no
102185582	MSANTD4	XM_018059903.1;XM_013969388.2;XM_018059902.1	GO:0005634(nucleus);GO:0005634(nucleus)	04144(Endocytosis);04144(Endocytosis)	K12484	NA	PREDICTED: Capra hircus Myb/SANT DNA binding domain containing 4 with coiled-coils (MSANTD4), transcript variant X2, mRNA;PREDICTED: Capra hircus Myb/SANT DNA binding domain containing 4 with coiled-coils (MSANTD4), transcript variant X3, mRNA;PREDICTED: Capra hircus Myb/SANT DNA binding domain containing 4 with coiled-coils (MSANTD4), transcript variant X1, mRNA	NA	15.2831	15.8141	15.0915	25.4138	26.8999	28.4962	0.571572	-0.806992	2.54067e-18	1.87214e-16	down	no
102169375	SERPINE1	XM_005701281.3;XM_013976795.2	GO:0001300(chronological cell aging);GO:0001525(angiogenesis);GO:0002020(protease binding);GO:0004857(enzyme inhibitor activity);GO:0004867(serine-type endopeptidase inhibitor activity);GO:0005102(receptor binding);GO:0005615(extracellular space);GO:0010469(regulation of receptor activity);GO:0010757(negative regulation of plasminogen activation);GO:0010951(negative regulation of endopeptidase ac…	04390(Hippo signaling pathway);04066(HIF-1 signaling pathway);04115(p53 signaling pathway);04610(Complement and coagulation cascades);04933(AGE-RAGE signaling pathway in diabetic complications);05142(Chagas disease (American trypanosomiasis));05142(Chagas disease (American trypanosomiasis))	K03982	NA	PREDICTED: Capra hircus serpin family E member 1 (SERPINE1), transcript variant X1, mRNA;PREDICTED: Capra hircus serpin family E member 1 (SERPINE1), transcript variant X2, mRNA	NA	73.3448	74.254	72.9695	48.368	47.1749	45.2339	1.5668	0.647817	2.60845e-18	1.91158e-16	up	no
106502121	LOC106502121	XR_001295713.2	NA	NA	NA	NA	PREDICTED: Capra hircus uncharacterized LOC106502121 (LOC106502121), ncRNA	NA	0.099686	0.052716	0.0001	0.631624	0.829355	0.825702	0.0666914	-3.90636	2.62983e-18	1.91677e-16	down	yes
106502564	SIX1	XM_013967225.2	GO:0000122(negative regulation of transcription from RNA polymerase II promoter);GO:0000978(RNA polymerase II core promoter proximal region sequence-specific DNA binding);GO:0001077(transcriptional activator activity, RNA polymerase II core promoter proximal region sequence-specific binding);GO:0001657(ureteric bud development);GO:0001658(branching involved in ureteric bud morphogenesis);GO:00017…	05202(Transcriptional misregulation in cancers)	K15614	NA	PREDICTED: Capra hircus SIX homeobox 1 (SIX1), mRNA	NA	21.7969	21.938	19.6415	10.4215	10.6862	11.157	1.96427	0.97399	2.65567e-18	1.92514e-16	up	no
102168666	ESM1	XM_005694710.3	GO:0001525(angiogenesis);GO:0001558(regulation of cell growth);GO:0002040(sprouting angiogenesis);GO:0005171(hepatocyte growth factor receptor binding);GO:0005178(integrin binding);GO:0005520(insulin-like growth factor binding);GO:0005576(extracellular region);GO:0008284(positive regulation of cell proliferation);GO:1902204(positive regulation of hepatocyte growth factor receptor signaling pathwa…	NA	NA	NA	PREDICTED: Capra hircus endothelial cell specific molecule 1 (ESM1), mRNA	NA	54.8175	55.4822	56.2768	30.4223	29.3404	28.5037	1.8872	0.91625	2.69361e-18	1.94215e-16	up	no
102170885	ARHGAP21	XM_018057106.1;XM_018057104.1;XM_018057103.1;XM_018057105.1	GO:0005096(GTPase activator activity);GO:0005794(Golgi apparatus);GO:0007030(Golgi organization);GO:0007165(signal transduction);GO:0043547(positive regulation of GTPase activity);GO:0051645(Golgi localization);GO:0051683(establishment of Golgi localization);GO:0051684(maintenance of Golgi location);GO:0072384(organelle transport along microtubule);GO:0072384(organelle transport along microtubule)	00380(Tryptophan metabolism);00380(Tryptophan metabolism)	K01556	EC:3.7.1.3	PREDICTED: Capra hircus Rho GTPase activating protein 21 (ARHGAP21), transcript variant X4, mRNA;PREDICTED: Capra hircus Rho GTPase activating protein 21 (ARHGAP21), transcript variant X2, mRNA;PREDICTED: Capra hircus Rho GTPase activating protein 21 (ARHGAP21), transcript variant X1, mRNA;PREDICTED: Capra hircus Rho GTPase activating protein 21 (ARHGAP21), transcript variant X3, mRNA	NA	8.07764	8.07018	8.52758	13.5283	14.1245	13.8949	0.593904	-0.751699	2.8398e-18	2.03661e-16	down	no
102190615	ADARB2	XM_018057337.1	GO:0004000(adenosine deaminase activity);GO:0006396(RNA processing);GO:0044822(poly(A) RNA binding)	04623(Cytosolic DNA-sensing pathway)	K12968	EC:3.5.4.37	PREDICTED: Capra hircus adenosine deaminase, RNA specific B2 (inactive) (ADARB2), mRNA	NA	0.0001	0.0001	0.022978	0.160616	0.204097	0.152296	0.0448309	-4.47936	2.93871e-18	2.09634e-16	down	yes
102177281	ZNF131	XM_018065714.1;XM_018065708.1;XM_018065713.1;XM_018065715.1;XM_018065709.1;XM_018065710.1	GO:0000981(RNA polymerase II transcription factor activity, sequence-specific DNA binding);GO:0003676(nucleic acid binding);GO:0005634(nucleus);GO:0006351(transcription, DNA-templated);GO:0006357(regulation of transcription from RNA polymerase II promoter);GO:0046872(metal ion binding);GO:0046872(metal ion binding)	04110(Cell cycle);05202(Transcriptional misregulation in cancers);05202(Transcriptional misregulation in cancers)	K10500	NA	PREDICTED: Capra hircus zinc finger protein 131 (ZNF131), transcript variant X5, mRNA;PREDICTED: Capra hircus zinc finger protein 131 (ZNF131), transcript variant X1, mRNA;PREDICTED: Capra hircus zinc finger protein 131 (ZNF131), transcript variant X4, mRNA;PREDICTED: Capra hircus zinc finger protein 131 (ZNF131), transcript variant X6, mRNA;PREDICTED: Capra hircus zinc finger protein 131 (ZNF131…	NA	7.47054	8.54023	7.88113	14.7772	15.9596	14.8959	0.52357	-0.933545	3.42806e-18	2.43247e-16	down	no
102188086	IL6ST	XM_005694692.3	GO:0004915(interleukin-6 receptor activity);GO:0004921(interleukin-11 receptor activity);GO:0004923(leukemia inhibitory factor receptor activity);GO:0004924(oncostatin-M receptor activity);GO:0005127(ciliary neurotrophic factor receptor binding);GO:0005138(interleukin-6 receptor binding);GO:0005615(extracellular space);GO:0005896(interleukin-6 receptor complex);GO:0005900(oncostatin-M receptor co…	04630(Jak-STAT signaling pathway);04060(Cytokine-cytokine receptor interaction);04550(Signaling pathways regulating pluripotency of stem cells);05203(Viral carcinogenesis)	K05060	NA	PREDICTED: Capra hircus interleukin 6 signal transducer (IL6ST), mRNA	NA	12.336	11.9869	11.9151	18.4344	19.15	21.1097	0.617406	-0.695709	3.44725e-18	2.43322e-16	down	no
108633165	LOC108633165	XR_001919984.1;XR_001919983.1;XR_001919985.1;XR_001297080.2;XR_001297084.2;XR_001297081.2;XR_001297083.2;XR_001297085.2;XR_001297079.2;XR_001297087.2;XR_001919982.1;XR_001297082.2	NA	NA	NA	NA	PREDICTED: Capra hircus uncharacterized LOC108633165 (LOC108633165), transcript variant X9, ncRNA;PREDICTED: Capra hircus uncharacterized LOC108633165 (LOC108633165), transcript variant X8, ncRNA;PREDICTED: Capra hircus uncharacterized LOC108633165 (LOC108633165), transcript variant X12, ncRNA;PREDICTED: Capra hircus uncharacterized LOC108633165 (LOC108633165), transcript variant X2, ncRNA;PREDIC…	NA	0.48889	0.434258	0.485619	1.62881	1.46586	1.43566	0.310964	-1.68518	3.56812e-18	2.50534e-16	down	yes
102170548	CDC27	XM_018065306.1;XM_018065304.1;XM_013972516.2;XM_018065307.1;XM_018065305.1;XM_018065303.1;XM_018065308.1	GO:0005654(nucleoplasm);GO:0005680(anaphase-promoting complex);GO:0005737(cytoplasm);GO:0005813(centrosome);GO:0005876(spindle microtubule);GO:0007091(metaphase/anaphase transition of mitotic cell cycle);GO:0019903(protein phosphatase binding);GO:0070979(protein K11-linked ubiquitination);GO:0070979(protein K11-linked ubiquitination)	04120(Ubiquitin mediated proteolysis);04110(Cell cycle);04114(Oocyte meiosis);04914(Progesterone-mediated oocyte maturation);05166(HTLV-I infection);05166(HTLV-I infection)	K03350	NA	PREDICTED: Capra hircus cell division cycle 27 (CDC27), transcript variant X4, mRNA;PREDICTED: Capra hircus cell division cycle 27 (CDC27), transcript variant X2, mRNA;PREDICTED: Capra hircus cell division cycle 27 (CDC27), transcript variant X6, mRNA;PREDICTED: Capra hircus cell division cycle 27 (CDC27), transcript variant X5, mRNA;PREDICTED: Capra hircus cell division cycle 27 (CDC27), transcr…	NA	13.6769	14.0051	15.0028	21.7972	23.4126	23.4837	0.62138	-0.686453	3.65843e-18	2.55537e-16	down	no
102168785	TUFT1	XM_005677593.3;XM_013962414.2;XM_005677592.3	GO:0005737(cytoplasm);GO:0005737(cytoplasm)	04260(Cardiac muscle contraction);04261(Adrenergic signaling in cardiomyocytes);05200(Pathways in cancer);05216(Thyroid cancer);05410(Hypertrophic cardiomyopathy (HCM));05414(Dilated cardiomyopathy (DCM));05414(Dilated cardiomyopathy (DCM))	K09290	NA	PREDICTED: Capra hircus tuftelin 1 (TUFT1), transcript variant X2, mRNA;PREDICTED: Capra hircus tuftelin 1 (TUFT1), transcript variant X3, mRNA;PREDICTED: Capra hircus tuftelin 1 (TUFT1), transcript variant X1, mRNA	NA	61.46	65.4622	62.8635	96.181	96.4088	94.1954	0.661769	-0.5956	4.51672e-18	3.13853e-16	down	no
102178958	PNRC2	XM_018055782.1	GO:0000184(nuclear-transcribed mRNA catabolic process, nonsense-mediated decay);GO:0000932(cytoplasmic mRNA processing body);GO:0005634(nucleus);GO:0006351(transcription, DNA-templated);GO:0006355(regulation of transcription, DNA-templated)	NA	NA	NA	PREDICTED: Capra hircus proline rich nuclear receptor coactivator 2 (PNRC2), mRNA	NA	56.9883	57.7323	55.5769	85.3296	87.6081	96.6468	0.631704	-0.66268	5.18767e-18	3.58618e-16	down	no
102185051	CSF1	XM_013962557.2;XM_018045882.1	GO:0001954(positive regulation of cell-matrix adhesion);GO:0002158(osteoclast proliferation);GO:0003006(developmental process involved in reproduction);GO:0005125(cytokine activity);GO:0005157(macrophage colony-stimulating factor receptor binding);GO:0005615(extracellular space);GO:0007169(transmembrane receptor protein tyrosine kinase signaling pathway);GO:0008083(growth factor activity);GO:0010…	04014(Ras signaling pathway);04015(Rap1 signaling pathway);04668(TNF signaling pathway);04151(PI3K-Akt signaling pathway);04060(Cytokine-cytokine receptor interaction);04640(Hematopoietic cell lineage);04380(Osteoclast differentiation);05323(Rheumatoid arthritis);05323(Rheumatoid arthritis)	K05453	NA	PREDICTED: Capra hircus colony stimulating factor 1 (CSF1), transcript variant X1, mRNA;PREDICTED: Capra hircus colony stimulating factor 1 (CSF1), transcript variant X2, mRNA	NA	11.0699	10.911	10.4877	5.66416	4.15161	3.80775	2.38327	1.25294	7.60058e-18	5.22725e-16	up	yes
106501977	PLK3	XM_013962903.2	GO:0000082(G1/S transition of mitotic cell cycle);GO:0000122(negative regulation of transcription from RNA polymerase II promoter);GO:0000302(response to reactive oxygen species);GO:0002039(p53 binding);GO:0004674(protein serine/threonine kinase activity);GO:0005524(ATP binding);GO:0005730(nucleolus);GO:0005795(Golgi stack);GO:0005813(centrosome);GO:0006468(protein phosphorylation);GO:0006970(res…	04068(FoxO signaling pathway);05152(Tuberculosis)	K08862	EC:2.7.11.21	PREDICTED: Capra hircus polo like kinase 3 (PLK3), mRNA	NA	13.8306	14.9026	12.1812	6.89257	5.79021	5.32161	2.27247	1.18426	7.9095e-18	5.41196e-16	up	yes
102178051	LOC102178051	XM_005681059.3	GO:0000786(nucleosome);GO:0005719(nuclear euchromatin);GO:0005794(Golgi apparatus);GO:0006334(nucleosome assembly);GO:0015629(actin cytoskeleton);GO:0031490(chromatin DNA binding);GO:0044822(poly(A) RNA binding)	NA	NA	NA	PREDICTED: Capra hircus histone H1.0 (LOC102178051), mRNA	NA	143.649	136.697	140.931	91.59	83.6479	73.7727	1.6918	0.758561	9.19763e-18	6.2614e-16	up	no
102175552	TEX15	XM_018041766.1	GO:0007130(synaptonemal complex assembly);GO:0007140(male meiosis);GO:0007283(spermatogenesis);GO:0009566(fertilization);GO:0010569(regulation of double-strand break repair via homologous recombination);GO:0030539(male genitalia development);GO:0032880(regulation of protein localization);GO:0034502(protein localization to chromosome);GO:0048873(homeostasis of number of cells within a tissue)	NA	NA	NA	PREDICTED: Capra hircus testis expressed 15 (TEX15), mRNA	NA	0.983797	0.929907	0.955559	2.08524	2.01028	2.19145	0.456383	-1.13168	1.38009e-17	9.34766e-16	down	yes
102169394	CCDC168	XM_018056289.1	NA	04911(Insulin secretion)	K16882	NA	PREDICTED: Capra hircus coiled-coil domain containing 168 (CCDC168), mRNA	NA	0.012361	0.0104	0.022167	0.10072	0.102819	0.084205	0.156139	-2.6791	1.53525e-17	1.03464e-15	down	yes
102176782	LOC102176782	XM_018038878.1;XM_018038877.1;XM_018038879.1	GO:0002474(antigen processing and presentation of peptide antigen via MHC class I);GO:0003823(antigen binding);GO:0005886(plasma membrane);GO:0006955(immune response);GO:0016021(integral component of membrane);GO:0019882(antigen processing and presentation);GO:0042605(peptide antigen binding);GO:0042612(MHC class I protein complex);GO:0042612(MHC class I protein complex)	04514(Cell adhesion molecules (CAMs));04144(Endocytosis);04145(Phagosome);04650(Natural killer cell mediated cytotoxicity);04612(Antigen processing and presentation);05203(Viral carcinogenesis);05320(Autoimmune thyroid disease);05330(Allograft rejection);05332(Graft-versus-host disease);05416(Viral myocarditis);04940(Type I diabetes mellitus);05166(HTLV-I infection);05168(Herpes simplex infection…	K06751	NA	PREDICTED: Capra hircus BOLA class I histocompatibility antigen, alpha chain BL3-7 (LOC102176782), transcript variant X2, mRNA;PREDICTED: Capra hircus BOLA class I histocompatibility antigen, alpha chain BL3-7 (LOC102176782), transcript variant X1, mRNA;PREDICTED: Capra hircus BOLA class I histocompatibility antigen, alpha chain BL3-7 (LOC102176782), transcript variant X3, mRNA	NA	23.6356	20.913	20.8604	11.6051	10.6024	10.4181	2.00484	1.00349	1.63817e-17	1.09847e-15	up	yes
102176065	HSPA4L	XM_005691268.3	GO:0005524(ATP binding);GO:0005829(cytosol)	04141(Protein processing in endoplasmic reticulum)	K09485	NA	PREDICTED: Capra hircus heat shock protein family A (Hsp70) member 4 like (HSPA4L), mRNA	NA	12.0679	11.883	12.7073	18.3878	21.3064	23.2613	0.582289	-0.780192	1.78874e-17	1.19347e-15	down	no
102178682	FAM46C	XM_018045973.1	GO:0005515(protein binding)	04810(Regulation of actin cytoskeleton);04260(Cardiac muscle contraction);04261(Adrenergic signaling in cardiomyocytes)	K05742	NA	PREDICTED: Capra hircus family with sequence similarity 46 member C (FAM46C), mRNA	NA	4.08385	3.87507	3.66479	7.23393	7.50799	7.8842	0.51373	-0.960918	2.11242e-17	1.40166e-15	down	no
102172632	LOC102172632	XM_018055302.1;XM_018055301.1;XM_018055300.1	GO:0005643(nuclear pore);GO:0005739(mitochondrion);GO:0005875(microtubule associated complex);GO:0006607(NLS-bearing protein import into nucleus);GO:0008536(Ran GTPase binding);GO:0016925(protein sumoylation);GO:0033132(negative regulation of glucokinase activity);GO:0090526(regulation of gluconeogenesis involved in cellular glucose homeostasis);GO:0000413(protein peptidyl-prolyl isomerization);G…	03013(RNA transport);03013(RNA transport)	K12172	NA	PREDICTED: Capra hircus E3 SUMO-protein ligase RanBP2 (LOC102172632), transcript variant X3, mRNA;PREDICTED: Capra hircus E3 SUMO-protein ligase RanBP2 (LOC102172632), transcript variant X2, mRNA;PREDICTED: Capra hircus E3 SUMO-protein ligase RanBP2 (LOC102172632), transcript variant X1, mRNA	NA	21.9483	20.6354	21.7597	31.5146	32.3679	32.3311	0.668756	-0.580447	2.12167e-17	1.40166e-15	down	no
102190470	CCND3	XM_018038733.1;XM_005696305.3	GO:0000307(cyclin-dependent protein kinase holoenzyme complex);GO:0004693(cyclin-dependent protein serine/threonine kinase activity);GO:0005634(nucleus);GO:0005737(cytoplasm);GO:0005886(plasma membrane);GO:0005925(focal adhesion);GO:0007049(cell cycle);GO:0007165(signal transduction);GO:0019901(protein kinase binding);GO:0042098(T cell proliferation);GO:0045737(positive regulation of cyclin-depen…	04310(Wnt signaling pathway);04390(Hippo signaling pathway);04630(Jak-STAT signaling pathway);04151(PI3K-Akt signaling pathway);04110(Cell cycle);04115(p53 signaling pathway);04510(Focal adhesion);05203(Viral carcinogenesis);05166(HTLV-I infection);05162(Measles);05162(Measles)	K10152	NA	PREDICTED: Capra hircus cyclin D3 (CCND3), transcript variant X2, mRNA;PREDICTED: Capra hircus cyclin D3 (CCND3), transcript variant X1, mRNA	NA	66.8391	63.3278	59.3478	39.879	35.5635	30.3181	1.79192	0.841509	2.97439e-17	1.95537e-15	up	no
102180404	KLF5	XM_018056510.1	GO:0000978(RNA polymerase II core promoter proximal region sequence-specific DNA binding);GO:0001077(transcriptional activator activity, RNA polymerase II core promoter proximal region sequence-specific binding);GO:0005654(nucleoplasm);GO:0005794(Golgi apparatus);GO:0005886(plasma membrane);GO:0006366(transcription from RNA polymerase II promoter);GO:0045944(positive regulation of transcription f…	05202(Transcriptional misregulation in cancers)	K15605	NA	PREDICTED: Capra hircus Kruppel like factor 5 (KLF5), mRNA	NA	35.2553	36.0995	36.5581	52.7044	57.1097	59.9064	0.635827	-0.653294	3.06849e-17	2.00739e-15	down	no
102188819	AMPD1	XM_005677842.2;XM_005677843.2	GO:0003876(AMP deaminase activity);GO:0005829(cytosol);GO:0010033(response to organic substance);GO:0032036(myosin heavy chain binding);GO:0032264(IMP salvage);GO:0043101(purine-containing compound salvage);GO:0046872(metal ion binding);GO:0046872(metal ion binding)	00230(Purine metabolism);00230(Purine metabolism)	K01490	EC:3.5.4.6	PREDICTED: Capra hircus adenosine monophosphate deaminase 1 (AMPD1), transcript variant X1, mRNA;PREDICTED: Capra hircus adenosine monophosphate deaminase 1 (AMPD1), transcript variant X2, mRNA	NA	0.105137	0.157643	0.144371	0.756908	0.978642	0.758306	0.163262	-2.61474	3.36573e-17	2.19115e-15	down	yes
102186311	CD164	XM_018053084.1;XM_018053083.1	GO:0016021(integral component of membrane);GO:0005765(lysosomal membrane);GO:0005886(plasma membrane);GO:0007157(heterophilic cell-cell adhesion via plasma membrane cell adhesion molecules);GO:0007517(muscle organ development);GO:0010008(endosome membrane);GO:0010008(endosome membrane)	04142(Lysosome);04142(Lysosome)	K06546	NA	PREDICTED: Capra hircus CD164 molecule (CD164), transcript variant X2, mRNA;PREDICTED: Capra hircus CD164 molecule (CD164), transcript variant X1, mRNA	NA	101.313	101.439	103.416	144.17	158.831	167.518	0.650702	-0.619931	3.53726e-17	2.2917e-15	down	no
102172068	SLTM	XM_018054274.1;XM_018054276.1;XM_018054277.1;XM_018054273.1;XM_018054275.1	GO:0000166(nucleotide binding);GO:0003676(nucleic acid binding);GO:0005654(nucleoplasm);GO:0044822(poly(A) RNA binding);GO:0044822(poly(A) RNA binding)	04014(Ras signaling pathway);04015(Rap1 signaling pathway);04151(PI3K-Akt signaling pathway);04060(Cytokine-cytokine receptor interaction);04144(Endocytosis);04640(Hematopoietic cell lineage);04380(Osteoclast differentiation);05200(Pathways in cancer);05202(Transcriptional misregulation in cancers);05202(Transcriptional misregulation in cancers)	K05090	EC:2.7.10.1	PREDICTED: Capra hircus SAFB like transcription modulator (SLTM), transcript variant X2, mRNA;PREDICTED: Capra hircus SAFB like transcription modulator (SLTM), transcript variant X4, mRNA;PREDICTED: Capra hircus SAFB like transcription modulator (SLTM), transcript variant X5, mRNA;PREDICTED: Capra hircus SAFB like transcription modulator (SLTM), transcript variant X1, mRNA;PREDICTED: Capra hircus…	NA	35.8059	33.7162	33.4531	51.0571	51.8912	54.9643	0.652103	-0.616829	3.80729e-17	2.45479e-15	down	no
102187824	CREBBP	XM_018040244.1	GO:0000122(negative regulation of transcription from RNA polymerase II promoter);GO:0000123(histone acetyltransferase complex);GO:0000790(nuclear chromatin);GO:0000940(condensed chromosome outer kinetochore);GO:0000977(RNA polymerase II regulatory region sequence-specific DNA binding);GO:0000987(core promoter proximal region sequence-specific DNA binding);GO:0001078(transcriptional repressor acti…	04310(Wnt signaling pathway);04330(Notch signaling pathway);04350(TGF-beta signaling pathway);04630(Jak-STAT signaling pathway);04066(HIF-1 signaling pathway);04068(FoxO signaling pathway);04024(cAMP signaling pathway);04110(Cell cycle);04520(Adherens junction);04922(Glucagon signaling pathway);04919(Thyroid hormone signaling pathway);04916(Melanogenesis);04720(Long-term potentiation);05200(Pathw…	K04498	EC:2.3.1.48	PREDICTED: Capra hircus CREB binding protein (CREBBP), mRNA	NA	3.32069	3.00555	3.54387	6.28456	6.33751	5.87319	0.533656	-0.906018	3.90573e-17	2.50621e-15	down	no
102182977	TNFAIP3	XM_005684808.3	GO:0001922(B-1 B cell homeostasis);GO:0002020(protease binding);GO:0002634(regulation of germinal center formation);GO:0002677(negative regulation of chronic inflammatory response);GO:0003677(DNA binding);GO:0004842(ubiquitin-protein transferase activity);GO:0004843(thiol-dependent ubiquitin-specific protease activity);GO:0005634(nucleus);GO:0005737(cytoplasm);GO:0006955(immune response);GO:00082…	04064(NF-kappa B signaling pathway);04668(TNF signaling pathway);04621(NOD-like receptor signaling pathway);05162(Measles);05169(Epstein-Barr virus infection)	K11859	EC:3.4.19.12	PREDICTED: Capra hircus TNF alpha induced protein 3 (TNFAIP3), mRNA	NA	17.2597	17.8429	17.8912	28.1929	27.3788	28.0615	0.633644	-0.658257	4.09428e-17	2.61468e-15	down	no
102177116	MIER1	XM_018045327.1;XM_013962756.2;XM_013962755.2;XM_018045337.1;XM_005678287.3;XM_018045307.1;XM_018045319.1;XM_018045293.1;XM_005678289.2;XM_018045314.1;XM_005678288.2	GO:0003677(DNA binding);GO:0004871(signal transducer activity);GO:0005654(nucleoplasm);GO:0007165(signal transduction);GO:0017053(transcriptional repressor complex);GO:0031937(positive regulation of chromatin silencing);GO:0043123(positive regulation of I-kappaB kinase/NF-kappaB signaling);GO:0005634(nucleus);GO:0005634(nucleus)	NA	NA	NA	PREDICTED: Capra hircus MIER1 transcriptional regulator (MIER1), transcript variant X9, mRNA;PREDICTED: Capra hircus MIER1 transcriptional regulator (MIER1), transcript variant X2, mRNA;PREDICTED: Capra hircus MIER1 transcriptional regulator (MIER1), transcript variant X10, mRNA;PREDICTED: Capra hircus MIER1 transcriptional regulator (MIER1), transcript variant X11, mRNA;PREDICTED: Capra hircus M…	NA	10.708	11.2005	9.55247	17.3832	19.1082	20.5267	0.551773	-0.857853	4.5611e-17	2.899e-15	down	no
102186457	SMC3	XM_018041507.1	GO:0000785(chromatin);GO:0000800(lateral element);GO:0000922(spindle pole);GO:0003682(chromatin binding);GO:0005524(ATP binding);GO:0005654(nucleoplasm);GO:0005737(cytoplasm);GO:0006281(DNA repair);GO:0007052(mitotic spindle organization);GO:0007064(mitotic sister chromatid cohesion);GO:0007126(meiotic nuclear division);GO:0007165(signal transduction);GO:0008280(cohesin core heterodimer);GO:00163…	04110(Cell cycle);04114(Oocyte meiosis)	K06669	NA	PREDICTED: Capra hircus structural maintenance of chromosomes 3 (SMC3), mRNA	NA	38.646	38.6096	41.0189	58.1986	60.3256	66.9573	0.637662	-0.649137	4.74149e-17	2.99944e-15	down	no
102180714	SETBP1	XM_018039462.1;XM_018039463.1;XM_018039464.1;XM_018039465.1	GO:0003677(DNA binding);GO:0005515(protein binding);GO:0005634(nucleus);GO:0005634(nucleus)	00310(Lysine degradation);04530(Tight junction);04530(Tight junction)	K06101	EC:2.1.1.43	PREDICTED: Capra hircus SET binding protein 1 (SETBP1), transcript variant X1, mRNA;PREDICTED: Capra hircus SET binding protein 1 (SETBP1), transcript variant X2, mRNA;PREDICTED: Capra hircus SET binding protein 1 (SETBP1), transcript variant X3, mRNA;PREDICTED: Capra hircus SET binding protein 1 (SETBP1), transcript variant X4, mRNA	NA	0.773101	0.650318	0.718699	1.57466	1.58158	1.69485	0.441575	-1.17927	4.89644e-17	3.08292e-15	down	yes
102185646	HAUS3	XM_013964862.2;XM_018049824.1;XM_018049825.1	GO:0005654(nucleoplasm);GO:0005739(mitochondrion);GO:0005813(centrosome);GO:0051225(spindle assembly);GO:0051297(centrosome organization);GO:0070652(HAUS complex);GO:0070652(HAUS complex)	03460(Fanconi anemia pathway);03460(Fanconi anemia pathway)	K16618	EC:2.7.7.7	PREDICTED: Capra hircus HAUS augmin like complex subunit 3 (HAUS3), transcript variant X2, mRNA;PREDICTED: Capra hircus HAUS augmin like complex subunit 3 (HAUS3), transcript variant X1, mRNA;PREDICTED: Capra hircus HAUS augmin like complex subunit 3 (HAUS3), transcript variant X3, mRNA	NA	17.4618	17.9325	18.3731	29.4011	30.9101	32.7918	0.577505	-0.792094	5.34053e-17	3.34682e-15	down	no
102169119	WDR66	XM_018061299.1	GO:0002574(thrombocyte differentiation);GO:0030223(neutrophil differentiation)	NA	NA	NA	PREDICTED: Capra hircus WD repeat domain 66 (WDR66), mRNA	NA	0.189294	0.142692	0.205649	0.953535	0.740133	0.737269	0.221164	-2.17681	6.03238e-17	3.75001e-15	down	yes
102178942	DNAH17	XM_018063680.1	GO:0003777(microtubule motor activity);GO:0005524(ATP binding);GO:0007018(microtubule-based movement);GO:0016887(ATPase activity);GO:0030286(dynein complex)	05016(Huntington's disease)	K10408	NA	PREDICTED: Capra hircus dynein axonemal heavy chain 17 (DNAH17), mRNA	NA	0.52575	0.510703	0.495165	0.180814	0.18912	0.13395	3.03962	1.60389	6.03983e-17	3.75001e-15	up	yes
102186834	CCAR1	XM_005699120.3;XM_018042354.1;XM_018042355.1	GO:0006355(regulation of transcription, DNA-templated);GO:0006355(regulation of transcription, DNA-templated)	NA	NA	NA	PREDICTED: Capra hircus cell division cycle and apoptosis regulator 1 (CCAR1), transcript variant X2, mRNA;PREDICTED: Capra hircus cell division cycle and apoptosis regulator 1 (CCAR1), transcript variant X1, mRNA;PREDICTED: Capra hircus cell division cycle and apoptosis regulator 1 (CCAR1), transcript variant X3, mRNA	NA	29.0669	27.6227	31.6496	44.7248	48.0748	54.1147	0.601297	-0.73385	6.30486e-17	3.89652e-15	down	no
102186624	PLAUR	XM_005692612.3	GO:0001934(positive regulation of protein phosphorylation);GO:0005102(receptor binding);GO:0005886(plasma membrane);GO:0005887(integral component of plasma membrane);GO:0005925(focal adhesion);GO:0019904(protein domain specific binding);GO:0030377(urokinase plasminogen activator receptor activity);GO:0031225(anchored component of membrane);GO:0035375(zymogen binding);GO:0038195(urokinase plasmino…	04610(Complement and coagulation cascades);05205(Proteoglycans in cancer)	K03985	NA	PREDICTED: Capra hircus plasminogen activator, urokinase receptor (PLAUR), mRNA	NA	33.0819	34.3223	34.672	20.111	17.561	18.4654	1.81833	0.862612	6.86478e-17	4.2231e-15	up	no
102176341	GINS1	XM_018057460.1;XM_018057461.1	GO:0000811(GINS complex);GO:0001833(inner cell mass cell proliferation);GO:0005737(cytoplasm);GO:0032508(DNA duplex unwinding);GO:0043138(3'-5' DNA helicase activity);GO:1902983(DNA strand elongation involved in mitotic DNA replication);GO:1902983(DNA strand elongation involved in mitotic DNA replication)	NA	NA	NA	PREDICTED: Capra hircus GINS complex subunit 1 (GINS1), transcript variant X1, mRNA;PREDICTED: Capra hircus GINS complex subunit 1 (GINS1), transcript variant X2, mRNA	NA	30.9774	30.7538	32.1797	46.8577	48.0028	47.2256	0.660943	-0.597403	7.38973e-17	4.52528e-15	down	no
102177869	HDAC7	XM_018047874.1;XM_018047878.1;XM_018047875.1;XM_018047880.1;XM_018047876.1;XM_018047877.1;XM_018047879.1	GO:0000118(histone deacetylase complex);GO:0000122(negative regulation of transcription from RNA polymerase II promoter);GO:0001570(vasculogenesis);GO:0003682(chromatin binding);GO:0003714(transcription corepressor activity);GO:0005080(protein kinase C binding);GO:0005737(cytoplasm);GO:0006351(transcription, DNA-templated);GO:0007043(cell-cell junction assembly);GO:0032041(NAD-dependent histone d…	05203(Viral carcinogenesis);05034(Alcoholism);05034(Alcoholism)	K11408	EC:3.5.1.98	PREDICTED: Capra hircus histone deacetylase 7 (HDAC7), transcript variant X1, mRNA;PREDICTED: Capra hircus histone deacetylase 7 (HDAC7), transcript variant X5, mRNA;PREDICTED: Capra hircus histone deacetylase 7 (HDAC7), transcript variant X2, mRNA;PREDICTED: Capra hircus histone deacetylase 7 (HDAC7), transcript variant X7, mRNA;PREDICTED: Capra hircus histone deacetylase 7 (HDAC7), transcript v…	NA	7.70075	7.33935	6.93117	4.04859	3.32033	3.28928	2.06144	1.04365	7.52275e-17	4.5858e-15	up	yes
102171398	ANKRD1	XM_005698203.3	GO:0001085(RNA polymerase II transcription factor binding);GO:0001105(RNA polymerase II transcription coactivator activity);GO:0002039(p53 binding);GO:0003677(DNA binding);GO:0003714(transcription corepressor activity);GO:0003779(actin binding);GO:0005515(protein binding);GO:0005667(transcription factor complex);GO:0005730(nucleolus);GO:0005737(cytoplasm);GO:0005829(cytosol);GO:0030017(sarcomere)…	04722(Neurotrophin signaling pathway)	K12460	NA	PREDICTED: Capra hircus ankyrin repeat domain 1 (ANKRD1), mRNA	NA	2.00646	1.35964	1.46815	4.57232	4.86161	5.445	0.324906	-1.62191	7.64498e-17	4.63922e-15	down	yes
102187383	EP300	XM_018048812.1;XM_018048811.1	GO:0000122(negative regulation of transcription from RNA polymerase II promoter);GO:0000123(histone acetyltransferase complex);GO:0000785(chromatin);GO:0000978(RNA polymerase II core promoter proximal region sequence-specific DNA binding);GO:0000979(RNA polymerase II core promoter sequence-specific DNA binding);GO:0001047(core promoter binding);GO:0001102(RNA polymerase II activating transcriptio…	04310(Wnt signaling pathway);04330(Notch signaling pathway);04350(TGF-beta signaling pathway);04630(Jak-STAT signaling pathway);04066(HIF-1 signaling pathway);04068(FoxO signaling pathway);04024(cAMP signaling pathway);04110(Cell cycle);04520(Adherens junction);04922(Glucagon signaling pathway);04919(Thyroid hormone signaling pathway);04916(Melanogenesis);04720(Long-term potentiation);05200(Pathw…	K04498	EC:2.3.1.48	PREDICTED: Capra hircus E1A binding protein p300 (EP300), transcript variant X2, mRNA;PREDICTED: Capra hircus E1A binding protein p300 (EP300), transcript variant X1, mRNA	NA	6.16158	5.38602	5.92597	10.1794	9.78399	9.62001	0.590655	-0.759613	8.05914e-17	4.86852e-15	down	no
102183319	SLC26A2	XM_018050166.1;XM_005683160.3;XM_018050167.1;XM_013965689.2;XM_005683163.3;XR_001918291.1;XM_013965688.2;XM_005683161.3	GO:0001503(ossification);GO:0008271(secondary active sulfate transmembrane transporter activity);GO:0016021(integral component of membrane);GO:0070062(extracellular exosome);GO:1902358(sulfate transmembrane transport);GO:1902358(sulfate transmembrane transport)	04918(Thyroid hormone synthesis);04918(Thyroid hormone synthesis)	K14702	NA	PREDICTED: Capra hircus solute carrier family 26 member 2 (SLC26A2), transcript variant X2, mRNA;PREDICTED: Capra hircus solute carrier family 26 member 2 (SLC26A2), transcript variant X1, mRNA;PREDICTED: Capra hircus solute carrier family 26 member 2 (SLC26A2), transcript variant X8, mRNA;PREDICTED: Capra hircus solute carrier family 26 member 2 (SLC26A2), transcript variant X5, mRNA;PREDICTED: …	NA	11.9338	12.2349	12.4006	18.1672	20.81	23.4943	0.585376	-0.772565	9.87108e-17	5.93637e-15	down	no
102185937	TAGLN	XM_005689491.3	GO:0030855(epithelial cell differentiation)	00510(N-Glycan biosynthesis)	K07441	EC:2.4.1.141	PREDICTED: Capra hircus transgelin (TAGLN), mRNA	NA	112.756	118.212	115.467	77.1059	72.6264	67.0347	1.59819	0.676435	1.18173e-16	7.07509e-15	up	no
102175912	EDN1	XM_005696850.3;XM_005696851.3	GO:0000122(negative regulation of transcription from RNA polymerase II promoter);GO:0001516(prostaglandin biosynthetic process);GO:0001569(patterning of blood vessels);GO:0001666(response to hypoxia);GO:0001701(in utero embryonic development);GO:0003100(regulation of systemic arterial blood pressure by endothelin);GO:0005125(cytokine activity);GO:0005179(hormone activity);GO:0005615(extracellular…	04668(TNF signaling pathway);04066(HIF-1 signaling pathway);04916(Melanogenesis);04270(Vascular smooth muscle contraction);05410(Hypertrophic cardiomyopathy (HCM));04933(AGE-RAGE signaling pathway in diabetic complications);04933(AGE-RAGE signaling pathway in diabetic complications)	K16366	NA	PREDICTED: Capra hircus endothelin 1 (EDN1), transcript variant X1, mRNA;PREDICTED: Capra hircus endothelin 1 (EDN1), transcript variant X2, mRNA	NA	6.49721	6.09368	5.08845	11.4483	13.2549	13.0173	0.468692	-1.09329	1.36934e-16	8.16185e-15	down	yes
102173888	CHD2	XM_018065979.1;XM_018065978.1;XR_001919845.1;XM_018065977.1	GO:0001046(core promoter sequence-specific DNA binding);GO:0005524(ATP binding);GO:0005654(nucleoplasm);GO:0005730(nucleolus);GO:0006355(regulation of transcription, DNA-templated);GO:0006974(cellular response to DNA damage stimulus);GO:0007517(muscle organ development);GO:0042393(histone binding);GO:0044822(poly(A) RNA binding);GO:0060218(hematopoietic stem cell differentiation);GO:0070062(extra…	05203(Viral carcinogenesis);05203(Viral carcinogenesis)	K11643	EC:3.6.4.12	PREDICTED: Capra hircus chromodomain helicase DNA binding protein 2 (CHD2), transcript variant X3, mRNA;PREDICTED: Capra hircus chromodomain helicase DNA binding protein 2 (CHD2), transcript variant X2, mRNA;PREDICTED: Capra hircus chromodomain helicase DNA binding protein 2 (CHD2), transcript variant X4, misc_RNA;PREDICTED: Capra hircus chromodomain helicase DNA binding protein 2 (CHD2), transcr…	NA	10.3455	10.1939	9.88529	15.6176	16.5995	14.7856	0.647297	-0.627501	1.39103e-16	8.2545e-15	down	no
108635596	LOC108635596	XR_001917873.1	NA	NA	NA	NA	PREDICTED: Capra hircus uncharacterized LOC108635596 (LOC108635596), ncRNA	NA	7.9576	8.30763	6.67084	2.42971	2.04957	2.1567	3.45632	1.78924	1.52857e-16	9.03067e-15	up	yes
102176447	TPR	XM_005690979.3	GO:0000122(negative regulation of transcription from RNA polymerase II promoter);GO:0000189(MAPK import into nucleus);GO:0000775(chromosome, centromeric region);GO:0000776(kinetochore);GO:0003682(chromatin binding);GO:0003729(mRNA binding);GO:0005487(nucleocytoplasmic transporter activity);GO:0005515(protein binding);GO:0005634(nucleus);GO:0005635(nuclear envelope);GO:0005643(nuclear pore);GO:000…	03013(RNA transport);05200(Pathways in cancer);05216(Thyroid cancer)	K09291	NA	PREDICTED: Capra hircus translocated promoter region, nuclear basket protein (TPR), mRNA	NA	24.0417	22.5618	22.7926	33.7435	34.2991	36.655	0.662824	-0.593301	1.5377e-16	9.04479e-15	down	no
102189230	CEP350	XM_018060668.1;XM_018060669.1;XM_018060670.1;XM_018060671.1	GO:0005654(nucleoplasm);GO:0005737(cytoplasm);GO:0005813(centrosome);GO:0008017(microtubule binding);GO:0016020(membrane);GO:0034453(microtubule anchoring);GO:0034453(microtubule anchoring)	00563(Glycosylphosphatidylinositol(GPI)-anchor biosynthesis);00563(Glycosylphosphatidylinositol(GPI)-anchor biosynthesis)	K05293	NA	PREDICTED: Capra hircus centrosomal protein 350 (CEP350), transcript variant X1, mRNA;PREDICTED: Capra hircus centrosomal protein 350 (CEP350), transcript variant X2, mRNA;PREDICTED: Capra hircus centrosomal protein 350 (CEP350), transcript variant X3, mRNA;PREDICTED: Capra hircus centrosomal protein 350 (CEP350), transcript variant X4, mRNA	NA	6.45949	6.55067	6.78244	9.63337	10.4747	11.0485	0.635263	-0.654575	1.88912e-16	1.10633e-14	down	no
102174796	SMG1	XM_018040496.1	GO:0000184(nuclear-transcribed mRNA catabolic process, nonsense-mediated decay);GO:0000723(telomere maintenance);GO:0004672(protein kinase activity);GO:0004674(protein serine/threonine kinase activity);GO:0005515(protein binding);GO:0005524(ATP binding);GO:0005634(nucleus);GO:0005737(cytoplasm);GO:0005829(cytosol);GO:0006281(DNA repair);GO:0006406(mRNA export from nucleus);GO:0006950(response to …	03015(mRNA surveillance pathway)	K08873	EC:2.7.11.1	PREDICTED: Capra hircus SMG1, nonsense mediated mRNA decay associated PI3K related kinase (SMG1), mRNA	NA	6.47277	6.2261	6.42092	9.39467	10.089	9.54523	0.658648	-0.602421	1.97951e-16	1.15423e-14	down	no
102170472	LCT	XM_018062350.1	GO:0000016(lactase activity);GO:0005887(integral component of plasma membrane);GO:0005975(carbohydrate metabolic process);GO:0008422(beta-glucosidase activity);GO:1901657(glycosyl compound metabolic process)	00052(Galactose metabolism);04973(Carbohydrate digestion and absorption)	K01229	EC:3.2.1.108;EC:3.2.1.62	PREDICTED: Capra hircus lactase (LCT), mRNA	NA	0.165796	0.110114	0.260084	0.863996	0.772585	0.931532	0.208711	-2.26042	2.08809e-16	1.21073e-14	down	yes
102169492	TRAM1	XM_018058064.1;NM_001314268.1	GO:0005783(endoplasmic reticulum);GO:0015031(protein transport);GO:0016021(integral component of membrane);GO:0016021(integral component of membrane)	04141(Protein processing in endoplasmic reticulum);04141(Protein processing in endoplasmic reticulum)	K14010	NA	PREDICTED: Capra hircus translocation associated membrane protein 1 (TRAM1), transcript variant X1, mRNA;Capra hircus translocation associated membrane protein 1 (TRAM1), mRNA	NA	36.1204	34.7217	36.2145	51.6359	56.5176	60.4079	0.635119	-0.654902	2.09446e-16	1.21073e-14	down	no
102181317	MAFB	XM_018057866.1	GO:0000978(RNA polymerase II core promoter proximal region sequence-specific DNA binding);GO:0001077(transcriptional activator activity, RNA polymerase II core promoter proximal region sequence-specific binding);GO:0001228(transcriptional activator activity, RNA polymerase II transcription regulatory region sequence-specific binding);GO:0005634(nucleus);GO:0005667(transcription factor complex);GO…	05202(Transcriptional misregulation in cancers);05321(Inflammatiory bowel disease (IBD))	K09035	NA	PREDICTED: Capra hircus MAF bZIP transcription factor B (MAFB), mRNA	NA	7.65816	8.13347	7.41643	15.0312	14.0562	14.0233	0.538337	-0.893418	2.14256e-16	1.23321e-14	down	no
102179796	PHF13	XM_018060416.1	GO:0003682(chromatin binding);GO:0005634(nucleus);GO:0007076(mitotic chromosome condensation);GO:0008270(zinc ion binding)	00310(Lysine degradation)	K09189	EC:2.1.1.43	PREDICTED: Capra hircus PHD finger protein 13 (PHF13), mRNA	NA	13.77	12.2565	13.6867	6.7343	7.19863	6.70937	1.92387	0.944014	2.30525e-16	1.32119e-14	up	no
102185575	EIF2AK3	XM_018055349.1	GO:0001503(ossification);GO:0001525(angiogenesis);GO:0004694(eukaryotic translation initiation factor 2alpha kinase activity);GO:0005524(ATP binding);GO:0006983(ER overload response);GO:0010575(positive regulation of vascular endothelial growth factor production);GO:0016020(membrane);GO:0019903(protein phosphatase binding);GO:0030968(endoplasmic reticulum unfolded protein response);GO:0031018(end…	04141(Protein processing in endoplasmic reticulum);04210(Apoptosis);05010(Alzheimer's disease);04932(Non-alcoholic fatty liver disease (NAFLD));05162(Measles);05164(Influenza A);05160(Hepatitis C);05168(Herpes simplex infection);05169(Epstein-Barr virus infection)	K08860	EC:2.7.11.1	PREDICTED: Capra hircus eukaryotic translation initiation factor 2 alpha kinase 3 (EIF2AK3), mRNA	NA	5.39286	4.95668	5.12052	9.5348	9.45491	9.65835	0.540003	-0.88896	2.35939e-16	1.34646e-14	down	no
100861197	LOC100861197	XM_018043050.1	GO:0004364(glutathione transferase activity);GO:0005615(extracellular space);GO:0005634(nucleus);GO:0005739(mitochondrion);GO:0006749(glutathione metabolic process);GO:0006805(xenobiotic metabolic process);GO:0032691(negative regulation of interleukin-1 beta production);GO:0032720(negative regulation of tumor necrosis factor production);GO:0035730(S-nitrosoglutathione binding);GO:0035731(dinitros…	00480(Glutathione metabolism);00980(Metabolism of xenobiotics by cytochrome P450);00982(Drug metabolism - cytochrome P450);05204(Chemical carcinogenesis)	K00799	EC:2.5.1.18	PREDICTED: Capra hircus glutathione S-transferase P-like (LOC100861197), mRNA	NA	248.223	255.987	245.945	170.726	147.615	134.333	1.65716	0.728716	2.53352e-16	1.43971e-14	up	no
102176494	JMJD1C	XM_018042212.1;XM_018042213.1;XM_018042214.1;XM_018042211.1	GO:0005515(protein binding);GO:0005622(intracellular);GO:0005654(nucleoplasm);GO:0006351(transcription, DNA-templated);GO:0006355(regulation of transcription, DNA-templated);GO:0007596(blood coagulation);GO:0032454(histone demethylase activity (H3-K9 specific));GO:0033169(histone H3-K9 demethylation);GO:0046872(metal ion binding);GO:0046966(thyroid hormone receptor binding);GO:0051213(dioxygenase…	05202(Transcriptional misregulation in cancers);05202(Transcriptional misregulation in cancers)	K11449	EC:1.14.11.-	PREDICTED: Capra hircus jumonji domain containing 1C (JMJD1C), transcript variant X2, mRNA;PREDICTED: Capra hircus jumonji domain containing 1C (JMJD1C), transcript variant X3, mRNA;PREDICTED: Capra hircus jumonji domain containing 1C (JMJD1C), transcript variant X4, mRNA;PREDICTED: Capra hircus jumonji domain containing 1C (JMJD1C), transcript variant X1, mRNA	NA	5.22079	4.75427	5.90094	8.83123	9.75671	10.0206	0.55494	-0.849597	3.75337e-16	2.1239e-14	down	no
100860778	SERF2	NM_001286962.1;XM_013973129.2	GO:0005515(protein binding);GO:0005515(protein binding)	NA	NA	NA	Capra hircus small EDRK-rich factor 2 (SERF2), mRNA;PREDICTED: Capra hircus small EDRK-rich factor 2 (SERF2), transcript variant X1, mRNA	NA	531.212	546.342	524.013	365.817	341.049	305.343	1.58225	0.661976	3.89951e-16	2.19732e-14	up	no
102190691	LOC102190691	XM_005684304.3	GO:0016021(integral component of membrane)	04014(Ras signaling pathway);04151(PI3K-Akt signaling pathway);04062(Chemokine signaling pathway);04724(Glutamatergic synapse);04727(GABAergic synapse);04725(Cholinergic synapse);04728(Dopaminergic synapse);04726(Serotonergic synapse);04723(Retrograde endocannabinoid signaling);04713(Circadian entrainment);05200(Pathways in cancer);05032(Morphine addiction);05034(Alcoholism)	K04545	NA	PREDICTED: Capra hircus dnaJ homolog subfamily C member 25 (LOC102190691), mRNA	NA	5.30812	4.73684	5.33031	9.05006	10.442	11.3403	0.498672	-1.00384	4.06093e-16	2.27871e-14	down	yes
102170795	ELF1	XM_018056807.1;XM_005687403.3;XM_018056808.1;XM_013968117.2	GO:0000978(RNA polymerase II core promoter proximal region sequence-specific DNA binding);GO:0000981(RNA polymerase II transcription factor activity, sequence-specific DNA binding);GO:0001077(transcriptional activator activity, RNA polymerase II core promoter proximal region sequence-specific binding);GO:0001817(regulation of cytokine production);GO:0005634(nucleus);GO:0005654(nucleoplasm);GO:000…	04214(Apoptosis - fly);04214(Apoptosis - fly)	K09428	NA	PREDICTED: Capra hircus E74 like ETS transcription factor 1 (ELF1), transcript variant X2, mRNA;PREDICTED: Capra hircus E74 like ETS transcription factor 1 (ELF1), transcript variant X1, mRNA;PREDICTED: Capra hircus E74 like ETS transcription factor 1 (ELF1), transcript variant X4, mRNA;PREDICTED: Capra hircus E74 like ETS transcription factor 1 (ELF1), transcript variant X3, mRNA	NA	15.9619	15.1038	15.1561	23.8707	25.7084	26.4077	0.608287	-0.717175	4.14545e-16	2.31644e-14	down	no
102187889	KCNN4	XM_013971419.2;XM_005692619.3	GO:0005516(calmodulin binding);GO:0005886(plasma membrane);GO:0006816(calcium ion transport);GO:0006884(cell volume homeostasis);GO:0016021(integral component of membrane);GO:0016286(small conductance calcium-activated potassium channel activity);GO:0019903(protein phosphatase binding);GO:0030322(stabilization of membrane potential);GO:0045332(phospholipid translocation);GO:0046541(saliva secreti…	04911(Insulin secretion);04970(Salivary secretion);04974(Protein digestion and absorption);04974(Protein digestion and absorption)	K04945	NA	PREDICTED: Capra hircus potassium calcium-activated channel subfamily N member 4 (KCNN4), transcript variant X2, mRNA;PREDICTED: Capra hircus potassium calcium-activated channel subfamily N member 4 (KCNN4), transcript variant X1, mRNA	NA	16.7782	17.4966	17.5914	9.64548	8.89997	8.7546	1.89986	0.925891	4.23432e-16	2.35629e-14	up	no
102172327	DUSP6	XM_018047610.1	GO:0000188(inactivation of MAPK activity);GO:0004725(protein tyrosine phosphatase activity);GO:0005737(cytoplasm);GO:0009953(dorsal/ventral pattern formation);GO:0017017(MAP kinase tyrosine/serine/threonine phosphatase activity);GO:0035335(peptidyl-tyrosine dephosphorylation);GO:0040036(regulation of fibroblast growth factor receptor signaling pathway);GO:0042663(regulation of endodermal cell fat…	04010(MAPK signaling pathway)	K04459	EC:3.1.3.16;EC:3.1.3.48	PREDICTED: Capra hircus dual specificity phosphatase 6 (DUSP6), mRNA	NA	33.8404	31.5329	32.2775	19.3405	19.3161	19.5658	1.6772	0.746058	4.30562e-16	2.38606e-14	up	no
102187049	MB21D1	XM_013966327.2	GO:0002218(activation of innate immune response);GO:0002230(positive regulation of defense response to virus by host);GO:0003677(DNA binding);GO:0005524(ATP binding);GO:0005525(GTP binding);GO:0005829(cytosol);GO:0009190(cyclic nucleotide biosynthetic process);GO:0045087(innate immune response);GO:0046872(metal ion binding);GO:0051607(defense response to virus);GO:0061501(cyclic-GMP-AMP synthase …	04623(Cytosolic DNA-sensing pathway)	K17834	EC:2.7.7.86	PREDICTED: Capra hircus Mab-21 domain containing 1 (MB21D1), mRNA	NA	10.7857	10.9228	11.7852	18.1794	20.7278	23.5345	0.536399	-0.898621	4.32382e-16	2.38629e-14	down	no
102191674	EIF3A	XM_018041333.1	GO:0003743(translation initiation factor activity);GO:0005852(eukaryotic translation initiation factor 3 complex);GO:0006446(regulation of translational initiation)	03013(RNA transport)	K03254	NA	PREDICTED: Capra hircus eukaryotic translation initiation factor 3 subunit A (EIF3A), mRNA	NA	87.2525	84.4394	93.3837	126.976	129.333	137.956	0.672329	-0.57276	4.40244e-16	2.41972e-14	down	no
102179341	PRSS8	XM_018040628.1;XM_018040629.1	GO:0004252(serine-type endopeptidase activity);GO:0005615(extracellular space);GO:0005886(plasma membrane);GO:0006508(proteolysis);GO:0070062(extracellular exosome);GO:0070062(extracellular exosome)	04080(Neuroactive ligand-receptor interaction);04080(Neuroactive ligand-receptor interaction)	K01315	EC:3.4.21.7	PREDICTED: Capra hircus protease, serine 8 (PRSS8), transcript variant X1, mRNA;PREDICTED: Capra hircus protease, serine 8 (PRSS8), transcript variant X2, mRNA	NA	33.7884	33.9971	33.2387	20.5365	18.2371	17.4645	1.79637	0.845081	4.54139e-16	2.4859e-14	up	no
102188173	PAPOLA	XM_018066059.1;XM_018066057.1;XM_018066061.1;XM_018066058.1;XM_018066055.1;XM_018066060.1	GO:0000287(magnesium ion binding);GO:0003723(RNA binding);GO:0004652(polynucleotide adenylyltransferase activity);GO:0005524(ATP binding);GO:0005634(nucleus);GO:0005654(nucleoplasm);GO:0005737(cytoplasm);GO:0006378(mRNA polyadenylation);GO:0030145(manganese ion binding);GO:0031440(regulation of mRNA 3'-end processing);GO:0043631(RNA polyadenylation);GO:0031123(RNA 3'-end processing);GO:0031123(RN…	03015(mRNA surveillance pathway);03015(mRNA surveillance pathway)	K14376	EC:2.7.7.19	PREDICTED: Capra hircus poly(A) polymerase alpha (PAPOLA), transcript variant X4, mRNA;PREDICTED: Capra hircus poly(A) polymerase alpha (PAPOLA), transcript variant X2, mRNA;PREDICTED: Capra hircus poly(A) polymerase alpha (PAPOLA), transcript variant X6, mRNA;PREDICTED: Capra hircus poly(A) polymerase alpha (PAPOLA), transcript variant X3, mRNA;PREDICTED: Capra hircus poly(A) polymerase alpha (P…	NA	73.074	69.9981	73.6168	101.088	107.659	114.792	0.669747	-0.578313	4.92511e-16	2.68498e-14	down	no
102174824	LOC102174824	XM_013976736.2	GO:0003676(nucleic acid binding);GO:0003700(transcription factor activity, sequence-specific DNA binding);GO:0005622(intracellular);GO:0006355(regulation of transcription, DNA-templated);GO:0046872(metal ion binding)	04010(MAPK signaling pathway);04012(ErbB signaling pathway);04810(Regulation of actin cytoskeleton);04510(Focal adhesion)	K04409	EC:2.7.11.1	PREDICTED: Capra hircus zinc finger protein 331-like (LOC102174824), mRNA	NA	4.71958	4.66882	4.11451	8.65162	9.44498	10.1737	0.477636	-1.06602	4.99838e-16	2.7139e-14	down	yes
102179601	PTX3	XM_018048475.1	GO:0001849(complement component C1q binding)	00564(Glycerophospholipid metabolism);00565(Ether lipid metabolism);04144(Endocytosis);04912(GnRH signaling pathway)	K01115	EC:3.1.4.4	PREDICTED: Capra hircus pentraxin 3 (PTX3), mRNA	NA	20.1461	21.3151	21.9285	35.4869	36.3902	39.5897	0.568688	-0.814291	5.06009e-16	2.73632e-14	down	no
102177264	C16H1orf116	XM_018060108.1;XM_018060106.1;XM_018060105.1	GO:0005737(cytoplasm);GO:0070062(extracellular exosome);GO:0070062(extracellular exosome)	NA	NA	NA	PREDICTED: Capra hircus chromosome 16 C1orf116 homolog (C16H1orf116), transcript variant X3, mRNA;PREDICTED: Capra hircus chromosome 16 C1orf116 homolog (C16H1orf116), transcript variant X2, mRNA;PREDICTED: Capra hircus chromosome 16 C1orf116 homolog (C16H1orf116), transcript variant X1, mRNA	NA	18.1258	17.7011	18.361	31.8756	29.2245	27.2274	0.613488	-0.704892	5.47234e-16	2.94737e-14	down	no
102178574	ARHGAP5	XM_018066215.1;XR_001919872.1;XM_018066216.1;XM_018066218.1;XM_018066217.1	GO:0005525(GTP binding);GO:0005783(endoplasmic reticulum);GO:0007264(small GTPase mediated signal transduction);GO:0042169(SH2 domain binding);GO:0042169(SH2 domain binding)	04510(Focal adhesion);04670(Leukocyte transendothelial migration);04670(Leukocyte transendothelial migration)	K13709	NA	PREDICTED: Capra hircus Rho GTPase activating protein 5 (ARHGAP5), transcript variant X1, mRNA;PREDICTED: Capra hircus Rho GTPase activating protein 5 (ARHGAP5), transcript variant X5, misc_RNA;PREDICTED: Capra hircus Rho GTPase activating protein 5 (ARHGAP5), transcript variant X2, mRNA;PREDICTED: Capra hircus Rho GTPase activating protein 5 (ARHGAP5), transcript variant X4, mRNA;PREDICTED: Capr…	NA	12.64	11.721	12.7279	18.39	19.0069	21.2942	0.631934	-0.662155	5.50467e-16	2.95292e-14	down	no
102176316	RPS28	XM_005682426.3	GO:0003735(structural constituent of ribosome);GO:0006364(rRNA processing);GO:0006407(rRNA export from nucleus);GO:0006412(translation);GO:0022627(cytosolic small ribosomal subunit);GO:0042274(ribosomal small subunit biogenesis);GO:0044822(poly(A) RNA binding);GO:0070062(extracellular exosome)	03010(Ribosome)	K02979	NA	PREDICTED: Capra hircus ribosomal protein S28 (RPS28), mRNA	NA	544.891	546.332	525.489	359.376	340.843	292.993	1.62776	0.70289	5.95663e-16	3.18265e-14	up	no
102180675	INO80	XM_018054429.1	GO:0000070(mitotic sister chromatid segregation);GO:0000724(double-strand break repair via homologous recombination);GO:0003677(DNA binding);GO:0003678(DNA helicase activity);GO:0005524(ATP binding);GO:0006338(chromatin remodeling);GO:0006351(transcription, DNA-templated);GO:0010571(positive regulation of nuclear cell cycle DNA replication);GO:0016887(ATPase activity);GO:0030307(positive regulati…	04550(Signaling pathways regulating pluripotency of stem cells)	K14439	EC:3.6.4.12	PREDICTED: Capra hircus INO80 complex subunit (INO80), mRNA	NA	5.34025	5.32358	6.02128	10.4004	9.66374	9.78015	0.559072	-0.838894	6.11141e-16	3.25238e-14	down	no
102182112	ACRC	XM_013976420.2;XM_018043749.1	GO:0005634(nucleus);GO:0005634(nucleus)	NA	NA	NA	PREDICTED: Capra hircus acidic repeat containing (ACRC), transcript variant X2, mRNA;PREDICTED: Capra hircus acidic repeat containing (ACRC), transcript variant X1, mRNA	NA	1.37337	1.41124	1.37275	2.84483	3.26484	3.23816	0.444741	-1.16896	6.95353e-16	3.68592e-14	down	yes
106501965	LOC106501965	XR_001295507.2	NA	NA	NA	NA	PREDICTED: Capra hircus uncharacterized LOC106501965 (LOC106501965), ncRNA	NA	0.376573	0.207099	0.234994	1.31913	1.68916	1.72658	0.172902	-2.53198	7.34703e-16	3.87917e-14	down	yes
102179698	ATAD5	XM_018064262.1;XM_013971957.2	GO:0005524(ATP binding);GO:0005524(ATP binding)	03030(DNA replication);03420(Nucleotide excision repair);03430(Mismatch repair);03430(Mismatch repair)	K10754	NA	PREDICTED: Capra hircus ATPase family, AAA domain containing 5 (ATAD5), transcript variant X2, mRNA;PREDICTED: Capra hircus ATPase family, AAA domain containing 5 (ATAD5), transcript variant X1, mRNA	NA	3.70844	3.90769	4.09272	6.70498	7.19737	7.76932	0.540284	-0.88821	7.37727e-16	3.87986e-14	down	no
102169211	LOC102169211	XM_005692019.3	GO:0002548(monocyte chemotaxis);GO:0005615(extracellular space);GO:0006954(inflammatory response);GO:0007186(G-protein coupled receptor signaling pathway);GO:0008009(chemokine activity);GO:0030593(neutrophil chemotaxis);GO:0043547(positive regulation of GTPase activity);GO:0045662(negative regulation of myoblast differentiation);GO:0048020(CCR chemokine receptor binding);GO:0048247(lymphocyte che…	04060(Cytokine-cytokine receptor interaction);04062(Chemokine signaling pathway)	K05514	NA	PREDICTED: Capra hircus C-C motif chemokine 17 (LOC102169211), mRNA	NA	140.78	155.641	133.51	81.2294	76.0451	62.2988	1.95803	0.969403	7.47897e-16	3.91799e-14	up	no
102181739	ARHGEF2	XM_018046271.1;XM_018046274.1;XM_018046272.1;XM_018046273.1;XM_018046275.1;XM_013976716.2	GO:0005089(Rho guanyl-nucleotide exchange factor activity);GO:0005622(intracellular);GO:0035023(regulation of Rho protein signal transduction);GO:0035556(intracellular signal transduction);GO:0043547(positive regulation of GTPase activity);GO:0046872(metal ion binding);GO:0000132(establishment of mitotic spindle orientation);GO:0000902(cell morphogenesis);GO:0005737(cytoplasm);GO:0005874(microtub…	05130(Pathogenic Escherichia coli infection);05130(Pathogenic Escherichia coli infection)	K12791	NA	PREDICTED: Capra hircus Rho/Rac guanine nucleotide exchange factor 2 (ARHGEF2), transcript variant X2, mRNA;PREDICTED: Capra hircus Rho/Rac guanine nucleotide exchange factor 2 (ARHGEF2), transcript variant X5, mRNA;PREDICTED: Capra hircus Rho/Rac guanine nucleotide exchange factor 2 (ARHGEF2), transcript variant X3, mRNA;PREDICTED: Capra hircus Rho/Rac guanine nucleotide exchange factor 2 (ARHGE…	NA	5.11065	5.49193	5.25892	2.76092	2.89924	2.70354	1.89647	0.923317	7.73548e-16	4.03659e-14	up	no
102179509	AP1G1	XM_013971271.2;XM_013971270.2	GO:0005794(Golgi apparatus);GO:0005829(cytosol);GO:0006886(intracellular protein transport);GO:0008565(protein transporter activity);GO:0017137(Rab GTPase binding);GO:0019894(kinesin binding);GO:0030131(clathrin adaptor complex);GO:0030136(clathrin-coated vesicle);GO:0030742(GTP-dependent protein binding);GO:0035646(endosome to melanosome transport);GO:0043323(positive regulation of natural kille…	04142(Lysosome);04142(Lysosome)	K12391	NA	PREDICTED: Capra hircus adaptor related protein complex 1 gamma 1 subunit (AP1G1), transcript variant X2, mRNA;PREDICTED: Capra hircus adaptor related protein complex 1 gamma 1 subunit (AP1G1), transcript variant X1, mRNA	NA	26.1129	26.1413	26.1298	36.9776	38.8945	40.6408	0.672749	-0.57186	8.17152e-16	4.24761e-14	down	no
102178181	TSC22D1	XM_018056773.1;XM_018056776.1;XM_018056767.1;XM_018056768.1;XR_001918961.1;XR_001918960.1;XM_018056771.1;XM_018056769.1;XM_018056770.1;XM_018056772.1	GO:0003700(transcription factor activity, sequence-specific DNA binding);GO:0006355(regulation of transcription, DNA-templated);GO:0005634(nucleus);GO:0005737(cytoplasm);GO:0006351(transcription, DNA-templated);GO:0005515(protein binding);GO:0008284(positive regulation of cell proliferation);GO:0043065(positive regulation of apoptotic process);GO:0043066(negative regulation of apoptotic process);…	NA	NA	NA	PREDICTED: Capra hircus TSC22 domain family member 1 (TSC22D1), transcript variant X9, mRNA;PREDICTED: Capra hircus TSC22 domain family member 1 (TSC22D1), transcript variant X10, mRNA;PREDICTED: Capra hircus TSC22 domain family member 1 (TSC22D1), transcript variant X1, mRNA;PREDICTED: Capra hircus TSC22 domain family member 1 (TSC22D1), transcript variant X2, mRNA;PREDICTED: Capra hircus TSC22 …	NA	28.5416	26.5663	27.5436	18.3806	18.542	16.4556	1.54842	0.630793	8.24996e-16	4.27182e-14	up	no
102187506	SQLE	XM_005688851.3	GO:0004506(squalene monooxygenase activity);GO:0016021(integral component of membrane);GO:0050660(flavin adenine dinucleotide binding);GO:0055114(oxidation-reduction process)	00100(Steroid biosynthesis)	K00511	EC:1.14.14.17	PREDICTED: Capra hircus squalene epoxidase (SQLE), mRNA	NA	71.6749	73.6928	72.531	105.605	103.908	110.143	0.681667	-0.552861	8.34511e-16	4.30447e-14	down	no
102178199	UBC	XM_005691342.3	GO:0005634(nucleus);GO:0005737(cytoplasm)	03320(PPAR signaling pathway)	K08770	NA	PREDICTED: Capra hircus ubiquitin C (UBC), mRNA	NA	655.883	633.149	615.35	967.453	902.236	892.908	0.689345	-0.536703	1.07568e-15	5.52718e-14	down	no
102177358	ERRFI1	XM_013970277.2;XM_005690736.3;XM_018060405.1	GO:0005737(cytoplasm);GO:0007175(negative regulation of epidermal growth factor-activated receptor activity);GO:0019901(protein kinase binding);GO:0031234(extrinsic component of cytoplasmic side of plasma membrane);GO:0031953(negative regulation of protein autophosphorylation);GO:0042059(negative regulation of epidermal growth factor receptor signaling pathway);GO:0043589(skin morphogenesis);GO:0…	NA	NA	NA	PREDICTED: Capra hircus ERBB receptor feedback inhibitor 1 (ERRFI1), transcript variant X3, mRNA;PREDICTED: Capra hircus ERBB receptor feedback inhibitor 1 (ERRFI1), transcript variant X2, mRNA;PREDICTED: Capra hircus ERBB receptor feedback inhibitor 1 (ERRFI1), transcript variant X1, mRNA	NA	11.106	10.5909	10.5396	7.06776	7.12365	6.7919	1.53629	0.619452	1.10602e-15	5.66138e-14	up	no
102191369	APPBP2	XM_013971826.2	GO:0030659(cytoplasmic vesicle membrane);GO:0046907(intracellular transport)	NA	NA	NA	PREDICTED: Capra hircus amyloid beta precursor protein binding protein 2 (APPBP2), mRNA	NA	12.8256	13.6308	13.0664	19.1677	20.3576	20.7475	0.655731	-0.608824	1.27932e-15	6.48012e-14	down	no
102174572	FBXO5	XM_018053382.1;XM_018053383.1	GO:0001556(oocyte maturation);GO:0005634(nucleus);GO:0005654(nucleoplasm);GO:0005737(cytoplasm);GO:0005819(spindle);GO:0007057(spindle assembly involved in female meiosis I);GO:0007088(regulation of mitotic nuclear division);GO:0016050(vesicle organization);GO:0019901(protein kinase binding);GO:0045835(negative regulation of meiotic nuclear division);GO:0046785(microtubule polymerization);GO:0051…	04114(Oocyte meiosis);04114(Oocyte meiosis)	K10292	NA	PREDICTED: Capra hircus F-box protein 5 (FBXO5), transcript variant X1, mRNA;PREDICTED: Capra hircus F-box protein 5 (FBXO5), transcript variant X2, mRNA	NA	18.2218	21.0193	20.7581	33.2335	35.486	36.0418	0.572723	-0.804091	1.27962e-15	6.48012e-14	down	no
102173799	ANKRD12	XM_018039382.1;XM_018039383.1;XM_018039384.1;XM_018039381.1	GO:0005654(nucleoplasm);GO:0005737(cytoplasm);GO:0005737(cytoplasm)	00512(Mucin type O-glycan biosynthesis);00512(Mucin type O-glycan biosynthesis)	K09663	EC:2.4.1.-	PREDICTED: Capra hircus ankyrin repeat domain 12 (ANKRD12), transcript variant X2, mRNA;PREDICTED: Capra hircus ankyrin repeat domain 12 (ANKRD12), transcript variant X3, mRNA;PREDICTED: Capra hircus ankyrin repeat domain 12 (ANKRD12), transcript variant X4, mRNA;PREDICTED: Capra hircus ankyrin repeat domain 12 (ANKRD12), transcript variant X1, mRNA	NA	3.81995	3.78091	3.65954	6.20455	6.65929	6.01315	0.596514	-0.745371	1.28047e-15	6.48012e-14	down	no
102170625	ASPM	XM_018060804.1	GO:0001764(neuron migration);GO:0002052(positive regulation of neuroblast proliferation);GO:0005516(calmodulin binding);GO:0005634(nucleus);GO:0005737(cytoplasm);GO:0007051(spindle organization);GO:0007067(mitotic nuclear division);GO:0007283(spermatogenesis);GO:0008584(male gonad development);GO:0021873(forebrain neuroblast division);GO:0021987(cerebral cortex development);GO:0030496(midbody);GO…	04666(Fc gamma R-mediated phagocytosis)	K12559	NA	PREDICTED: Capra hircus abnormal spindle microtubule assembly (ASPM), mRNA	NA	15.2758	14.1825	14.7502	21.0913	21.7587	22.2781	0.678793	-0.558957	1.58827e-15	8.00764e-14	down	no
102188252	XYLT2	XM_018064888.1;XM_018064889.1	GO:0008375(acetylglucosaminyltransferase activity);GO:0015012(heparan sulfate proteoglycan biosynthetic process);GO:0016020(membrane);GO:0030158(protein xylosyltransferase activity);GO:0030210(heparin biosynthetic process);GO:0050650(chondroitin sulfate proteoglycan biosynthetic process);GO:0050650(chondroitin sulfate proteoglycan biosynthetic process)	00532(Glycosaminoglycan biosynthesis - chondroitin sulfate / dermatan sulfate);00534(Glycosaminoglycan biosynthesis - heparan sulfate / heparin);00534(Glycosaminoglycan biosynthesis - heparan sulfate / heparin)	K00771	EC:2.4.2.26	PREDICTED: Capra hircus xylosyltransferase 2 (XYLT2), transcript variant X1, mRNA;PREDICTED: Capra hircus xylosyltransferase 2 (XYLT2), transcript variant X2, mRNA	NA	8.0175	8.59398	8.33321	4.46895	4.26899	4.53374	1.87954	0.910382	1.71848e-15	8.63167e-14	up	no
102180158	SMC4	XM_018048228.1;XM_018048236.1	GO:0000796(condensin complex);GO:0005524(ATP binding);GO:0005654(nucleoplasm);GO:0005737(cytoplasm);GO:0007076(mitotic chromosome condensation);GO:0010032(meiotic chromosome condensation);GO:0045132(meiotic chromosome segregation);GO:0046982(protein heterodimerization activity);GO:0051383(kinetochore organization);GO:0051383(kinetochore organization)	04110(Cell cycle);04114(Oocyte meiosis);04114(Oocyte meiosis)	K06636	NA	PREDICTED: Capra hircus structural maintenance of chromosomes 4 (SMC4), transcript variant X1, mRNA;PREDICTED: Capra hircus structural maintenance of chromosomes 4 (SMC4), transcript variant X2, mRNA	NA	47.765	47.1679	51.2681	69.0149	78.4538	85.8145	0.62671	-0.67413	1.72765e-15	8.64534e-14	down	no
102172517	C29H11orf68	XM_018043480.1	GO:0044822(poly(A) RNA binding)	NA	NA	NA	PREDICTED: Capra hircus chromosome 29 C11orf68 homolog (C29H11orf68), mRNA	NA	13.929	15.4002	12.7272	6.41153	5.81696	6.77684	2.21288	1.14592	1.82567e-15	9.10186e-14	up	yes
102184596	KRT7	XM_005680100.3	GO:0005198(structural molecule activity);GO:0005634(nucleus);GO:0005737(cytoplasm);GO:0045095(keratin filament);GO:0070062(extracellular exosome)	05206(MicroRNAs in cancer);05169(Epstein-Barr virus infection)	K07606	NA	PREDICTED: Capra hircus keratin 7 (KRT7), mRNA	NA	362.14	364.579	354.782	258.758	232.65	221.928	1.51612	0.60038	1.91515e-15	9.51261e-14	up	no
102170999	HAS3	XM_018062200.1;XM_018062202.1;XM_018062199.1;XM_018062201.1	GO:0005737(cytoplasm);GO:0005887(integral component of plasma membrane);GO:0007155(cell adhesion);GO:0030213(hyaluronan biosynthetic process);GO:0036117(hyaluranon cable);GO:0045226(extracellular polysaccharide biosynthetic process);GO:0045893(positive regulation of transcription, DNA-templated);GO:0050501(hyaluronan synthase activity);GO:0085029(extracellular matrix assembly);GO:1900106(positive…	NA	NA	NA	PREDICTED: Capra hircus hyaluronan synthase 3 (HAS3), transcript variant X2, mRNA;PREDICTED: Capra hircus hyaluronan synthase 3 (HAS3), transcript variant X4, mRNA;PREDICTED: Capra hircus hyaluronan synthase 3 (HAS3), transcript variant X1, mRNA;PREDICTED: Capra hircus hyaluronan synthase 3 (HAS3), transcript variant X3, mRNA	NA	20.2392	19.339	18.5355	12.3513	11.9193	11.3095	1.63332	0.707808	2.03645e-15	1.00778e-13	up	no
102169401	AHCTF1	XM_018060241.1;XM_018060240.1;XM_005690546.3;XM_018060242.1	GO:0000777(condensed chromosome kinetochore);GO:0000785(chromatin);GO:0000910(cytokinesis);GO:0003700(transcription factor activity, sequence-specific DNA binding);GO:0005737(cytoplasm);GO:0006355(regulation of transcription, DNA-templated);GO:0016363(nuclear matrix);GO:0031080(nuclear pore outer ring);GO:0031965(nuclear membrane);GO:0034399(nuclear periphery);GO:0051292(nuclear pore complex asse…	NA	NA	NA	PREDICTED: Capra hircus AT-hook containing transcription factor 1 (AHCTF1), transcript variant X3, mRNA;PREDICTED: Capra hircus AT-hook containing transcription factor 1 (AHCTF1), transcript variant X2, mRNA;PREDICTED: Capra hircus AT-hook containing transcription factor 1 (AHCTF1), transcript variant X1, mRNA;PREDICTED: Capra hircus AT-hook containing transcription factor 1 (AHCTF1), transcript …	NA	11.6551	11.7886	11.9212	16.7103	18.41	19.0539	0.6528	-0.615286	2.07713e-15	1.02413e-13	down	no
106503097	IRX3	XM_018061995.1;XR_001919446.1;XM_018061994.1	GO:0003677(DNA binding);GO:0005634(nucleus);GO:0006355(regulation of transcription, DNA-templated);GO:0035778(pronephric nephron tubule epithelial cell differentiation);GO:0039023(pronephric duct morphogenesis);GO:0043565(sequence-specific DNA binding);GO:0001656(metanephros development);GO:0005737(cytoplasm);GO:0007498(mesoderm development);GO:0030424(axon);GO:0045665(negative regulation of neur…	NA	NA	NA	PREDICTED: Capra hircus iroquois homeobox 3 (IRX3), transcript variant X2, mRNA;PREDICTED: Capra hircus iroquois homeobox 3 (IRX3), transcript variant X3, misc_RNA;PREDICTED: Capra hircus iroquois homeobox 3 (IRX3), transcript variant X1, mRNA	NA	1.86061	1.13248	1.50785	4.25767	3.92308	4.8275	0.346006	-1.53113	2.1376e-15	1.05008e-13	down	yes
102169355	LCOR	XM_005698279.2;XM_018041311.1	GO:0000122(negative regulation of transcription from RNA polymerase II promoter);GO:0003677(DNA binding);GO:0003700(transcription factor activity, sequence-specific DNA binding);GO:0006366(transcription from RNA polymerase II promoter);GO:0008134(transcription factor binding);GO:0005515(protein binding);GO:0005515(protein binding)	04214(Apoptosis - fly);04214(Apoptosis - fly)	K20015	NA	PREDICTED: Capra hircus ligand dependent nuclear receptor corepressor (LCOR), transcript variant X1, mRNA;PREDICTED: Capra hircus ligand dependent nuclear receptor corepressor (LCOR), transcript variant X2, mRNA	NA	2.61684	2.5548	2.64154	4.02232	4.18009	4.37289	0.621311	-0.686612	2.17966e-15	1.06684e-13	down	no
102169557	ADCY6	XM_018047856.1;XM_018047857.1	GO:0000166(nucleotide binding);GO:0004016(adenylate cyclase activity);GO:0005622(intracellular);GO:0005886(plasma membrane);GO:0006171(cAMP biosynthetic process);GO:0007189(adenylate cyclase-activating G-protein coupled receptor signaling pathway);GO:0007193(adenylate cyclase-inhibiting G-protein coupled receptor signaling pathway);GO:0007212(dopamine receptor signaling pathway);GO:0016021(integr…	00230(Purine metabolism);04015(Rap1 signaling pathway);04072(Phospholipase D signaling pathway);04024(cAMP signaling pathway);04022(cGMP - PKG signaling pathway);04114(Oocyte meiosis);04540(Gap junction);04611(Platelet activation);04062(Chemokine signaling pathway);04911(Insulin secretion);04923(Regulation of lipolysis in adipocyte);04912(GnRH signaling pathway);04913(Ovarian Steroidogenesis);049…	K08046	EC:4.6.1.1	PREDICTED: Capra hircus adenylate cyclase 6 (ADCY6), transcript variant X1, mRNA;PREDICTED: Capra hircus adenylate cyclase 6 (ADCY6), transcript variant X2, mRNA	NA	12.3379	11.2299	11.3004	7.11881	6.65088	6.32261	1.7354	0.795269	2.19441e-15	1.07015e-13	up	no
102182906	GRB7	XM_013972230.2;XM_005693757.3;XM_005693755.3;XM_018065013.1;XM_013972228.2;XM_013972231.2;XM_013972229.2	GO:0003723(RNA binding);GO:0005829(cytosol);GO:0005886(plasma membrane);GO:0005925(focal adhesion);GO:0007165(signal transduction);GO:0010494(cytoplasmic stress granule);GO:0017148(negative regulation of translation);GO:0019901(protein kinase binding);GO:0030335(positive regulation of cell migration);GO:0034063(stress granule assembly);GO:0035091(phosphatidylinositol binding);GO:0042802(identical…	04064(NF-kappa B signaling pathway);04072(Phospholipase D signaling pathway);04151(PI3K-Akt signaling pathway);04611(Platelet activation);04650(Natural killer cell mediated cytotoxicity);04662(B cell receptor signaling pathway);04664(Fc epsilon RI signaling pathway);04666(Fc gamma R-mediated phagocytosis);04380(Osteoclast differentiation);05203(Viral carcinogenesis);05152(Tuberculosis);05169(Epst…	K07293;K05855	EC:3.1.3.48;EC:2.7.10.2	PREDICTED: Capra hircus growth factor receptor bound protein 7 (GRB7), transcript variant X4, mRNA;PREDICTED: Capra hircus growth factor receptor bound protein 7 (GRB7), transcript variant X6, mRNA;PREDICTED: Capra hircus growth factor receptor bound protein 7 (GRB7), transcript variant X5, mRNA;PREDICTED: Capra hircus growth factor receptor bound protein 7 (GRB7), transcript variant X2, mRNA;PRE…	NA	2.34923	2.32832	2.14348	0.973671	0.771545	0.698666	2.79106	1.48082	2.2556e-15	1.09601e-13	up	yes
102174294	TJP3	XM_018050838.1;XM_018050840.1;XM_018050841.1	GO:0005634(nucleus);GO:0005923(bicellular tight junction);GO:0005923(bicellular tight junction)	04530(Tight junction);04530(Tight junction)	K06097	NA	PREDICTED: Capra hircus tight junction protein 3 (TJP3), transcript variant X1, mRNA;PREDICTED: Capra hircus tight junction protein 3 (TJP3), transcript variant X2, mRNA;PREDICTED: Capra hircus tight junction protein 3 (TJP3), transcript variant X3, mRNA	NA	13.094	13.4816	13.1158	7.64566	6.7224	6.57807	1.89493	0.922143	2.34563e-15	1.13564e-13	up	no
102177573	YTHDF2	XM_018057048.1	GO:0000932(cytoplasmic mRNA processing body);GO:0005634(nucleus);GO:0005829(cytosol);GO:0043488(regulation of mRNA stability);GO:0044822(poly(A) RNA binding);GO:1903679(positive regulation of cap-independent translational initiation);GO:1990247(N6-methyladenosine-containing RNA binding)	NA	NA	NA	PREDICTED: Capra hircus YTH N6-methyladenosine RNA binding protein 2 (YTHDF2), mRNA	NA	23.2327	23.0954	23.5531	36.5055	36.4728	36.1538	0.640336	-0.643098	2.38034e-15	1.1483e-13	down	no
102183424	ZNF638	XM_005686378.3;XM_018055075.1;XM_013967510.2;XM_005686375.3	GO:0000166(nucleotide binding);GO:0003690(double-stranded DNA binding);GO:0003723(RNA binding);GO:0005654(nucleoplasm);GO:0005737(cytoplasm);GO:0006351(transcription, DNA-templated);GO:0006355(regulation of transcription, DNA-templated);GO:0008270(zinc ion binding);GO:0008380(RNA splicing);GO:0016607(nuclear speck);GO:0043231(intracellular membrane-bounded organelle);GO:0044822(poly(A) RNA bindin…	NA	NA	NA	PREDICTED: Capra hircus zinc finger protein 638 (ZNF638), transcript variant X4, mRNA;PREDICTED: Capra hircus zinc finger protein 638 (ZNF638), transcript variant X3, mRNA;PREDICTED: Capra hircus zinc finger protein 638 (ZNF638), transcript variant X2, mRNA;PREDICTED: Capra hircus zinc finger protein 638 (ZNF638), transcript variant X1, mRNA	NA	20.9847	19.5051	21.2018	29.6241	32.9992	36.0041	0.625501	-0.676916	2.42032e-15	1.1634e-13	down	no
102175328	ARL4D	XM_005693897.2	GO:0005525(GTP binding);GO:0005730(nucleolus);GO:0005737(cytoplasm);GO:0005886(plasma membrane);GO:0007264(small GTPase mediated signal transduction)	04144(Endocytosis)	K07937	NA	PREDICTED: Capra hircus ADP ribosylation factor like GTPase 4D (ARL4D), mRNA	NA	14.181	15.7809	13.9521	7.39215	6.30803	6.54859	2.16873	1.11685	2.57337e-15	1.23255e-13	up	yes
102179343	PIK3R3	XM_005678520.3	GO:2001275(positive regulation of glucose import in response to insulin stimulus)	04014(Ras signaling pathway);04015(Rap1 signaling pathway);04012(ErbB signaling pathway);04370(VEGF signaling pathway);04630(Jak-STAT signaling pathway);04668(TNF signaling pathway);04066(HIF-1 signaling pathway);04068(FoxO signaling pathway);04070(Phosphatidylinositol signaling system);04072(Phospholipase D signaling pathway);04071(Sphingolipid signaling pathway);04024(cAMP signaling pathway);04…	K02649	NA	PREDICTED: Capra hircus phosphoinositide-3-kinase regulatory subunit 3 (PIK3R3), mRNA	NA	1.44709	1.19578	1.07811	3.05295	2.8831	2.72434	0.429655	-1.21875	2.60285e-15	1.24224e-13	down	yes
102180986	ZZZ3	XM_018045604.1;XM_018045612.1;XM_018045625.1;XM_018045617.1;XM_013962713.2;XM_018045621.1;XM_018045608.1	GO:0003677(DNA binding);GO:0005671(Ada2/Gcn5/Ada3 transcription activator complex);GO:0005730(nucleolus);GO:0008270(zinc ion binding);GO:0008270(zinc ion binding)	NA	NA	NA	PREDICTED: Capra hircus zinc finger ZZ-type containing 3 (ZZZ3), transcript variant X1, mRNA;PREDICTED: Capra hircus zinc finger ZZ-type containing 3 (ZZZ3), transcript variant X3, mRNA;PREDICTED: Capra hircus zinc finger ZZ-type containing 3 (ZZZ3), transcript variant X6, mRNA;PREDICTED: Capra hircus zinc finger ZZ-type containing 3 (ZZZ3), transcript variant X4, mRNA;PREDICTED: Capra hircus zin…	NA	11.3304	11.3726	10.9748	17.1667	20.3887	20.8309	0.57681	-0.793831	2.6498e-15	1.26016e-13	down	no
102179603	MIS18BP1	XM_005695289.3	GO:0000778(condensed nuclear chromosome kinetochore);GO:0003677(DNA binding)	NA	NA	NA	PREDICTED: Capra hircus MIS18 binding protein 1 (MIS18BP1), mRNA	NA	17.1956	16.277	17.697	25.4751	29.677	30.1732	0.599699	-0.737688	3.07588e-15	1.45762e-13	down	no
102179584	RC3H1	XM_018060615.1;XM_005690899.3;XM_018060616.1	GO:0000932(cytoplasmic mRNA processing body);GO:0000956(nuclear-transcribed mRNA catabolic process);GO:0001782(B cell homeostasis);GO:0002635(negative regulation of germinal center formation);GO:0003730(mRNA 3'-UTR binding);GO:0008270(zinc ion binding);GO:0010494(cytoplasmic stress granule);GO:0030889(negative regulation of B cell proliferation);GO:0033962(cytoplasmic mRNA processing body assembl…	04120(Ubiquitin mediated proteolysis);04120(Ubiquitin mediated proteolysis)	K10607	EC:2.3.2.27	PREDICTED: Capra hircus ring finger and CCCH-type domains 1 (RC3H1), transcript variant X1, mRNA;PREDICTED: Capra hircus ring finger and CCCH-type domains 1 (RC3H1), transcript variant X3, mRNA;PREDICTED: Capra hircus ring finger and CCCH-type domains 1 (RC3H1), transcript variant X2, mRNA	NA	3.79129	3.29809	3.52902	5.71124	6.92318	6.58621	0.552448	-0.856089	3.30899e-15	1.56257e-13	down	no
102179824	IL6R	XM_018046192.1	GO:0004897(ciliary neurotrophic factor receptor activity);GO:0004915(interleukin-6 receptor activity);GO:0005138(interleukin-6 receptor binding);GO:0005615(extracellular space);GO:0005896(interleukin-6 receptor complex);GO:0009986(cell surface);GO:0010536(positive regulation of activation of Janus kinase activity);GO:0016324(apical plasma membrane);GO:0019899(enzyme binding);GO:0019981(interleuki…	04630(Jak-STAT signaling pathway);04066(HIF-1 signaling pathway);04151(PI3K-Akt signaling pathway);04060(Cytokine-cytokine receptor interaction);04640(Hematopoietic cell lineage);04932(Non-alcoholic fatty liver disease (NAFLD))	K05055	NA	PREDICTED: Capra hircus interleukin 6 receptor (IL6R), mRNA	NA	2.40276	2.15323	2.12748	4.59495	5.29289	4.24245	0.472989	-1.08012	3.40289e-15	1.60127e-13	down	yes
102187763	FAM53C	XM_018050331.1	GO:0005515(protein binding)	NA	NA	NA	PREDICTED: Capra hircus family with sequence similarity 53 member C (FAM53C), mRNA	NA	13.2296	12.7597	12.8953	21.297	21.4813	19.6867	0.622503	-0.683847	3.45357e-15	1.61944e-13	down	no
102178654	C18H16orf70	XM_018062103.1;XM_005692121.3;XM_005692120.3	GO:0005515(protein binding);GO:0005515(protein binding)	NA	NA	NA	PREDICTED: Capra hircus chromosome 18 C16orf70 homolog (C18H16orf70), transcript variant X3, mRNA;PREDICTED: Capra hircus chromosome 18 C16orf70 homolog (C18H16orf70), transcript variant X2, mRNA;PREDICTED: Capra hircus chromosome 18 C16orf70 homolog (C18H16orf70), transcript variant X1, mRNA	NA	8.01816	7.86144	8.28072	14.7804	15.2285	14.0449	0.548427	-0.866628	3.54156e-15	1.65491e-13	down	no
108633191	LOC108633191	XM_013965752.2;XM_018050073.1;XM_018050072.1;XM_018050074.1;XM_013965751.2;XM_013965750.2	GO:0005102(receptor binding);GO:0005509(calcium ion binding);GO:0005887(integral component of plasma membrane);GO:0007165(signal transduction);GO:0097264(self proteolysis);GO:0005622(intracellular);GO:0005911(cell-cell junction);GO:0007157(heterophilic cell-cell adhesion via plasma membrane cell adhesion molecules);GO:0007411(axon guidance);GO:0035584(calcium-mediated signaling using intracellula…	04512(ECM-receptor interaction);04510(Focal adhesion);04510(Focal adhesion)	K06252	NA	PREDICTED: Capra hircus teneurin-2 (LOC108633191), transcript variant X5, mRNA;PREDICTED: Capra hircus teneurin-2 (LOC108633191), transcript variant X3, mRNA;PREDICTED: Capra hircus teneurin-2 (LOC108633191), transcript variant X2, mRNA;PREDICTED: Capra hircus teneurin-2 (LOC108633191), transcript variant X6, mRNA;PREDICTED: Capra hircus teneurin-2 (LOC108633191), transcript variant X4, mRNA;PRED…	NA	8.52649	8.47029	8.76098	12.9045	12.9135	13.2347	0.659564	-0.600416	3.9909e-15	1.8584e-13	down	no
102184185	CCNE1	XM_018062248.1	GO:0000082(G1/S transition of mitotic cell cycle);GO:0000307(cyclin-dependent protein kinase holoenzyme complex);GO:0005654(nucleoplasm);GO:0006270(DNA replication initiation);GO:0006468(protein phosphorylation);GO:0016055(Wnt signaling pathway);GO:0016301(kinase activity);GO:0016538(cyclin-dependent protein serine/threonine kinase regulator activity);GO:0019901(protein kinase binding);GO:0045859…	04151(PI3K-Akt signaling pathway);04110(Cell cycle);04114(Oocyte meiosis);04115(p53 signaling pathway);05200(Pathways in cancer);05206(MicroRNAs in cancer);05203(Viral carcinogenesis);05215(Prostate cancer);05222(Small cell lung cancer);05162(Measles);05161(Hepatitis B)	K06626	NA	PREDICTED: Capra hircus cyclin E1 (CCNE1), mRNA	NA	12.6984	13.0736	12.375	22.269	21.988	21.1646	0.583095	-0.778198	4.088e-15	1.89703e-13	down	no
102175041	LOC102175041	XR_001919170.1;XR_001919173.1;XR_001919172.1;XR_001919169.1;XR_001919171.1;XM_018058661.1;XM_018058662.1	NA	NA	NA	NA	PREDICTED: Capra hircus uncharacterized LOC102175041 (LOC102175041), transcript variant X4, misc_RNA;PREDICTED: Capra hircus uncharacterized LOC102175041 (LOC102175041), transcript variant X7, misc_RNA;PREDICTED: Capra hircus uncharacterized LOC102175041 (LOC102175041), transcript variant X6, misc_RNA;PREDICTED: Capra hircus uncharacterized LOC102175041 (LOC102175041), transcript variant X3, misc…	NA	0.347861	0.313197	0.39019	0.03702	0.05862	0.0001	10.9802	3.45684	4.45951e-15	2.06229e-13	up	yes
102188941	DHFR	XM_005683382.3;XM_018050064.1	GO:0004146(dihydrofolate reductase activity);GO:0006545(glycine biosynthetic process);GO:0009165(nucleotide biosynthetic process);GO:0050661(NADP binding);GO:0055114(oxidation-reduction process);GO:0055114(oxidation-reduction process)	00790(Folate biosynthesis);00670(One carbon pool by folate);00670(One carbon pool by folate)	K00287	EC:1.5.1.3	PREDICTED: Capra hircus dihydrofolate reductase (DHFR), transcript variant X1, mRNA;PREDICTED: Capra hircus dihydrofolate reductase (DHFR), transcript variant X2, mRNA	NA	46.2889	46.795	46.7633	65.6463	76.9793	77.0882	0.636497	-0.651774	4.90945e-15	2.26256e-13	down	no
102173418	KPNA4	XM_018048221.1	GO:0005643(nuclear pore);GO:0005654(nucleoplasm);GO:0005829(cytosol);GO:0006607(NLS-bearing protein import into nucleus);GO:0008139(nuclear localization sequence binding);GO:0008565(protein transporter activity);GO:0042542(response to hydrogen peroxide);GO:0070062(extracellular exosome)	05164(Influenza A)	K15043	NA	PREDICTED: Capra hircus karyopherin subunit alpha 4 (KPNA4), mRNA	NA	40.1578	40.383	41.0041	56.4825	61.1599	63.1111	0.672435	-0.572534	4.96949e-15	2.28239e-13	down	no
102186065	CREB1	XM_018060284.1;XR_001296787.2;XM_005676432.3;XM_018060292.1;XM_018060296.1;XM_005676431.3	GO:0000978(RNA polymerase II core promoter proximal region sequence-specific DNA binding);GO:0000980(RNA polymerase II distal enhancer sequence-specific DNA binding);GO:0001102(RNA polymerase II activating transcription factor binding);GO:0001190(transcriptional activator activity, RNA polymerase II transcription factor binding);GO:0003705(transcription factor activity, RNA polymerase II distal e…	04668(TNF signaling pathway);04024(cAMP signaling pathway);04022(cGMP - PKG signaling pathway);04151(PI3K-Akt signaling pathway);04152(AMPK signaling pathway);04612(Antigen processing and presentation);04911(Insulin secretion);04922(Glucagon signaling pathway);04915(Estrogen signaling pathway);04918(Thyroid hormone synthesis);04916(Melanogenesis);04924(Renin secretion);04925(Aldosterone synthesis…	K05870	NA	PREDICTED: Capra hircus cAMP responsive element binding protein 1 (CREB1), transcript variant X3, mRNA;PREDICTED: Capra hircus cAMP responsive element binding protein 1 (CREB1), transcript variant X2, misc_RNA;PREDICTED: Capra hircus cAMP responsive element binding protein 1 (CREB1), transcript variant X4, mRNA;PREDICTED: Capra hircus cAMP responsive element binding protein 1 (CREB1), transcript …	NA	3.26959	3.34806	3.3691	5.58138	6.18736	6.6348	0.542654	-0.881895	5.24032e-15	2.39857e-13	down	no
102169541	ADGRL2	XM_005678182.3;XM_005678190.3;XM_018045668.1;XM_018045667.1;XM_013962705.2	GO:0004930(G-protein coupled receptor activity);GO:0007166(cell surface receptor signaling pathway);GO:0007186(G-protein coupled receptor signaling pathway);GO:0016021(integral component of membrane);GO:0030246(carbohydrate binding);GO:0030246(carbohydrate binding)	NA	NA	NA	PREDICTED: Capra hircus adhesion G protein-coupled receptor L2 (ADGRL2), transcript variant X2, mRNA;PREDICTED: Capra hircus adhesion G protein-coupled receptor L2 (ADGRL2), transcript variant X3, mRNA;PREDICTED: Capra hircus adhesion G protein-coupled receptor L2 (ADGRL2), transcript variant X5, mRNA;PREDICTED: Capra hircus adhesion G protein-coupled receptor L2 (ADGRL2), transcript variant X4, …	NA	16.4743	15.6574	17.332	24.0924	24.8694	25.4801	0.664461	-0.589743	5.26788e-15	2.40298e-13	down	no
102186009	RPS14	XM_005683172.3;XM_005683173.3	GO:0022627(cytosolic small ribosomal subunit);GO:0000028(ribosomal small subunit assembly);GO:0000462(maturation of SSU-rRNA from tricistronic rRNA transcript (SSU-rRNA, 5.8S rRNA, LSU-rRNA));GO:0003735(structural constituent of ribosome);GO:0006412(translation);GO:0048027(mRNA 5'-UTR binding);GO:0070181(small ribosomal subunit rRNA binding);GO:0070181(small ribosomal subunit rRNA binding)	03010(Ribosome);03010(Ribosome)	K02955	NA	PREDICTED: Capra hircus ribosomal protein S14 (RPS14), transcript variant X1, mRNA;PREDICTED: Capra hircus ribosomal protein S14 (RPS14), transcript variant X2, mRNA	NA	975.377	1009.78	951.677	688.997	664.708	605.375	1.49909	0.584084	5.9107e-15	2.68706e-13	up	no
102189466	IFFO1	XM_018048591.1;XM_018048585.1;XM_018048589.1;XM_018048587.1;XM_018048586.1;XM_018048584.1;XM_018048588.1;XM_018048583.1	GO:0005198(structural molecule activity);GO:0005882(intermediate filament);GO:0005882(intermediate filament)	NA	NA	NA	PREDICTED: Capra hircus intermediate filament family orphan 1 (IFFO1), transcript variant X8, mRNA;PREDICTED: Capra hircus intermediate filament family orphan 1 (IFFO1), transcript variant X3, mRNA;PREDICTED: Capra hircus intermediate filament family orphan 1 (IFFO1), transcript variant X7, mRNA;PREDICTED: Capra hircus intermediate filament family orphan 1 (IFFO1), transcript variant X5, mRNA;PRE…	NA	0.103988	0.099606	0.074389	0.583512	0.558356	0.454269	0.17416	-2.52152	6.56962e-15	2.96236e-13	down	yes
102185459	NELFB	XM_018054752.1	GO:0005634(nucleus);GO:0045892(negative regulation of transcription, DNA-templated)	NA	NA	NA	PREDICTED: Capra hircus negative elongation factor complex member B (NELFB), mRNA	NA	26.9807	27.462	26.4508	16.9991	14.8328	13.2708	1.79354	0.842809	6.57255e-15	2.96236e-13	up	no
102169890	RNF169	XM_018059348.1	GO:0005634(nucleus);GO:0005654(nucleoplasm);GO:0006974(cellular response to DNA damage stimulus);GO:0031491(nucleosome binding);GO:0035861(site of double-strand break);GO:0070530(K63-linked polyubiquitin binding);GO:2000780(negative regulation of double-strand break repair)	NA	NA	NA	PREDICTED: Capra hircus ring finger protein 169 (RNF169), mRNA	NA	4.74477	5.05993	4.72532	8.33698	8.67502	8.91995	0.560313	-0.835694	6.58254e-15	2.96236e-13	down	no
102189689	ZMYND19	XM_018056205.1;XM_018056206.1	GO:0005515(protein binding);GO:0005737(cytoplasm);GO:0005886(plasma membrane);GO:0045202(synapse);GO:0046872(metal ion binding);GO:0016020(membrane);GO:0016020(membrane)	NA	NA	NA	PREDICTED: Capra hircus zinc finger MYND-type containing 19 (ZMYND19), transcript variant X1, mRNA;PREDICTED: Capra hircus zinc finger MYND-type containing 19 (ZMYND19), transcript variant X2, mRNA	NA	24.314	23.5484	23.6531	12.7428	10.5353	11.1394	2.07788	1.05511	6.66962e-15	2.99151e-13	up	yes
102176475	ARMC12	XM_013973881.2;XM_013973880.2;XM_018039196.1;XM_018039197.1;XM_005696257.3;XM_018039195.1	GO:0005634(nucleus);GO:0005634(nucleus)	NA	NA	NA	PREDICTED: Capra hircus armadillo repeat containing 12 (ARMC12), transcript variant X4, mRNA;PREDICTED: Capra hircus armadillo repeat containing 12 (ARMC12), transcript variant X1, mRNA;PREDICTED: Capra hircus armadillo repeat containing 12 (ARMC12), transcript variant X5, mRNA;PREDICTED: Capra hircus armadillo repeat containing 12 (ARMC12), transcript variant X6, mRNA;PREDICTED: Capra hircus arm…	NA	1.61511	1.47139	1.51599	0.656976	0.585622	0.575161	2.53196	1.34026	6.69889e-15	2.99463e-13	up	yes
102176968	TMEM131	XM_018054883.1;XM_018054885.1	GO:0016020(membrane);GO:0016021(integral component of membrane);GO:0016021(integral component of membrane)	NA	NA	NA	PREDICTED: Capra hircus transmembrane protein 131 (TMEM131), transcript variant X1, mRNA;PREDICTED: Capra hircus transmembrane protein 131 (TMEM131), transcript variant X2, mRNA	NA	5.85415	5.48204	5.83766	9.25275	9.86099	9.89946	0.591932	-0.756496	7.09437e-15	3.16088e-13	down	no
102171285	TRAK2	XM_018060883.1;XM_005676369.3	GO:0005102(receptor binding);GO:0005515(protein binding);GO:0005634(nucleus);GO:0005737(cytoplasm);GO:0005739(mitochondrion);GO:0005769(early endosome);GO:0005886(plasma membrane);GO:0006357(regulation of transcription from RNA polymerase II promoter);GO:0006493(protein O-linked glycosylation);GO:0006605(protein targeting);GO:0019899(enzyme binding);GO:0050811(GABA receptor binding);GO:0050811(GA…	04727(GABAergic synapse);04727(GABAergic synapse)	K15374	NA	PREDICTED: Capra hircus trafficking kinesin protein 2 (TRAK2), transcript variant X1, mRNA;PREDICTED: Capra hircus trafficking kinesin protein 2 (TRAK2), transcript variant X2, mRNA	NA	4.30353	4.49998	4.48794	7.71974	7.49135	8.41887	0.562483	-0.830118	8.2048e-15	3.64353e-13	down	no
102185720	KMT5B	XM_018043198.1;XM_018043200.1	GO:0034773(histone H4-K20 trimethylation);GO:0042799(histone methyltransferase activity (H4-K20 specific));GO:0042799(histone methyltransferase activity (H4-K20 specific))	00310(Lysine degradation);00310(Lysine degradation)	K11429	EC:2.1.1.43	PREDICTED: Capra hircus lysine methyltransferase 5B (KMT5B), transcript variant X1, mRNA;PREDICTED: Capra hircus lysine methyltransferase 5B (KMT5B), transcript variant X2, mRNA	NA	2.79686	2.72303	3.02811	5.03463	5.03638	5.41959	0.551819	-0.857733	8.4433e-15	3.73707e-13	down	no
102184549	CTCF	XM_018062160.1;XM_018062159.1;XM_018062161.1;XM_018062162.1	GO:0000122(negative regulation of transcription from RNA polymerase II promoter);GO:0000775(chromosome, centromeric region);GO:0000793(condensed chromosome);GO:0000978(RNA polymerase II core promoter proximal region sequence-specific DNA binding);GO:0001078(transcriptional repressor activity, RNA polymerase II core promoter proximal region sequence-specific binding);GO:0001228(transcriptional act…	04110(Cell cycle);04110(Cell cycle)	K10500	NA	PREDICTED: Capra hircus CCCTC-binding factor (CTCF), transcript variant X2, mRNA;PREDICTED: Capra hircus CCCTC-binding factor (CTCF), transcript variant X1, mRNA;PREDICTED: Capra hircus CCCTC-binding factor (CTCF), transcript variant X3, mRNA;PREDICTED: Capra hircus CCCTC-binding factor (CTCF), transcript variant X4, mRNA	NA	13.0773	11.4095	12.4869	19.5452	18.0265	19.6245	0.646437	-0.629419	8.58225e-15	3.78607e-13	down	no
102175239	CCDC47	XM_018065344.1	GO:0005509(calcium ion binding);GO:0005783(endoplasmic reticulum);GO:0016021(integral component of membrane)	NA	NA	NA	PREDICTED: Capra hircus coiled-coil domain containing 47 (CCDC47), mRNA	NA	57.3369	56.8611	60.6256	83.697	86.2626	93.1276	0.664508	-0.589642	8.93965e-15	3.93081e-13	down	no
102182664	CCDC186	XM_018041485.1	GO:0003674(molecular_function);GO:0005575(cellular_component);GO:0008150(biological_process)	04530(Tight junction)	K10352	NA	PREDICTED: Capra hircus coiled-coil domain containing 186 (CCDC186), mRNA	NA	4.62344	4.92347	4.43479	7.6752	8.33272	8.93481	0.560552	-0.83508	8.99222e-15	3.93982e-13	down	no
102186975	FLRT3	XM_005687827.3;XM_005687828.3	GO:0003345(proepicardium cell migration involved in pericardium morphogenesis);GO:0004860(protein kinase inhibitor activity);GO:0005104(fibroblast growth factor receptor binding);GO:0005615(extracellular space);GO:0005737(cytoplasm);GO:0005887(integral component of plasma membrane);GO:0005911(cell-cell junction);GO:0005925(focal adhesion);GO:0006469(negative regulation of protein kinase activity)…	04350(TGF-beta signaling pathway);04350(TGF-beta signaling pathway)	K04660	NA	PREDICTED: Capra hircus fibronectin leucine rich transmembrane protein 3 (FLRT3), transcript variant X1, mRNA;PREDICTED: Capra hircus fibronectin leucine rich transmembrane protein 3 (FLRT3), transcript variant X2, mRNA	NA	18.9855	18.3627	18.977	26.808	28.9435	31.2877	0.647125	-0.627883	9.0189e-15	3.93982e-13	down	no
102181626	KLHL11	XM_005693832.3	GO:0005737(cytoplasm);GO:0019005(SCF ubiquitin ligase complex);GO:0030162(regulation of proteolysis);GO:0031625(ubiquitin protein ligase binding);GO:0042787(protein ubiquitination involved in ubiquitin-dependent protein catabolic process);GO:0043161(proteasome-mediated ubiquitin-dependent protein catabolic process)	04120(Ubiquitin mediated proteolysis)	K10456	NA	PREDICTED: Capra hircus kelch like family member 11 (KLHL11), mRNA	NA	7.34494	5.61509	6.80541	12.5948	13.0738	14.6617	0.490088	-1.02889	9.41146e-15	4.09796e-13	down	yes
106503154	LOC106503154	XM_018063015.1	GO:0003676(nucleic acid binding);GO:0005622(intracellular);GO:0006355(regulation of transcription, DNA-templated);GO:0046872(metal ion binding)	04010(MAPK signaling pathway);04012(ErbB signaling pathway);04810(Regulation of actin cytoskeleton);04510(Focal adhesion)	K04409	EC:2.7.11.1	PREDICTED: Capra hircus zinc finger protein 708 (LOC106503154), mRNA	NA	2.08082	2.02899	2.08963	3.83041	4.7689	5.06521	0.453689	-1.14023	1.05931e-14	4.59753e-13	down	yes
102170061	CENPB	XM_018057397.1	GO:0000775(chromosome, centromeric region);GO:0003676(nucleic acid binding);GO:0003677(DNA binding);GO:0003682(chromatin binding);GO:0003696(satellite DNA binding);GO:0005634(nucleus);GO:0005694(chromosome)	NA	NA	NA	PREDICTED: Capra hircus centromere protein B (CENPB), mRNA	NA	37.551	40.1288	38.7301	24.7954	22.8867	23.9116	1.62598	0.70131	1.07632e-14	4.6563e-13	up	no
102183465	TMEM177	XM_005676257.3	GO:0016021(integral component of membrane)	NA	NA	NA	PREDICTED: Capra hircus transmembrane protein 177 (TMEM177), mRNA	NA	7.06194	7.10836	6.90014	2.98774	2.18606	1.77471	3.03237	1.60045	1.09513e-14	4.72243e-13	up	yes
102180722	LOC102180722	XM_013975181.2	GO:0005506(iron ion binding);GO:0008392(arachidonic acid epoxygenase activity);GO:0008395(steroid hydroxylase activity);GO:0016021(integral component of membrane);GO:0019373(epoxygenase P450 pathway);GO:0020037(heme binding);GO:0055114(oxidation-reduction process)	00140(Steroid hormone biosynthesis);00590(Arachidonic acid metabolism);00591(Linoleic acid metabolism);00830(Retinol metabolism);04726(Serotonergic synapse);04750(Inflammatory mediator regulation of TRP channels);05204(Chemical carcinogenesis)	K07413	EC:1.14.14.1	PREDICTED: Capra hircus cytochrome P450 2C23 (LOC102180722), mRNA	NA	0.13474	0.041714	0.150315	0.741247	1.23403	0.788723	0.118223	-3.08042	1.10328e-14	4.74232e-13	down	yes
102186650	DNTTIP2	XM_005678082.3	GO:0005730(nucleolus);GO:0006351(transcription, DNA-templated);GO:0006355(regulation of transcription, DNA-templated);GO:0044822(poly(A) RNA binding)	00190(Oxidative phosphorylation)	K03942	EC:1.6.5.3;EC:1.6.99.3	PREDICTED: Capra hircus deoxynucleotidyltransferase terminal interacting protein 2 (DNTTIP2), mRNA	NA	58.4301	57.6291	60.6023	81.6825	89.4499	95.3147	0.663027	-0.592861	1.14484e-14	4.90527e-13	down	no
102188359	TRIP11	XM_005695321.3;XM_005695322.3	GO:0000042(protein targeting to Golgi);GO:0002080(acrosomal membrane);GO:0003281(ventricular septum development);GO:0005634(nucleus);GO:0005794(Golgi apparatus);GO:0005801(cis-Golgi network);GO:0005801(cis-Golgi network)	04530(Tight junction);04530(Tight junction)	K10352	NA	PREDICTED: Capra hircus thyroid hormone receptor interactor 11 (TRIP11), transcript variant X1, mRNA;PREDICTED: Capra hircus thyroid hormone receptor interactor 11 (TRIP11), transcript variant X2, mRNA	NA	5.16107	4.79773	4.91345	7.94773	7.99206	8.63104	0.605281	-0.724322	1.214e-14	5.17675e-13	down	no
102169575	RAB3A	XM_018051428.1	GO:0001669(acrosomal vesicle);GO:0003016(respiratory system process);GO:0003924(GTPase activity);GO:0005525(GTP binding);GO:0005768(endosome);GO:0005829(cytosol);GO:0005886(plasma membrane);GO:0007005(mitochondrion organization);GO:0007264(small GTPase mediated signal transduction);GO:0007274(neuromuscular synaptic transmission);GO:0007409(axonogenesis);GO:0008021(synaptic vesicle);GO:0009791(pos…	04911(Insulin secretion);04721(Synaptic vesicle cycle)	K07882	NA	PREDICTED: Capra hircus RAB3A, member RAS oncogene family (RAB3A), mRNA	NA	4.09596	3.88934	3.26363	0.963539	1.18017	1.28386	3.28189	1.71453	1.21592e-14	5.17675e-13	up	yes
108636079	PIM3	XM_018048933.1	GO:0004674(protein serine/threonine kinase activity);GO:0005524(ATP binding);GO:0005737(cytoplasm);GO:0007346(regulation of mitotic cell cycle);GO:0043066(negative regulation of apoptotic process);GO:0046777(protein autophosphorylation);GO:0061179(negative regulation of insulin secretion involved in cellular response to glucose stimulus)	04630(Jak-STAT signaling pathway);04933(AGE-RAGE signaling pathway in diabetic complications)	K04702	EC:2.7.11.1	PREDICTED: Capra hircus Pim-3 proto-oncogene, serine/threonine kinase (PIM3), mRNA	NA	9.15849	9.48878	9.17326	4.3617	4.04403	2.76672	2.4901	1.3162	1.26685e-14	5.37649e-13	up	yes
102174691	ENO3	XM_005693455.3;XM_005693454.3	GO:0000015(phosphopyruvate hydratase complex);GO:0000287(magnesium ion binding);GO:0004634(phosphopyruvate hydratase activity);GO:0005615(extracellular space);GO:0005886(plasma membrane);GO:0006096(glycolytic process);GO:0070062(extracellular exosome);GO:0070062(extracellular exosome)	01200(Carbon metabolism);01230(Biosynthesis of amino acids);00010(Glycolysis / Gluconeogenesis);03018(RNA degradation);04066(HIF-1 signaling pathway);04066(HIF-1 signaling pathway)	K01689	EC:4.2.1.11	PREDICTED: Capra hircus enolase 3 (ENO3), transcript variant X2, mRNA;PREDICTED: Capra hircus enolase 3 (ENO3), transcript variant X1, mRNA	NA	16.9497	17.0902	17.0712	9.13624	8.35294	9.30719	1.90738	0.931596	1.27955e-14	5.40236e-13	up	no
102184087	LOC102184087	XM_005693243.2;XM_005693242.2	GO:0030246(carbohydrate binding);GO:0030246(carbohydrate binding)	NA	NA	NA	PREDICTED: Capra hircus galectin-9 (LOC102184087), transcript variant X2, mRNA;PREDICTED: Capra hircus galectin-9 (LOC102184087), transcript variant X1, mRNA	NA	78.4703	78.6466	76.2879	52.6785	47.8727	42.2067	1.63497	0.709263	1.281e-14	5.40236e-13	up	no
102172452	CEBPZ	XM_005686492.3;XM_005686491.3	GO:0000978(RNA polymerase II core promoter proximal region sequence-specific DNA binding);GO:0001077(transcriptional activator activity, RNA polymerase II core promoter proximal region sequence-specific binding);GO:0005634(nucleus);GO:0006366(transcription from RNA polymerase II promoter);GO:0044822(poly(A) RNA binding);GO:0045944(positive regulation of transcription from RNA polymerase II promot…	NA	NA	NA	PREDICTED: Capra hircus CCAAT/enhancer binding protein zeta (CEBPZ), transcript variant X2, mRNA;PREDICTED: Capra hircus CCAAT/enhancer binding protein zeta (CEBPZ), transcript variant X1, mRNA	NA	36.1898	36.2552	39.3825	53.9988	59.7389	68.2329	0.614536	-0.702431	1.35618e-14	5.7015e-13	down	no
102178697	CDK13	XM_018046995.1;XM_018046993.1;XM_018046994.1;XM_018046992.1	GO:0000380(alternative mRNA splicing, via spliceosome);GO:0002945(cyclin K-CDK13 complex);GO:0004693(cyclin-dependent protein serine/threonine kinase activity);GO:0005524(ATP binding);GO:0005615(extracellular space);GO:0005794(Golgi apparatus);GO:0008353(RNA polymerase II carboxy-terminal domain kinase activity);GO:0016607(nuclear speck);GO:0019908(nuclear cyclin-dependent protein kinase holoenzy…	05202(Transcriptional misregulation in cancers);05202(Transcriptional misregulation in cancers)	K02211	EC:2.7.11.22;EC:2.7.11.23	PREDICTED: Capra hircus cyclin dependent kinase 13 (CDK13), transcript variant X4, mRNA;PREDICTED: Capra hircus cyclin dependent kinase 13 (CDK13), transcript variant X2, mRNA;PREDICTED: Capra hircus cyclin dependent kinase 13 (CDK13), transcript variant X3, mRNA;PREDICTED: Capra hircus cyclin dependent kinase 13 (CDK13), transcript variant X1, mRNA	NA	3.8503	4.33505	4.76205	7.35439	7.54747	7.88795	0.568123	-0.815726	1.46605e-14	6.14414e-13	down	no
102176955	LOC102176955	XM_018043367.1	GO:0004568(chitinase activity);GO:0005576(extracellular region);GO:0005764(lysosome);GO:0005975(carbohydrate metabolic process);GO:0006032(chitin catabolic process);GO:0006954(inflammatory response);GO:0008061(chitin binding);GO:0045087(innate immune response)	NA	NA	NA	PREDICTED: Capra hircus chitinase domain-containing protein 1 (LOC102176955), mRNA	NA	34.2025	33.3585	32.8371	18.7834	17.006	17.2598	1.89255	0.920329	1.74539e-14	7.29204e-13	up	no
102173836	SLC12A2	XM_013965349.2;XM_018050705.1	GO:0008519(ammonium transmembrane transporter activity);GO:0015377(cation:chloride symporter activity);GO:0016021(integral component of membrane);GO:0016324(apical plasma membrane);GO:0030321(transepithelial chloride transport);GO:0070062(extracellular exosome);GO:0070634(transepithelial ammonium transport);GO:0072488(ammonium transmembrane transport);GO:1902476(chloride transmembrane transport);…	04970(Salivary secretion);04972(Pancreatic secretion);04972(Pancreatic secretion)	K10951	NA	PREDICTED: Capra hircus solute carrier family 12 member 2 (SLC12A2), transcript variant X1, mRNA;PREDICTED: Capra hircus solute carrier family 12 member 2 (SLC12A2), transcript variant X2, mRNA	NA	5.95089	5.52675	6.67575	9.99429	10.7461	11.5195	0.562723	-0.829503	1.9823e-14	8.25611e-13	down	no
102178140	TRA2A	XM_018047309.1;XM_018047315.1;XM_018047314.1;XM_018047312.1;XM_018047313.1;XM_018047316.1;XM_018047317.1	GO:0000166(nucleotide binding);GO:0000398(mRNA splicing, via spliceosome);GO:0003676(nucleic acid binding);GO:0003723(RNA binding);GO:0005515(protein binding);GO:0005634(nucleus);GO:0005730(nucleolus);GO:0006397(mRNA processing);GO:0008380(RNA splicing);GO:0042802(identical protein binding);GO:0043231(intracellular membrane-bounded organelle);GO:0044822(poly(A) RNA binding);GO:0048026(positive re…	03040(Spliceosome);03040(Spliceosome)	K12897	NA	PREDICTED: Capra hircus transformer 2 alpha homolog (TRA2A), transcript variant X1, mRNA;PREDICTED: Capra hircus transformer 2 alpha homolog (TRA2A), transcript variant X5, mRNA;PREDICTED: Capra hircus transformer 2 alpha homolog (TRA2A), transcript variant X4, mRNA;PREDICTED: Capra hircus transformer 2 alpha homolog (TRA2A), transcript variant X2, mRNA;PREDICTED: Capra hircus transformer 2 alpha…	NA	27.0846	27.1059	26.5545	37.8209	40.6326	43.6167	0.661464	-0.596266	2.07347e-14	8.60908e-13	down	no
102189931	ALDH1L2	XM_018048201.1	GO:0005739(mitochondrion);GO:0006730(one-carbon metabolic process);GO:0009058(biosynthetic process);GO:0009258(10-formyltetrahydrofolate catabolic process);GO:0016155(formyltetrahydrofolate dehydrogenase activity);GO:0016742(hydroxymethyl-, formyl- and related transferase activity);GO:0019145(aminobutyraldehyde dehydrogenase activity);GO:0047105(4-trimethylammoniobutyraldehyde dehydrogenase activ…	00670(One carbon pool by folate)	K00289	EC:1.5.1.6	PREDICTED: Capra hircus aldehyde dehydrogenase 1 family member L2 (ALDH1L2), mRNA	NA	0.791931	0.715581	0.798404	1.55188	1.89065	1.88973	0.432445	-1.20941	2.44593e-14	1.01242e-12	down	yes
102188030	LOC102188030	XM_018062986.1;XM_018062983.1;XM_018062984.1	GO:0003677(DNA binding);GO:0003700(transcription factor activity, sequence-specific DNA binding);GO:0005634(nucleus);GO:0006351(transcription, DNA-templated);GO:0006355(regulation of transcription, DNA-templated);GO:0046872(metal ion binding);GO:0046872(metal ion binding)	04010(MAPK signaling pathway);04012(ErbB signaling pathway);04810(Regulation of actin cytoskeleton);04510(Focal adhesion);04510(Focal adhesion)	K04409	EC:2.7.11.1	PREDICTED: Capra hircus zinc finger protein 665 (LOC102188030), transcript variant X3, mRNA;PREDICTED: Capra hircus zinc finger protein 665 (LOC102188030), transcript variant X1, mRNA;PREDICTED: Capra hircus zinc finger protein 665 (LOC102188030), transcript variant X2, mRNA	NA	2.91808	2.8981	3.15244	5.14034	5.8349	5.83666	0.533469	-0.906525	2.68885e-14	1.1077e-12	down	no
102188094	CUL3	XM_018058895.1;XM_018058897.1	GO:0000122(negative regulation of transcription from RNA polymerase II promoter);GO:0000139(Golgi membrane);GO:0000209(protein polyubiquitination);GO:0001831(trophectodermal cellular morphogenesis);GO:0005634(nucleus);GO:0005827(polar microtubule);GO:0006513(protein monoubiquitination);GO:0007080(mitotic metaphase plate congression);GO:0007229(integrin-mediated signaling pathway);GO:0007369(gastr…	04120(Ubiquitin mediated proteolysis);04120(Ubiquitin mediated proteolysis)	K03869	NA	PREDICTED: Capra hircus cullin 3 (CUL3), transcript variant X1, mRNA;PREDICTED: Capra hircus cullin 3 (CUL3), transcript variant X2, mRNA	NA	23.764	22.6188	24.9716	33.7968	37.0814	40.6118	0.640008	-0.643839	2.69265e-14	1.1077e-12	down	no
102190864	PRICKLE3	XM_005700749.3	GO:0005515(protein binding);GO:0005575(cellular_component);GO:0008150(biological_process);GO:0008270(zinc ion binding)	04310(Wnt signaling pathway)	K04511	NA	PREDICTED: Capra hircus prickle planar cell polarity protein 3 (PRICKLE3), mRNA	NA	12.3264	12.9429	12.3599	7.14623	6.23516	6.00077	1.94143	0.957123	2.80659e-14	1.15104e-12	up	no
102190039	SEC63	XM_018053100.1	GO:0001889(liver development);GO:0005622(intracellular);GO:0006614(SRP-dependent cotranslational protein targeting to membrane);GO:0006620(posttranslational protein targeting to membrane);GO:0006807(nitrogen compound metabolic process);GO:0010259(multicellular organism aging);GO:0016021(integral component of membrane);GO:0044822(poly(A) RNA binding);GO:0072001(renal system development)	03060(Protein export);04141(Protein processing in endoplasmic reticulum)	K09540	NA	PREDICTED: Capra hircus SEC63 homolog, protein translocation regulator (SEC63), mRNA	NA	11.3178	11.1881	11.355	17.3942	17.9908	21.637	0.593823	-0.751895	2.97083e-14	1.21469e-12	down	no
102181124	REV3L	XM_018053061.1;XM_018053062.1;XM_018053060.1;XM_018053063.1	GO:0000166(nucleotide binding);GO:0003677(DNA binding);GO:0003887(DNA-directed DNA polymerase activity);GO:0005634(nucleus);GO:0005730(nucleolus);GO:0006260(DNA replication);GO:0008408(3'-5' exonuclease activity);GO:0016035(zeta DNA polymerase complex);GO:0042276(error-prone translesion synthesis);GO:0090305(nucleic acid phosphodiester bond hydrolysis);GO:0090305(nucleic acid phosphodiester bond …	03460(Fanconi anemia pathway);03460(Fanconi anemia pathway)	K02350	EC:2.7.7.7	PREDICTED: Capra hircus REV3 like, DNA directed polymerase zeta catalytic subunit (REV3L), transcript variant X2, mRNA;PREDICTED: Capra hircus REV3 like, DNA directed polymerase zeta catalytic subunit (REV3L), transcript variant X3, mRNA;PREDICTED: Capra hircus REV3 like, DNA directed polymerase zeta catalytic subunit (REV3L), transcript variant X1, mRNA;PREDICTED: Capra hircus REV3 like, DNA dir…	NA	1.57906	1.75589	1.64759	3.03109	2.98895	2.89583	0.558838	-0.839497	3.50361e-14	1.42817e-12	down	no
102183677	PTPN13	XM_018049695.1;XM_018049696.1;XM_018049694.1;XM_018049697.1;XM_018049692.1;XM_018049699.1;XM_018049693.1;XM_018049698.1	GO:0004725(protein tyrosine phosphatase activity);GO:0005634(nucleus);GO:0005737(cytoplasm);GO:0005856(cytoskeleton);GO:0005886(plasma membrane);GO:0014066(regulation of phosphatidylinositol 3-kinase signaling);GO:0030027(lamellipodium);GO:0035335(peptidyl-tyrosine dephosphorylation);GO:0036312(phosphatidylinositol 3-kinase regulatory subunit binding);GO:0070062(extracellular exosome);GO:0070062(…	04210(Apoptosis);04210(Apoptosis)	K02374	NA	PREDICTED: Capra hircus protein tyrosine phosphatase, non-receptor type 13 (PTPN13), transcript variant X4, mRNA;PREDICTED: Capra hircus protein tyrosine phosphatase, non-receptor type 13 (PTPN13), transcript variant X5, mRNA;PREDICTED: Capra hircus protein tyrosine phosphatase, non-receptor type 13 (PTPN13), transcript variant X3, mRNA;PREDICTED: Capra hircus protein tyrosine phosphatase, non-re…	NA	22.4209	21.8267	22.429	31.3304	31.5236	32.0742	0.702388	-0.50966	3.78777e-14	1.53933e-12	down	no
102188369	CLK2	XM_018046239.1;XM_018046238.1;XM_018046236.1;XM_018046237.1;XM_018046240.1	GO:0004674(protein serine/threonine kinase activity);GO:0005524(ATP binding);GO:0005634(nucleus);GO:0005654(nucleoplasm);GO:0006468(protein phosphorylation);GO:0004713(protein tyrosine kinase activity);GO:0010212(response to ionizing radiation);GO:0018108(peptidyl-tyrosine phosphorylation);GO:0032526(response to retinoic acid);GO:0043484(regulation of RNA splicing);GO:0045721(negative regulation …	05134(Legionellosis);05134(Legionellosis)	K08823	EC:2.7.12.1	PREDICTED: Capra hircus CDC like kinase 2 (CLK2), transcript variant X4, mRNA;PREDICTED: Capra hircus CDC like kinase 2 (CLK2), transcript variant X3, mRNA;PREDICTED: Capra hircus CDC like kinase 2 (CLK2), transcript variant X1, mRNA;PREDICTED: Capra hircus CDC like kinase 2 (CLK2), transcript variant X2, mRNA;PREDICTED: Capra hircus CDC like kinase 2 (CLK2), transcript variant X5, mRNA	NA	26.9344	27.119	26.2892	16.6277	14.4678	13.8011	1.7895	0.83956	4.12012e-14	1.66819e-12	up	no
102175108	LOC102175108	XM_018063014.1	GO:0003676(nucleic acid binding);GO:0003700(transcription factor activity, sequence-specific DNA binding);GO:0005622(intracellular);GO:0006355(regulation of transcription, DNA-templated);GO:0046872(metal ion binding)	04010(MAPK signaling pathway);04012(ErbB signaling pathway);04810(Regulation of actin cytoskeleton);04510(Focal adhesion)	K04409	EC:2.7.11.1	PREDICTED: Capra hircus zinc finger protein 2 homolog (LOC102175108), mRNA	NA	0.860872	0.7235	0.787268	1.97878	2.3344	2.39679	0.35345	-1.50042	4.12974e-14	1.66819e-12	down	yes
100861149	CLK1	XM_013971017.2;XM_005676346.3	GO:0004674(protein serine/threonine kinase activity);GO:0004713(protein tyrosine kinase activity);GO:0005524(ATP binding);GO:0005634(nucleus);GO:0018105(peptidyl-serine phosphorylation);GO:0018107(peptidyl-threonine phosphorylation);GO:0018108(peptidyl-tyrosine phosphorylation);GO:0043484(regulation of RNA splicing);GO:0046777(protein autophosphorylation);GO:0046777(protein autophosphorylation)	05134(Legionellosis);05134(Legionellosis)	K08823	EC:2.7.12.1	PREDICTED: Capra hircus CDC like kinase 1 (CLK1), transcript variant X2, mRNA;PREDICTED: Capra hircus CDC like kinase 1 (CLK1), transcript variant X1, mRNA	NA	45.8649	45.4677	48.0999	64.9626	74.9447	77.4692	0.641433	-0.640629	4.27125e-14	1.72017e-12	down	no
102184465	RPL18	XM_005692683.3	GO:0003723(RNA binding);GO:0003735(structural constituent of ribosome);GO:0005730(nucleolus);GO:0005925(focal adhesion);GO:0006412(translation);GO:0016020(membrane);GO:0022625(cytosolic large ribosomal subunit)	03010(Ribosome)	K02883	NA	PREDICTED: Capra hircus ribosomal protein L18 (RPL18), mRNA	NA	1093.31	1114.86	1065.07	766.116	760.556	662.749	1.49502	0.580165	4.30864e-14	1.73003e-12	up	no
102174753	ANTXR1	XM_013967784.2	GO:0004888(transmembrane signaling receptor activity);GO:0005518(collagen binding);GO:0007165(signal transduction);GO:0009986(cell surface);GO:0016021(integral component of membrane);GO:0022414(reproductive process);GO:0031258(lamellipodium membrane);GO:0031527(filopodium membrane);GO:0031532(actin cytoskeleton reorganization);GO:0034446(substrate adhesion-dependent cell spreading);GO:0046872(met…	04512(ECM-receptor interaction);04510(Focal adhesion)	K06238	NA	PREDICTED: Capra hircus anthrax toxin receptor 1 (ANTXR1), mRNA	NA	2.93114	2.72538	2.7318	5.04656	5.10416	5.08103	0.550713	-0.860629	4.47074e-14	1.78976e-12	down	no
102189709	NEURL4	XM_018064562.1;XM_018064563.1;XM_018064561.1	GO:0005515(protein binding);GO:0005814(centriole);GO:0005814(centriole)	NA	NA	NA	PREDICTED: Capra hircus neuralized E3 ubiquitin protein ligase 4 (NEURL4), transcript variant X2, mRNA;PREDICTED: Capra hircus neuralized E3 ubiquitin protein ligase 4 (NEURL4), transcript variant X3, mRNA;PREDICTED: Capra hircus neuralized E3 ubiquitin protein ligase 4 (NEURL4), transcript variant X1, mRNA	NA	5.06332	5.11927	4.90573	2.89605	2.58954	2.39032	1.91576	0.937914	5.06115e-14	2.02009e-12	up	no
102181248	ABHD5	XM_018038326.1;XM_018038327.1;XM_018038328.1	GO:0005737(cytoplasm);GO:0005811(lipid particle);GO:0006654(phosphatidic acid biosynthetic process);GO:0010898(positive regulation of triglyceride catabolic process);GO:0019915(lipid storage);GO:0042171(lysophosphatidic acid acyltransferase activity);GO:0052689(carboxylic ester hydrolase activity);GO:0003841(1-acylglycerol-3-phosphate O-acyltransferase activity);GO:0004806(triglyceride lipase act…	04923(Regulation of lipolysis in adipocyte);04923(Regulation of lipolysis in adipocyte)	K13699	EC:2.3.1.51	PREDICTED: Capra hircus abhydrolase domain containing 5 (ABHD5), transcript variant X1, mRNA;PREDICTED: Capra hircus abhydrolase domain containing 5 (ABHD5), transcript variant X2, mRNA;PREDICTED: Capra hircus abhydrolase domain containing 5 (ABHD5), transcript variant X3, mRNA	NA	4.05149	4.99599	4.33402	9.27656	9.41261	8.53909	0.491456	-1.02487	5.73624e-14	2.28275e-12	down	yes
102179717	LY6G6C	XM_005696575.3	GO:0005886(plasma membrane);GO:0031225(anchored component of membrane)	NA	NA	NA	PREDICTED: Capra hircus lymphocyte antigen 6 complex, locus G6C (LY6G6C), mRNA	NA	85.3372	86.8301	79.8718	53.6101	47.9988	47.773	1.68721	0.754642	6.03439e-14	2.3943e-12	up	no
102188944	SENP6	XM_018052879.1;XM_018052876.1;XM_018052880.1;XM_018052878.1;XM_018052877.1	GO:0016926(protein desumoylation);GO:0016929(SUMO-specific protease activity);GO:0090234(regulation of kinetochore assembly);GO:0005654(nucleoplasm);GO:0005737(cytoplasm);GO:0090169(regulation of spindle assembly);GO:0090169(regulation of spindle assembly)	NA	NA	NA	PREDICTED: Capra hircus SUMO1/sentrin specific peptidase 6 (SENP6), transcript variant X4, mRNA;PREDICTED: Capra hircus SUMO1/sentrin specific peptidase 6 (SENP6), transcript variant X1, mRNA;PREDICTED: Capra hircus SUMO1/sentrin specific peptidase 6 (SENP6), transcript variant X5, mRNA;PREDICTED: Capra hircus SUMO1/sentrin specific peptidase 6 (SENP6), transcript variant X3, mRNA;PREDICTED: Capr…	NA	10.917	10.5377	11.1891	15.9995	17.6113	17.9975	0.632531	-0.660793	6.12865e-14	2.42452e-12	down	no
102190059	XPR1	XM_018060672.1	GO:0004872(receptor activity);GO:0005794(Golgi apparatus);GO:0005886(plasma membrane);GO:0009615(response to virus);GO:0016021(integral component of membrane);GO:0030643(cellular phosphate ion homeostasis)	04530(Tight junction)	K10352	NA	PREDICTED: Capra hircus xenotropic and polytropic retrovirus receptor 1 (XPR1), mRNA	NA	11.2453	11.3049	11.4051	15.7904	17.2202	17.7245	0.669269	-0.579342	6.19649e-14	2.44415e-12	down	no
102186910	PPP4R3A	XM_013973161.2;XM_018066119.1	GO:0005515(protein binding);GO:0005634(nucleus);GO:0005737(cytoplasm);GO:0005856(cytoskeleton);GO:0006470(protein dephosphorylation);GO:0030289(protein phosphatase 4 complex);GO:0045722(positive regulation of gluconeogenesis);GO:0005815(microtubule organizing center);GO:0005815(microtubule organizing center)	04922(Glucagon signaling pathway);04922(Glucagon signaling pathway)	K17491	NA	PREDICTED: Capra hircus protein phosphatase 4 regulatory subunit 3A (PPP4R3A), transcript variant X1, mRNA;PREDICTED: Capra hircus protein phosphatase 4 regulatory subunit 3A (PPP4R3A), transcript variant X2, mRNA	NA	14.4125	13.9458	14.064	23.1733	25.2752	35.2187	0.507037	-0.979838	7.29472e-14	2.8689e-12	down	no
102185855	NAA15	XM_018061551.1;XM_018061552.1	GO:0004596(peptide alpha-N-acetyltransferase activity);GO:0005634(nucleus);GO:0005667(transcription factor complex);GO:0016020(membrane);GO:0017196(N-terminal peptidyl-methionine acetylation);GO:0031415(NatA complex);GO:0043022(ribosome binding);GO:0043066(negative regulation of apoptotic process);GO:0044822(poly(A) RNA binding);GO:0045893(positive regulation of transcription, DNA-templated);GO:0…	NA	NA	NA	PREDICTED: Capra hircus N(alpha)-acetyltransferase 15, NatA auxiliary subunit (NAA15), transcript variant X1, mRNA;PREDICTED: Capra hircus N(alpha)-acetyltransferase 15, NatA auxiliary subunit (NAA15), transcript variant X2, mRNA	NA	26.8285	25.0798	26.4784	36.4751	38.5487	41.2127	0.674373	-0.568382	7.34397e-14	2.87982e-12	down	no
102172212	HYAL2	XM_018038368.1;XM_005695926.2	GO:0000302(response to reactive oxygen species);GO:0001618(virus receptor activity);GO:0004415(hyalurononglucosaminidase activity);GO:0005540(hyaluronic acid binding);GO:0005764(lysosome);GO:0005829(cytosol);GO:0005902(microvillus);GO:0006027(glycosaminoglycan catabolic process);GO:0009615(response to virus);GO:0010764(negative regulation of fibroblast migration);GO:0016023(cytoplasmic, membrane-…	00531(Glycosaminoglycan degradation);00531(Glycosaminoglycan degradation)	K01197	EC:3.2.1.35	PREDICTED: Capra hircus hyaluronoglucosaminidase 2 (HYAL2), transcript variant X1, mRNA;PREDICTED: Capra hircus hyaluronoglucosaminidase 2 (HYAL2), transcript variant X2, mRNA	NA	7.98365	8.86971	8.32403	3.92331	4.37769	4.03346	2.04122	1.02943	7.48092e-14	2.92497e-12	up	yes
102184523	FBXL6	XM_018058731.1;XM_018058733.1;XM_018058732.1	GO:0004842(ubiquitin-protein transferase activity);GO:0006508(proteolysis);GO:0016567(protein ubiquitination);GO:0016567(protein ubiquitination)	NA	NA	NA	PREDICTED: Capra hircus F-box and leucine rich repeat protein 6 (FBXL6), transcript variant X1, mRNA;PREDICTED: Capra hircus F-box and leucine rich repeat protein 6 (FBXL6), transcript variant X3, mRNA;PREDICTED: Capra hircus F-box and leucine rich repeat protein 6 (FBXL6), transcript variant X2, mRNA	NA	6.89562	8.50464	7.42548	3.41967	3.07348	2.25256	2.60993	1.38401	7.5708e-14	2.95151e-12	up	yes
102180774	ACOT8	XM_005688611.3	GO:0005102(receptor binding);GO:0005739(mitochondrion);GO:0005782(peroxisomal matrix);GO:0006637(acyl-CoA metabolic process);GO:0016290(palmitoyl-CoA hydrolase activity);GO:0016559(peroxisome fission);GO:0043649(dicarboxylic acid catabolic process);GO:0045225(negative regulation of CD4 biosynthetic process);GO:0052815(medium-chain acyl-CoA hydrolase activity)	00120(Primary bile acid biosynthesis);04146(Peroxisome)	K11992	EC:3.1.2.27	PREDICTED: Capra hircus acyl-CoA thioesterase 8 (ACOT8), mRNA	NA	66.6295	70.5912	65.7487	40.8564	41.828	34.4137	1.73333	0.793544	7.70928e-14	2.99301e-12	up	no
102179690	CENPF	XM_013970408.2	GO:0000278(mitotic cell cycle);GO:0000776(kinetochore);GO:0000922(spindle pole);GO:0001822(kidney development);GO:0005635(nuclear envelope);GO:0005654(nucleoplasm);GO:0005737(cytoplasm);GO:0005813(centrosome);GO:0005930(axoneme);GO:0008022(protein C-terminus binding);GO:0008134(transcription factor binding);GO:0010389(regulation of G2/M transition of mitotic cell cycle);GO:0015031(protein transpo…	04144(Endocytosis);04145(Phagosome)	K12478	NA	PREDICTED: Capra hircus centromere protein F (CENPF), mRNA	NA	14.1292	13.6175	13.9926	19.2123	20.1877	21.2959	0.687677	-0.540196	7.72189e-14	2.99301e-12	down	no
100861265	GTPBP2	XM_018038713.1;XM_018038715.1;XM_018038714.1	GO:0003746(translation elongation factor activity);GO:0003924(GTPase activity);GO:0005525(GTP binding);GO:0005622(intracellular);GO:0006414(translational elongation);GO:0043231(intracellular membrane-bounded organelle);GO:0043231(intracellular membrane-bounded organelle)	NA	NA	NA	PREDICTED: Capra hircus GTP binding protein 2 (GTPBP2), transcript variant X1, mRNA;PREDICTED: Capra hircus GTP binding protein 2 (GTPBP2), transcript variant X3, mRNA;PREDICTED: Capra hircus GTP binding protein 2 (GTPBP2), transcript variant X2, mRNA	NA	11.3422	11.5991	10.9149	6.6482	6.09081	5.21781	1.88542	0.91489	7.84254e-14	3.03102e-12	up	no
102186381	LOC102186381	XM_005681324.3	GO:0003723(RNA binding);GO:0003735(structural constituent of ribosome);GO:0005730(nucleolus);GO:0005739(mitochondrion);GO:0006412(translation);GO:0022625(cytosolic large ribosomal subunit);GO:0042254(ribosome biogenesis);GO:0070062(extracellular exosome)	03010(Ribosome)	K02915	NA	PREDICTED: Capra hircus 60S ribosomal protein L34 (LOC102186381), mRNA	NA	732.924	735.106	706.248	514.295	482.763	504.275	1.44823	0.534293	8.06609e-14	3.10846e-12	up	no
102188288	CBX5	XM_005679853.3;XM_005679854.3;XM_005679856.3;XM_005679855.3;XM_005679858.3	GO:0005634(nucleus);GO:0005634(nucleus)	00310(Lysine degradation);00310(Lysine degradation)	K11419	EC:2.1.1.43	PREDICTED: Capra hircus chromobox 5 (CBX5), transcript variant X1, mRNA;PREDICTED: Capra hircus chromobox 5 (CBX5), transcript variant X2, mRNA;PREDICTED: Capra hircus chromobox 5 (CBX5), transcript variant X4, mRNA;PREDICTED: Capra hircus chromobox 5 (CBX5), transcript variant X3, mRNA;PREDICTED: Capra hircus chromobox 5 (CBX5), transcript variant X5, mRNA	NA	22.8135	22.8649	22.8244	31.9357	31.9868	33.0235	0.706608	-0.501018	8.16669e-14	3.13821e-12	down	no
102177495	IRF5	XM_018046944.1;XM_018046948.1;XM_018046945.1;XM_018046947.1;XM_018046949.1	GO:0000975(regulatory region DNA binding);GO:0003700(transcription factor activity, sequence-specific DNA binding);GO:0005634(nucleus);GO:0005737(cytoplasm);GO:0019221(cytokine-mediated signaling pathway);GO:0032494(response to peptidoglycan);GO:0032495(response to muramyl dipeptide);GO:0043065(positive regulation of apoptotic process);GO:0045944(positive regulation of transcription from RNA poly…	04620(Toll-like receptor signaling pathway);04620(Toll-like receptor signaling pathway)	K09446	NA	PREDICTED: Capra hircus interferon regulatory factor 5 (IRF5), transcript variant X1, mRNA;PREDICTED: Capra hircus interferon regulatory factor 5 (IRF5), transcript variant X4, mRNA;PREDICTED: Capra hircus interferon regulatory factor 5 (IRF5), transcript variant X2, mRNA;PREDICTED: Capra hircus interferon regulatory factor 5 (IRF5), transcript variant X3, mRNA;PREDICTED: Capra hircus interferon …	NA	5.79638	5.54635	5.13875	2.71854	2.49456	2.69368	2.08448	1.05968	8.96682e-14	3.42899e-12	up	yes
102176611	IVD	XM_018054449.1;XM_018054448.1	GO:0000062(fatty-acyl-CoA binding);GO:0005739(mitochondrion);GO:0005759(mitochondrial matrix);GO:0006552(leucine catabolic process);GO:0008470(isovaleryl-CoA dehydrogenase activity);GO:0009055(electron carrier activity);GO:0033539(fatty acid beta-oxidation using acyl-CoA dehydrogenase);GO:0050660(flavin adenine dinucleotide binding);GO:0052890(oxidoreductase activity, acting on the CH-CH group of…	00280(Valine, leucine and isoleucine degradation);00280(Valine, leucine and isoleucine degradation)	K00253	EC:1.3.8.4	PREDICTED: Capra hircus isovaleryl-CoA dehydrogenase (IVD), transcript variant X2, mRNA;PREDICTED: Capra hircus isovaleryl-CoA dehydrogenase (IVD), transcript variant X1, mRNA	NA	67.8144	66.9403	63.4509	45.2957	44.7555	43.9334	1.47932	0.564931	8.97454e-14	3.42899e-12	up	no
102187443	DSG2	XM_018039429.1	GO:0002934(desmosome organization);GO:0003165(Purkinje myocyte development);GO:0005509(calcium ion binding);GO:0005886(plasma membrane);GO:0007156(homophilic cell adhesion via plasma membrane adhesion molecules);GO:0009986(cell surface);GO:0014704(intercalated disc);GO:0016021(integral component of membrane);GO:0030057(desmosome);GO:0050839(cell adhesion molecule binding);GO:0070062(extracellular…	05412(Arrhythmogenic right ventricular cardiomyopathy (ARVC))	K07597	NA	PREDICTED: Capra hircus desmoglein 2 (DSG2), mRNA	NA	24.4021	23.8773	24.1977	34.1374	35.0547	37.1265	0.681696	-0.552799	9.19215e-14	3.50216e-12	down	no
102168366	MTDH	XM_018058262.1;XM_018058263.1;XM_018058260.1;XM_018058264.1;XM_018058259.1	GO:0000122(negative regulation of transcription from RNA polymerase II promoter);GO:0001085(RNA polymerase II transcription factor binding);GO:0003713(transcription coactivator activity);GO:0003725(double-stranded RNA binding);GO:0005730(nucleolus);GO:0005789(endoplasmic reticulum membrane);GO:0010508(positive regulation of autophagy);GO:0016021(integral component of membrane);GO:0016604(nuclear …	NA	NA	NA	PREDICTED: Capra hircus metadherin (MTDH), transcript variant X3, mRNA;PREDICTED: Capra hircus metadherin (MTDH), transcript variant X4, mRNA;PREDICTED: Capra hircus metadherin (MTDH), transcript variant X2, mRNA;PREDICTED: Capra hircus metadherin (MTDH), transcript variant X5, mRNA;PREDICTED: Capra hircus metadherin (MTDH), transcript variant X1, mRNA	NA	37.6643	38.0767	39.3903	52.6567	54.3901	54.9697	0.710615	-0.492861	9.73116e-14	3.69701e-12	down	no
102184197	DHX29	XM_018065497.1	GO:0004004(ATP-dependent RNA helicase activity);GO:0005524(ATP binding);GO:0005634(nucleus);GO:0005739(mitochondrion);GO:0006396(RNA processing);GO:0016282(eukaryotic 43S preinitiation complex);GO:0043024(ribosomal small subunit binding);GO:0044822(poly(A) RNA binding)	03018(RNA degradation)	K14442	EC:3.6.4.13	PREDICTED: Capra hircus DEAH-box helicase 29 (DHX29), mRNA	NA	19.5977	19.5845	20.8404	28.1927	29.9462	31.9208	0.666475	-0.585377	9.77638e-14	3.7037e-12	down	no
102168640	PAPOLG	XM_005686633.3;XM_018055281.1;XM_018055280.1;XM_005686632.3	GO:0003723(RNA binding);GO:0004652(polynucleotide adenylyltransferase activity);GO:0005634(nucleus);GO:0006378(mRNA polyadenylation);GO:0005654(nucleoplasm);GO:0005737(cytoplasm);GO:0016020(membrane);GO:0046872(metal ion binding);GO:0046872(metal ion binding)	03015(mRNA surveillance pathway);03015(mRNA surveillance pathway)	K14376	EC:2.7.7.19	PREDICTED: Capra hircus poly(A) polymerase gamma (PAPOLG), transcript variant X4, mRNA;PREDICTED: Capra hircus poly(A) polymerase gamma (PAPOLG), transcript variant X3, mRNA;PREDICTED: Capra hircus poly(A) polymerase gamma (PAPOLG), transcript variant X2, mRNA;PREDICTED: Capra hircus poly(A) polymerase gamma (PAPOLG), transcript variant X1, mRNA	NA	3.5401	3.11868	3.57346	6.33916	5.76907	6.57734	0.547601	-0.868802	9.97456e-14	3.76814e-12	down	no
102170102	DEK	XM_018039022.1;XM_018039020.1;XM_018039021.1	GO:0003677(DNA binding);GO:0005634(nucleus);GO:0042393(histone binding);GO:0043292(contractile fiber);GO:0044822(poly(A) RNA binding);GO:2001032(regulation of double-strand break repair via nonhomologous end joining);GO:2001032(regulation of double-strand break repair via nonhomologous end joining)	03013(RNA transport);03013(RNA transport)	K03251	NA	PREDICTED: Capra hircus DEK proto-oncogene (DEK), transcript variant X3, mRNA;PREDICTED: Capra hircus DEK proto-oncogene (DEK), transcript variant X1, mRNA;PREDICTED: Capra hircus DEK proto-oncogene (DEK), transcript variant X2, mRNA	NA	96.6316	97.3432	98.6851	130.534	148.162	150.272	0.682242	-0.551644	1.08605e-13	4.09131e-12	down	no
102188539	ITGB6	XM_005676064.3;XM_013969411.2;NM_001314348.1;XM_013969420.2;XM_018054428.1;XM_013969416.2	GO:0001618(virus receptor activity);GO:0005178(integrin binding);GO:0006954(inflammatory response);GO:0007160(cell-matrix adhesion);GO:0007229(integrin-mediated signaling pathway);GO:0008305(integrin complex);GO:0009897(external side of plasma membrane);GO:0046718(viral entry into host cell);GO:0070062(extracellular exosome);GO:0070062(extracellular exosome)	04151(PI3K-Akt signaling pathway);04512(ECM-receptor interaction);04810(Regulation of actin cytoskeleton);04510(Focal adhesion);05410(Hypertrophic cardiomyopathy (HCM));05412(Arrhythmogenic right ventricular cardiomyopathy (ARVC));05414(Dilated cardiomyopathy (DCM));05414(Dilated cardiomyopathy (DCM))	K06589	NA	PREDICTED: Capra hircus integrin subunit beta 6 (ITGB6), transcript variant X1, mRNA;PREDICTED: Capra hircus integrin subunit beta 6 (ITGB6), transcript variant X2, mRNA;Capra hircus integrin subunit beta 6 (ITGB6), mRNA;PREDICTED: Capra hircus integrin subunit beta 6 (ITGB6), transcript variant X5, mRNA;PREDICTED: Capra hircus integrin subunit beta 6 (ITGB6), transcript variant X4, mRNA;PREDICTE…	NA	28.1341	27.9722	29.3352	39.5261	42.2674	42.9017	0.685202	-0.545398	1.11039e-13	4.17128e-12	down	no
102171255	GJB6	XM_018056535.1;XM_018056534.1;XM_005687569.2;XM_018056533.1	GO:0005922(connexon complex);GO:0007154(cell communication);GO:0007605(sensory perception of sound);GO:0016021(integral component of membrane);GO:0042471(ear morphogenesis);GO:0042471(ear morphogenesis)	04540(Gap junction);04540(Gap junction)	K07372	NA	PREDICTED: Capra hircus gap junction protein beta 6 (GJB6), transcript variant X4, mRNA;PREDICTED: Capra hircus gap junction protein beta 6 (GJB6), transcript variant X3, mRNA;PREDICTED: Capra hircus gap junction protein beta 6 (GJB6), transcript variant X1, mRNA;PREDICTED: Capra hircus gap junction protein beta 6 (GJB6), transcript variant X2, mRNA	NA	15.7074	16.3487	16.0578	26.1214	27.8333	29.4005	0.577215	-0.792819	1.12693e-13	4.2216e-12	down	no
102184785	USP54	XM_018042207.1;XM_018042203.1;XM_013975609.2;XM_018042204.1;XM_018042206.1;XM_018042205.1;XM_005699209.3;XM_005699207.3;XM_005699208.3;XM_013975608.2;XM_013975606.2;XM_013975615.2;XM_018042210.1;XM_018042209.1;XM_018042208.1;XM_018042202.1	GO:0016579(protein deubiquitination);GO:0036459(thiol-dependent ubiquitinyl hydrolase activity);GO:0036459(thiol-dependent ubiquitinyl hydrolase activity)	NA	NA	NA	PREDICTED: Capra hircus ubiquitin specific peptidase 54 (USP54), transcript variant X12, mRNA;PREDICTED: Capra hircus ubiquitin specific peptidase 54 (USP54), transcript variant X8, mRNA;PREDICTED: Capra hircus ubiquitin specific peptidase 54 (USP54), transcript variant X5, mRNA;PREDICTED: Capra hircus ubiquitin specific peptidase 54 (USP54), transcript variant X9, mRNA;PREDICTED: Capra hircus ub…	NA	7.47296	7.83399	6.77727	11.4663	13.2957	11.7681	0.604548	-0.726072	1.13941e-13	4.25643e-12	down	no
102184069	CKAP2	XM_018056694.1	GO:0000281(mitotic cytokinesis);GO:0005813(centrosome);GO:0005881(cytoplasmic microtubule);GO:0007026(negative regulation of microtubule depolymerization);GO:0045944(positive regulation of transcription from RNA polymerase II promoter)	NA	NA	NA	PREDICTED: Capra hircus cytoskeleton associated protein 2 (CKAP2), mRNA	NA	114.574	115.162	123.809	159.792	170.896	173.836	0.700748	-0.513033	1.14718e-13	4.27357e-12	down	no
102191676	PCM1	XM_018041944.1;XM_018041945.1;XM_018041948.1;XM_018041943.1;XM_018041946.1;XM_018041947.1;XM_018041941.1;XM_018041942.1	GO:0000242(pericentriolar material);GO:0001764(neuron migration);GO:0003674(molecular_function);GO:0005575(cellular_component);GO:0005737(cytoplasm);GO:0005813(centrosome);GO:0005814(centriole);GO:0008150(biological_process);GO:0016020(membrane);GO:0022027(interkinetic nuclear migration);GO:0031122(cytoplasmic microtubule organization);GO:0031513(nonmotile primary cilium);GO:0031965(nuclear membr…	NA	NA	NA	PREDICTED: Capra hircus pericentriolar material 1 (PCM1), transcript variant X4, mRNA;PREDICTED: Capra hircus pericentriolar material 1 (PCM1), transcript variant X5, mRNA;PREDICTED: Capra hircus pericentriolar material 1 (PCM1), transcript variant X8, mRNA;PREDICTED: Capra hircus pericentriolar material 1 (PCM1), transcript variant X3, mRNA;PREDICTED: Capra hircus pericentriolar material 1 (PCM1…	NA	12.2384	12.107	12.8681	17.6732	18.1734	20.5095	0.660329	-0.598744	1.21319e-13	4.50694e-12	down	no
102189283	FAU	XM_005699885.3	GO:0003735(structural constituent of ribosome);GO:0022627(cytosolic small ribosomal subunit)	03010(Ribosome)	K02983	NA	PREDICTED: Capra hircus FAU, ubiquitin like and ribosomal protein S30 fusion (FAU), mRNA	NA	713.528	718.244	711.949	516.491	490.629	446.654	1.47459	0.560315	1.26069e-13	4.67048e-12	up	no
102168786	RBBP8	XM_005697051.3;XM_005697054.3;XM_005697052.3;XM_005697053.3	GO:0000014(single-stranded DNA endodeoxyribonuclease activity);GO:0000077(DNA damage checkpoint);GO:0006281(DNA repair);GO:0006281(DNA repair)	NA	NA	NA	PREDICTED: Capra hircus RB binding protein 8, endonuclease (RBBP8), transcript variant X1, mRNA;PREDICTED: Capra hircus RB binding protein 8, endonuclease (RBBP8), transcript variant X4, mRNA;PREDICTED: Capra hircus RB binding protein 8, endonuclease (RBBP8), transcript variant X2, mRNA;PREDICTED: Capra hircus RB binding protein 8, endonuclease (RBBP8), transcript variant X3, mRNA	NA	41.2961	42.3088	43.828	58.8504	62.1341	67.1886	0.677211	-0.562323	1.2701e-13	4.69238e-12	down	no
108634342	LOC108634342	XM_018043909.1	NA	NA	NA	NA	PREDICTED: Capra hircus uncharacterized LOC108634342 (LOC108634342), mRNA	NA	0.299175	0.166828	0.312273	0.037046	0.026987	0.040597	7.43836	2.89499	1.3028e-13	4.79996e-12	up	yes
102187950	SMC5	XM_005683721.3;XM_005683722.3;XM_013965974.2;XM_018052058.1	GO:0000722(telomere maintenance via recombination);GO:0000724(double-strand break repair via homologous recombination);GO:0000781(chromosome, telomeric region);GO:0000803(sex chromosome);GO:0007062(sister chromatid cohesion);GO:0016605(PML body);GO:0030054(cell junction);GO:0030915(Smc5-Smc6 complex);GO:0034184(positive regulation of maintenance of mitotic sister chromatid cohesion);GO:0035061(in…	04144(Endocytosis);04145(Phagosome);03013(RNA transport);03013(RNA transport)	K09291;K12478	NA	PREDICTED: Capra hircus structural maintenance of chromosomes 5 (SMC5), transcript variant X1, mRNA;PREDICTED: Capra hircus structural maintenance of chromosomes 5 (SMC5), transcript variant X2, mRNA;PREDICTED: Capra hircus structural maintenance of chromosomes 5 (SMC5), transcript variant X3, mRNA;PREDICTED: Capra hircus structural maintenance of chromosomes 5 (SMC5), transcript variant X4, mRNA	NA	11.5803	12.5761	12.517	17.9175	20.8098	22.6861	0.597156	-0.74382	1.32935e-13	4.88437e-12	down	no
102176537	SRSF5	XM_018054034.1;XM_018054029.1;XM_018054031.1;XM_018054030.1;XM_018054032.1;XM_018054033.1	GO:0000166(nucleotide binding);GO:0005730(nucleolus);GO:0005737(cytoplasm);GO:0009611(response to wounding);GO:0016607(nuclear speck);GO:0044822(poly(A) RNA binding);GO:0050733(RS domain binding);GO:0050733(RS domain binding)	03040(Spliceosome);05168(Herpes simplex infection);05168(Herpes simplex infection)	K12893	NA	PREDICTED: Capra hircus serine and arginine rich splicing factor 5 (SRSF5), transcript variant X6, mRNA;PREDICTED: Capra hircus serine and arginine rich splicing factor 5 (SRSF5), transcript variant X1, mRNA;PREDICTED: Capra hircus serine and arginine rich splicing factor 5 (SRSF5), transcript variant X3, mRNA;PREDICTED: Capra hircus serine and arginine rich splicing factor 5 (SRSF5), transcript …	NA	44.4997	43.5407	45.1684	63.3677	63.4943	69.158	0.679567	-0.557312	1.42166e-13	5.19435e-12	down	no
102184684	AMDHD2	XM_018040320.1;XM_018040318.1;XM_018040319.1;XM_018040317.1;XR_001917240.1	GO:0005634(nucleus);GO:0005975(carbohydrate metabolic process);GO:0006046(N-acetylglucosamine catabolic process);GO:0008448(N-acetylglucosamine-6-phosphate deacetylase activity);GO:0019262(N-acetylneuraminate catabolic process);GO:0046872(metal ion binding);GO:0046872(metal ion binding)	00520(Amino sugar and nucleotide sugar metabolism);00520(Amino sugar and nucleotide sugar metabolism)	K01443	EC:3.5.1.25	PREDICTED: Capra hircus amidohydrolase domain containing 2 (AMDHD2), transcript variant X5, mRNA;PREDICTED: Capra hircus amidohydrolase domain containing 2 (AMDHD2), transcript variant X2, mRNA;PREDICTED: Capra hircus amidohydrolase domain containing 2 (AMDHD2), transcript variant X3, mRNA;PREDICTED: Capra hircus amidohydrolase domain containing 2 (AMDHD2), transcript variant X1, mRNA;PREDICTED: …	NA	8.52085	8.42292	7.98822	4.21607	4.31037	3.59267	2.05725	1.04071	1.42336e-13	5.19435e-12	up	yes
102175697	SIK2	XM_018059798.1	GO:0000287(magnesium ion binding);GO:0004674(protein serine/threonine kinase activity);GO:0005524(ATP binding);GO:0005634(nucleus);GO:0005737(cytoplasm);GO:0006468(protein phosphorylation);GO:0032870(cellular response to hormone stimulus);GO:0035556(intracellular signal transduction);GO:0046777(protein autophosphorylation)	04922(Glucagon signaling pathway)	K16311	EC:2.7.11.1	PREDICTED: Capra hircus salt inducible kinase 2 (SIK2), mRNA	NA	2.1394	1.9302	2.06629	3.57168	3.6364	3.77781	0.558524	-0.840308	1.42534e-13	5.19435e-12	down	no
102174554	HNRNPH1	XM_018051598.1;XM_018051600.1;XM_018051599.1	GO:0000166(nucleotide binding);GO:0003676(nucleic acid binding);GO:0000398(mRNA splicing, via spliceosome);GO:0003723(RNA binding);GO:0005515(protein binding);GO:0005634(nucleus);GO:0005654(nucleoplasm);GO:0005737(cytoplasm);GO:0006396(RNA processing);GO:0008266(poly(U) RNA binding);GO:0008543(fibroblast growth factor receptor signaling pathway);GO:0010467(gene expression);GO:0016020(membrane);GO…	NA	NA	NA	PREDICTED: Capra hircus heterogeneous nuclear ribonucleoprotein H1 (H) (HNRNPH1), transcript variant X1, mRNA;PREDICTED: Capra hircus heterogeneous nuclear ribonucleoprotein H1 (H) (HNRNPH1), transcript variant X3, mRNA;PREDICTED: Capra hircus heterogeneous nuclear ribonucleoprotein H1 (H) (HNRNPH1), transcript variant X2, mRNA	NA	129.621	136.797	138.873	188.709	193.338	219.16	0.674131	-0.5689	1.43796e-13	5.22615e-12	down	no
102187475	TRIP10	XM_018050979.1;XM_018050977.1	GO:0005086(ARF guanyl-nucleotide exchange factor activity);GO:0005802(trans-Golgi network);GO:0006897(endocytosis);GO:0016192(vesicle-mediated transport);GO:0030036(actin cytoskeleton organization);GO:0043547(positive regulation of GTPase activity);GO:0043547(positive regulation of GTPase activity)	04910(Insulin signaling pathway);04910(Insulin signaling pathway)	K07196	NA	PREDICTED: Capra hircus thyroid hormone receptor interactor 10 (TRIP10), transcript variant X2, mRNA;PREDICTED: Capra hircus thyroid hormone receptor interactor 10 (TRIP10), transcript variant X1, mRNA	NA	41.2588	41.8979	42.1808	26.2645	26.8824	22.5159	1.65653	0.728162	1.53728e-13	5.572e-12	up	no
102172402	WDR47	XM_018045849.1;XM_018045846.1;XM_018045847.1;XM_018045848.1	GO:0005515(protein binding);GO:0005737(cytoplasm);GO:0005874(microtubule);GO:0007275(multicellular organism development);GO:0007275(multicellular organism development)	00565(Ether lipid metabolism);00565(Ether lipid metabolism)	K16794	NA	PREDICTED: Capra hircus WD repeat domain 47 (WDR47), transcript variant X4, mRNA;PREDICTED: Capra hircus WD repeat domain 47 (WDR47), transcript variant X1, mRNA;PREDICTED: Capra hircus WD repeat domain 47 (WDR47), transcript variant X2, mRNA;PREDICTED: Capra hircus WD repeat domain 47 (WDR47), transcript variant X3, mRNA	NA	9.8167	9.8989	9.56021	14.7476	16.4544	17.4593	0.601624	-0.733066	1.66951e-13	6.03499e-12	down	no
102171636	PRDM2	XM_018060601.1;XM_018060604.1;XM_018060602.1;XM_018060605.1;XM_018060603.1;XM_018060600.1	GO:0003677(DNA binding);GO:0005515(protein binding);GO:0005634(nucleus);GO:0006351(transcription, DNA-templated);GO:0006355(regulation of transcription, DNA-templated);GO:0008340(determination of adult lifespan);GO:0018024(histone-lysine N-methyltransferase activity);GO:0032355(response to estradiol);GO:0034968(histone lysine methylation);GO:0046872(metal ion binding);GO:0046872(metal ion binding)	04010(MAPK signaling pathway);04933(AGE-RAGE signaling pathway in diabetic complications);04933(AGE-RAGE signaling pathway in diabetic complications)	K04462;K09203	NA	PREDICTED: Capra hircus PR/SET domain 2 (PRDM2), transcript variant X2, mRNA;PREDICTED: Capra hircus PR/SET domain 2 (PRDM2), transcript variant X5, mRNA;PREDICTED: Capra hircus PR/SET domain 2 (PRDM2), transcript variant X3, mRNA;PREDICTED: Capra hircus PR/SET domain 2 (PRDM2), transcript variant X6, mRNA;PREDICTED: Capra hircus PR/SET domain 2 (PRDM2), transcript variant X4, mRNA;PREDICTED: Cap…	NA	4.8155	4.64021	5.06123	7.82257	7.63124	7.3394	0.636897	-0.650867	1.77426e-13	6.3964e-12	down	no
102189546	AOAH	XM_018047156.1	GO:0008653(lipopolysaccharide metabolic process);GO:0050528(acyloxyacyl hydrolase activity);GO:0050728(negative regulation of inflammatory response)	NA	NA	NA	PREDICTED: Capra hircus acyloxyacyl hydrolase (AOAH), mRNA	NA	0.124801	0.091729	0.281632	0.948594	1.34163	0.904234	0.155946	-2.68089	1.78134e-13	6.40471e-12	down	yes
106501979	ARTN	XM_018043070.1	GO:0005615(extracellular space);GO:0007411(axon guidance);GO:0007422(peripheral nervous system development);GO:0008083(growth factor activity);GO:0050930(induction of positive chemotaxis);GO:0061146(Peyer's patch morphogenesis);GO:0097021(lymphocyte migration into lymphoid organs)	NA	NA	NA	PREDICTED: Capra hircus artemin (ARTN), mRNA	NA	2.10944	2.02882	2.07662	0.743517	0.857313	0.587503	2.84	1.50589	1.7979e-13	6.44698e-12	up	yes
102179339	PALMD	XM_005678055.2	GO:0008360(regulation of cell shape);GO:0016020(membrane)	NA	NA	NA	PREDICTED: Capra hircus palmdelphin (PALMD), mRNA	NA	16.7903	16.593	18.2278	28.6456	26.9906	29.857	0.603686	-0.728131	1.96376e-13	7.02293e-12	down	no
102181047	E2F6	XM_005686996.3;XM_018055645.1	GO:0000083(regulation of transcription involved in G1/S transition of mitotic cell cycle);GO:0003677(DNA binding);GO:0003700(transcription factor activity, sequence-specific DNA binding);GO:0005667(transcription factor complex);GO:0006351(transcription, DNA-templated);GO:0071339(MLL1 complex);GO:0071339(MLL1 complex)	04110(Cell cycle);05200(Pathways in cancer);05206(MicroRNAs in cancer);05212(Pancreatic cancer);05214(Glioma);05220(Chronic myeloid leukemia);05218(Melanoma);05219(Bladder cancer);05215(Prostate cancer);05222(Small cell lung cancer);05223(Non-small cell lung cancer);05166(HTLV-I infection);05161(Hepatitis B);05161(Hepatitis B)	K09389	NA	PREDICTED: Capra hircus E2F transcription factor 6 (E2F6), transcript variant X1, mRNA;PREDICTED: Capra hircus E2F transcription factor 6 (E2F6), transcript variant X2, mRNA	NA	7.15005	6.29492	6.87479	11.732	12.6263	11.4727	0.567101	-0.818323	2.11463e-13	7.54238e-12	down	no
102180702	SEC62	XM_005675338.3	GO:0005783(endoplasmic reticulum);GO:0006620(posttranslational protein targeting to membrane);GO:0008565(protein transporter activity);GO:0016020(membrane);GO:0016021(integral component of membrane);GO:0016235(aggresome);GO:0045111(intermediate filament cytoskeleton)	03060(Protein export);04141(Protein processing in endoplasmic reticulum)	K12275	NA	PREDICTED: Capra hircus SEC62 homolog, preprotein translocation factor (SEC62), mRNA	NA	28.5359	28.9208	31.6226	42.7432	44.9537	52.0425	0.637467	-0.649578	2.24182e-13	7.97481e-12	down	no
102180866	IPO7	XM_018059524.1	GO:0005635(nuclear envelope);GO:0005654(nucleoplasm);GO:0005829(cytosol);GO:0006606(protein import into nucleus);GO:0007165(signal transduction);GO:0008536(Ran GTPase binding);GO:0008565(protein transporter activity);GO:0016020(membrane);GO:0042393(histone binding);GO:0045087(innate immune response)	04210(Apoptosis);04215(Apoptosis - multiple species);04115(p53 signaling pathway);05222(Small cell lung cancer);05010(Alzheimer's disease);05012(Parkinson's disease);05014(Amyotrophic lateral sclerosis (ALS));05016(Huntington's disease);05134(Legionellosis);05152(Tuberculosis);05161(Hepatitis B)	K02084	NA	PREDICTED: Capra hircus importin 7 (IPO7), mRNA	NA	77.0162	76.255	78.0981	102.685	111.194	115.715	0.701982	-0.510494	2.25428e-13	7.99794e-12	down	no
102190232	CMYA5	XM_018053669.1	GO:0014733(regulation of skeletal muscle adaptation);GO:0032513(negative regulation of protein phosphatase type 2B activity);GO:0042802(identical protein binding);GO:0043034(costamere);GO:0070885(negative regulation of calcineurin-NFAT signaling cascade)	04144(Endocytosis);04145(Phagosome)	K12478	NA	PREDICTED: Capra hircus cardiomyopathy associated 5 (CMYA5), mRNA	NA	0.027915	0.036974	0.041021	0.14261	0.158203	0.146224	0.236916	-2.07756	2.29728e-13	8.12897e-12	down	yes
102178036	BNIP3	XM_018041549.1	GO:0005635(nuclear envelope);GO:0005739(mitochondrion);GO:0005741(mitochondrial outer membrane);GO:0005783(endoplasmic reticulum);GO:0016021(integral component of membrane);GO:0035694(mitochondrial protein catabolic process);GO:0043065(positive regulation of apoptotic process);GO:0043068(positive regulation of programmed cell death);GO:0097345(mitochondrial outer membrane permeabilization)	04068(FoxO signaling pathway);05134(Legionellosis)	K15464	NA	PREDICTED: Capra hircus BCL2 interacting protein 3 (BNIP3), mRNA	NA	233.964	237.617	227.549	167.282	159.538	140.689	1.49544	0.580566	2.44613e-13	8.6329e-12	up	no
102177750	PLCXD2	XM_005674904.3	GO:0006629(lipid metabolic process);GO:0008081(phosphoric diester hydrolase activity)	NA	NA	NA	PREDICTED: Capra hircus phosphatidylinositol specific phospholipase C X domain containing 2 (PLCXD2), mRNA	NA	1.10131	1.27939	1.19217	2.48673	2.19474	2.68567	0.484973	-1.04403	2.48996e-13	8.76453e-12	down	yes
102178115	PRPF39	XM_018066227.1;XM_018066226.1;XM_005695287.3;XM_018066228.1	GO:0000243(commitment complex);GO:0000395(mRNA 5'-splice site recognition);GO:0005685(U1 snRNP);GO:0030627(pre-mRNA 5'-splice site binding);GO:0071004(U2-type prespliceosome);GO:0071004(U2-type prespliceosome)	04141(Protein processing in endoplasmic reticulum);04120(Ubiquitin mediated proteolysis);04120(Ubiquitin mediated proteolysis)	K10601	EC:2.3.2.27	PREDICTED: Capra hircus pre-mRNA processing factor 39 (PRPF39), transcript variant X2, mRNA;PREDICTED: Capra hircus pre-mRNA processing factor 39 (PRPF39), transcript variant X1, mRNA;PREDICTED: Capra hircus pre-mRNA processing factor 39 (PRPF39), transcript variant X4, mRNA;PREDICTED: Capra hircus pre-mRNA processing factor 39 (PRPF39), transcript variant X3, mRNA	NA	11.9283	12.475	13.0763	18.6902	23.4396	23.36	0.572297	-0.805163	2.49894e-13	8.77311e-12	down	no
102173272	RBMX	XM_018044431.1;XM_005709619.3;XM_018044429.1	GO:0000166(nucleotide binding);GO:0000381(regulation of alternative mRNA splicing, via spliceosome);GO:0001047(core promoter binding);GO:0001649(osteoblast differentiation);GO:0003682(chromatin binding);GO:0003729(mRNA binding);GO:0005615(extracellular space);GO:0005719(nuclear euchromatin);GO:0006366(transcription from RNA polymerase II promoter);GO:0006509(membrane protein ectodomain proteolysi…	03040(Spliceosome);03040(Spliceosome)	K12885	NA	PREDICTED: Capra hircus RNA binding motif protein, X-linked (RBMX), transcript variant X2, mRNA;PREDICTED: Capra hircus RNA binding motif protein, X-linked (RBMX), transcript variant X3, mRNA;PREDICTED: Capra hircus RNA binding motif protein, X-linked (RBMX), transcript variant X1, mRNA	NA	78.2266	75.3247	78.7277	104.233	108.427	112.203	0.715006	-0.483972	2.56669e-13	8.98744e-12	down	no
102173044	FBXO33	XM_013973125.2	GO:0005515(protein binding);GO:0016567(protein ubiquitination)	NA	NA	NA	PREDICTED: Capra hircus F-box protein 33 (FBXO33), mRNA	NA	10.6244	10.466	11.1256	16.6953	17.8741	18.223	0.61024	-0.712552	2.66214e-13	9.27947e-12	down	no
100860977	CLIC1	XM_005696574.3	GO:0004364(glutathione transferase activity);GO:0005244(voltage-gated ion channel activity);GO:0005254(chloride channel activity);GO:0005634(nucleus);GO:0005737(cytoplasm);GO:0006749(glutathione metabolic process);GO:0034707(chloride channel complex);GO:0034765(regulation of ion transmembrane transport);GO:0051726(regulation of cell cycle);GO:1902476(chloride transmembrane transport)	NA	NA	NA	PREDICTED: Capra hircus chloride intracellular channel 1 (CLIC1), mRNA	NA	546.974	547.451	520.09	387.012	380.891	361.439	1.42961	0.515618	2.66393e-13	9.27947e-12	up	no
102171706	AFF4	XM_018050396.1;XM_018050397.1;XM_018050398.1	GO:0003674(molecular_function);GO:0005575(cellular_component);GO:0005634(nucleus);GO:0007286(spermatid development);GO:0008023(transcription elongation factor complex);GO:0008150(biological_process);GO:0035327(transcriptionally active chromatin);GO:0035327(transcriptionally active chromatin)	05202(Transcriptional misregulation in cancers);05202(Transcriptional misregulation in cancers)	K15184	NA	PREDICTED: Capra hircus AF4/FMR2 family member 4 (AFF4), transcript variant X1, mRNA;PREDICTED: Capra hircus AF4/FMR2 family member 4 (AFF4), transcript variant X2, mRNA;PREDICTED: Capra hircus AF4/FMR2 family member 4 (AFF4), transcript variant X3, mRNA	NA	12.6783	12.4787	13.0821	17.6013	18.8067	19.9424	0.678596	-0.559375	2.74034e-13	9.52026e-12	down	no
108634527	CRIP1	XM_018044460.1	GO:0003680(AT DNA binding);GO:0005737(cytoplasm);GO:0008270(zinc ion binding);GO:0008301(DNA binding, bending);GO:0008630(intrinsic apoptotic signaling pathway in response to DNA damage);GO:0010043(response to zinc ion);GO:0042277(peptide binding);GO:0071236(cellular response to antibiotic);GO:0071493(cellular response to UV-B)	NA	NA	NA	PREDICTED: Capra hircus cysteine rich protein 1 (CRIP1), mRNA	NA	1093.3	1119.02	1030.72	768.516	709.154	606.814	1.5558	0.637655	2.74725e-13	9.52026e-12	up	no
108637532	CEBPD	XM_018058529.1	GO:0003700(transcription factor activity, sequence-specific DNA binding);GO:0005634(nucleus);GO:0006351(transcription, DNA-templated);GO:0006355(regulation of transcription, DNA-templated);GO:0043565(sequence-specific DNA binding)	04668(TNF signaling pathway);05202(Transcriptional misregulation in cancers);05152(Tuberculosis)	K10048	NA	PREDICTED: Capra hircus CCAAT/enhancer binding protein delta (CEBPD), mRNA	NA	32.0128	28.4749	29.0547	16.929	17.4112	16.0002	1.77874	0.830854	2.78411e-13	9.62313e-12	up	no
102190559	ZNF619	XM_018067106.1	GO:0003676(nucleic acid binding);GO:0005622(intracellular);GO:0006355(regulation of transcription, DNA-templated);GO:0046872(metal ion binding)	04010(MAPK signaling pathway);04012(ErbB signaling pathway);04810(Regulation of actin cytoskeleton);04510(Focal adhesion)	K04409	EC:2.7.11.1	PREDICTED: Capra hircus zinc finger protein 619 (ZNF619), mRNA	NA	0.131527	0.045546	0.09028	0.581678	0.507754	0.531795	0.164908	-2.60027	2.82729e-13	9.74723e-12	down	yes
102178904	LYSMD3	XM_018050045.1	GO:0016021(integral component of membrane)	NA	NA	NA	PREDICTED: Capra hircus LysM domain containing 3 (LYSMD3), mRNA	NA	6.3113	6.60337	7.35444	11.4432	11.6991	13.7093	0.55002	-0.862444	2.89042e-13	9.93934e-12	down	no
102175557	DDIT3	XM_005680285.3;NM_001287231.1	GO:0000122(negative regulation of transcription from RNA polymerase II promoter);GO:0000978(RNA polymerase II core promoter proximal region sequence-specific DNA binding);GO:0001077(transcriptional activator activity, RNA polymerase II core promoter proximal region sequence-specific binding);GO:0001955(blood vessel maturation);GO:0003677(DNA binding);GO:0003714(transcription corepressor activity)…	04141(Protein processing in endoplasmic reticulum);04010(MAPK signaling pathway);04210(Apoptosis);05202(Transcriptional misregulation in cancers);04932(Non-alcoholic fatty liver disease (NAFLD));04932(Non-alcoholic fatty liver disease (NAFLD))	K04452	NA	PREDICTED: Capra hircus DNA damage inducible transcript 3 (DDIT3), transcript variant X1, mRNA;Capra hircus DNA damage inducible transcript 3 (DDIT3), mRNA	NA	17.9072	18.9295	17.0103	32.4884	34.3642	30.73	0.55181	-0.857756	2.91917e-13	1.00125e-11	down	no
102170409	MAST3	XM_018051423.1;XM_018051416.1;XM_018051420.1;XM_018051422.1;XM_018051414.1;XM_018051421.1;XM_018051413.1;XM_018051415.1;XM_018051418.1;XM_018051419.1	GO:0000287(magnesium ion binding);GO:0004674(protein serine/threonine kinase activity);GO:0005524(ATP binding);GO:0006468(protein phosphorylation);GO:0005622(intracellular);GO:0007010(cytoskeleton organization);GO:0018105(peptidyl-serine phosphorylation);GO:0035556(intracellular signal transduction);GO:0035556(intracellular signal transduction)	04390(Hippo signaling pathway);04390(Hippo signaling pathway)	K08791	EC:2.7.11.1	PREDICTED: Capra hircus microtubule associated serine/threonine kinase 3 (MAST3), transcript variant X10, mRNA;PREDICTED: Capra hircus microtubule associated serine/threonine kinase 3 (MAST3), transcript variant X4, mRNA;PREDICTED: Capra hircus microtubule associated serine/threonine kinase 3 (MAST3), transcript variant X7, mRNA;PREDICTED: Capra hircus microtubule associated serine/threonine kina…	NA	2.60724	2.8812	2.50189	1.32465	1.29812	0.986677	2.21372	1.14647	2.94368e-13	1.00708e-11	up	yes
102180452	SAMD9	XM_005678919.3;XM_005678918.3	GO:0005737(cytoplasm);GO:0043231(intracellular membrane-bounded organelle);GO:0043231(intracellular membrane-bounded organelle)	03420(Nucleotide excision repair);03420(Nucleotide excision repair)	K10838	NA	PREDICTED: Capra hircus sterile alpha motif domain containing 9 (SAMD9), transcript variant X2, mRNA;PREDICTED: Capra hircus sterile alpha motif domain containing 9 (SAMD9), transcript variant X1, mRNA	NA	7.298	7.10746	7.17694	10.6854	12.0926	12.7046	0.608252	-0.717259	3.011e-13	1.02749e-11	down	no
102168559	EIF4G2	XM_018059540.1;XM_018059539.1	GO:0003723(RNA binding);GO:0003723(RNA binding)	03013(RNA transport);05416(Viral myocarditis);05416(Viral myocarditis)	K03260	NA	PREDICTED: Capra hircus eukaryotic translation initiation factor 4 gamma 2 (EIF4G2), transcript variant X2, mRNA;PREDICTED: Capra hircus eukaryotic translation initiation factor 4 gamma 2 (EIF4G2), transcript variant X1, mRNA	NA	541.127	531.465	533.69	725.658	744.027	743.52	0.725772	-0.462411	3.03145e-13	1.03185e-11	down	no
102186980	POLD3	XM_005689973.2	GO:0005634(nucleus);GO:0006260(DNA replication)	00230(Purine metabolism);00240(Pyrimidine metabolism);03030(DNA replication);03410(Base excision repair);03420(Nucleotide excision repair);03430(Mismatch repair);03440(Homologous recombination);05166(HTLV-I infection)	K03504	NA	PREDICTED: Capra hircus DNA polymerase delta 3, accessory subunit (POLD3), mRNA	NA	13.3446	13.5791	14.1588	21.5289	22.6243	21.0203	0.630356	-0.665761	3.30132e-13	1.12086e-11	down	no
102179919	SHMT2	XM_013963930.2;XM_005680306.3	GO:0003682(chromatin binding);GO:0004372(glycine hydroxymethyltransferase activity);GO:0005634(nucleus);GO:0005737(cytoplasm);GO:0005739(mitochondrion);GO:0005743(mitochondrial inner membrane);GO:0005759(mitochondrial matrix);GO:0006544(glycine metabolic process);GO:0006563(L-serine metabolic process);GO:0015630(microtubule cytoskeleton);GO:0030170(pyridoxal phosphate binding);GO:0034340(response…	01200(Carbon metabolism);01230(Biosynthesis of amino acids);00630(Glyoxylate and dicarboxylate metabolism);00260(Glycine, serine and threonine metabolism);00460(Cyanoamino acid metabolism);00670(One carbon pool by folate);00670(One carbon pool by folate)	K00600	EC:2.1.2.1	PREDICTED: Capra hircus serine hydroxymethyltransferase 2 (SHMT2), transcript variant X2, mRNA;PREDICTED: Capra hircus serine hydroxymethyltransferase 2 (SHMT2), transcript variant X1, mRNA	NA	72.4715	76.4066	73.3671	50.8205	51.4616	47.0225	1.48854	0.573894	3.43885e-13	1.16461e-11	up	no
106503170	LOC106503170	106503170	NA	NA	NA	NA		NA	1.60816	1.46517	1.45983	3.00976	3.23822	3.26125	0.476711	-1.06881	3.49263e-13	1.17984e-11	down	yes
102169679	RPL7A	XM_018056140.1	GO:0000470(maturation of LSU-rRNA);GO:0003723(RNA binding);GO:0005730(nucleolus);GO:0005925(focal adhesion);GO:0006412(translation);GO:0016020(membrane);GO:0022625(cytosolic large ribosomal subunit);GO:0042788(polysomal ribosome);GO:0044822(poly(A) RNA binding);GO:0070062(extracellular exosome)	03010(Ribosome)	K02936	NA	PREDICTED: Capra hircus ribosomal protein L7a (RPL7A), mRNA	NA	694.649	709.343	675.28	492.753	479.673	408.194	1.50604	0.590762	3.54227e-13	1.1936e-11	up	no
102183902	KRTDAP	XM_013971229.2;XM_018063392.1	GO:0005576(extracellular region);GO:0005576(extracellular region)	NA	NA	NA	PREDICTED: Capra hircus keratinocyte differentiation associated protein (KRTDAP), transcript variant X1, mRNA;PREDICTED: Capra hircus keratinocyte differentiation associated protein (KRTDAP), transcript variant X2, mRNA	NA	40.3263	41.8978	38.174	19.4276	20.8047	19.9845	1.99941	0.999576	3.60412e-13	1.2114e-11	up	no
102184046	USO1	XM_018049592.1;XM_018049589.1;XM_018049591.1;XM_018049590.1	GO:0005730(nucleolus);GO:0005783(endoplasmic reticulum);GO:0005795(Golgi stack);GO:0005829(cytosol);GO:0006886(intracellular protein transport);GO:0006888(ER to Golgi vesicle-mediated transport);GO:0008565(protein transporter activity);GO:0012507(ER to Golgi transport vesicle membrane);GO:0042802(identical protein binding);GO:0044822(poly(A) RNA binding);GO:0045056(transcytosis);GO:0048211(Golgi …	00240(Pyrimidine metabolism);00983(Drug metabolism - other enzymes);00983(Drug metabolism - other enzymes)	K00876	EC:2.7.1.48	PREDICTED: Capra hircus USO1 vesicle transport factor (USO1), transcript variant X4, mRNA;PREDICTED: Capra hircus USO1 vesicle transport factor (USO1), transcript variant X1, mRNA;PREDICTED: Capra hircus USO1 vesicle transport factor (USO1), transcript variant X3, mRNA;PREDICTED: Capra hircus USO1 vesicle transport factor (USO1), transcript variant X2, mRNA	NA	27.2131	25.6011	28.5683	37.984	40.7639	44.2809	0.661492	-0.596205	3.98791e-13	1.33705e-11	down	no
102178659	WFIKKN2	XM_018064855.1	GO:0001501(skeletal system development);GO:0004867(serine-type endopeptidase inhibitor activity);GO:0005576(extracellular region);GO:0007179(transforming growth factor beta receptor signaling pathway);GO:0010951(negative regulation of endopeptidase activity);GO:0032091(negative regulation of protein binding);GO:0043392(negative regulation of DNA binding);GO:0048747(muscle fiber development);GO:00…	04512(ECM-receptor interaction);04510(Focal adhesion)	K06238	NA	PREDICTED: Capra hircus WAP, follistatin/kazal, immunoglobulin, kunitz and netrin domain containing 2 (WFIKKN2), mRNA	NA	0.104717	0.288179	0.098858	1.09577	0.963149	0.879135	0.167374	-2.57885	4.18593e-13	1.39994e-11	down	yes
102185876	RPL29	XM_018066911.1	GO:0002181(cytoplasmic translation);GO:0003735(structural constituent of ribosome);GO:0016020(membrane);GO:0022625(cytosolic large ribosomal subunit);GO:0044822(poly(A) RNA binding)	03010(Ribosome)	K02905	NA	PREDICTED: Capra hircus ribosomal protein L29 (RPL29), mRNA	NA	1172.43	1188.09	1126.95	855.204	791.031	742.419	1.46002	0.545984	4.20813e-13	1.40386e-11	up	no
102171931	NEK10	XM_018038472.1	GO:0004672(protein kinase activity);GO:0005524(ATP binding);GO:0005634(nucleus);GO:0005737(cytoplasm);GO:0005813(centrosome);GO:0006468(protein phosphorylation);GO:0007017(microtubule-based process);GO:0007059(chromosome segregation);GO:0031954(positive regulation of protein autophosphorylation);GO:0043406(positive regulation of MAP kinase activity);GO:0070372(regulation of ERK1 and ERK2 cascade)…	02010(ABC transporters)	K05661	NA	PREDICTED: Capra hircus NIMA related kinase 10 (NEK10), mRNA	NA	0.211643	0.204093	0.227504	0.654077	0.644069	0.652332	0.329786	-1.6004	4.26896e-13	1.42062e-11	down	yes
102181134	CENPA	XM_018055531.1;XM_018055530.1	GO:0000786(nucleosome);GO:0003677(DNA binding);GO:0005634(nucleus);GO:0046982(protein heterodimerization activity);GO:0046982(protein heterodimerization activity)	05202(Transcriptional misregulation in cancers);05322(Systemic lupus erythematosus);05034(Alcoholism);05034(Alcoholism)	K11253	NA	PREDICTED: Capra hircus centromere protein A (CENPA), transcript variant X2, mRNA;PREDICTED: Capra hircus centromere protein A (CENPA), transcript variant X1, mRNA	NA	43.4133	42.7792	45.3224	60.2606	66.8056	72.0855	0.660376	-0.598641	4.34171e-13	1.44125e-11	down	no
102172751	PRMT1	XM_018062799.1;XM_018062798.1;XM_018062800.1	GO:0001701(in utero embryonic development);GO:0005829(cytosol);GO:0006355(regulation of transcription, DNA-templated);GO:0008469(histone-arginine N-methyltransferase activity);GO:0019919(peptidyl-arginine methylation, to asymmetrical-dimethyl arginine);GO:0035242(protein-arginine omega-N asymmetric methyltransferase activity);GO:0043985(histone H4-R3 methylation);GO:0006479(protein methylation);G…	04068(FoxO signaling pathway);04922(Glucagon signaling pathway);04922(Glucagon signaling pathway)	K11434	EC:2.1.1.319	PREDICTED: Capra hircus protein arginine methyltransferase 1 (PRMT1), transcript variant X2, mRNA;PREDICTED: Capra hircus protein arginine methyltransferase 1 (PRMT1), transcript variant X1, mRNA;PREDICTED: Capra hircus protein arginine methyltransferase 1 (PRMT1), transcript variant X3, mRNA	NA	222.061	221.232	213.959	161.591	145.623	138.744	1.47379	0.559535	4.36011e-13	1.44379e-11	up	no
108636282	LOC108636282	108636282	NA	NA	NA	NA		NA	0.147811	0.499899	0.313039	2.44415	1.67701	1.72814	0.16425	-2.60603	4.4181e-13	1.45939e-11	down	yes
102182807	NCOA5	XM_018057955.1;XM_018057953.1;XM_018057954.1	GO:0003682(chromatin binding);GO:0005615(extracellular space);GO:0005634(nucleus);GO:0015629(actin cytoskeleton);GO:0042593(glucose homeostasis);GO:0044822(poly(A) RNA binding);GO:0046627(negative regulation of insulin receptor signaling pathway);GO:0046627(negative regulation of insulin receptor signaling pathway)	NA	NA	NA	PREDICTED: Capra hircus nuclear receptor coactivator 5 (NCOA5), transcript variant X3, mRNA;PREDICTED: Capra hircus nuclear receptor coactivator 5 (NCOA5), transcript variant X1, mRNA;PREDICTED: Capra hircus nuclear receptor coactivator 5 (NCOA5), transcript variant X2, mRNA	NA	6.98903	6.17666	5.68	10.9557	12.4237	11.0406	0.547523	-0.869009	4.63969e-13	1.52882e-11	down	no
102168777	SSB	XM_005675984.2;XM_005675985.2;XM_013968980.2;XM_013968988.2	GO:0000166(nucleotide binding);GO:0000784(nuclear chromosome, telomeric region);GO:0006396(RNA processing);GO:0030529(intracellular ribonucleoprotein complex);GO:0044822(poly(A) RNA binding);GO:0044822(poly(A) RNA binding)	05322(Systemic lupus erythematosus);05322(Systemic lupus erythematosus)	K11090	NA	PREDICTED: Capra hircus Sjogren syndrome antigen B (SSB), transcript variant X1, mRNA;PREDICTED: Capra hircus Sjogren syndrome antigen B (SSB), transcript variant X3, mRNA;PREDICTED: Capra hircus Sjogren syndrome antigen B (SSB), transcript variant X2, mRNA;PREDICTED: Capra hircus Sjogren syndrome antigen B (SSB), transcript variant X4, mRNA	NA	131.024	133.818	135.104	178.482	197.614	213.146	0.678748	-0.559052	4.74264e-13	1.55891e-11	down	no
102181764	SMC1A	XM_005700868.3;XM_013976542.2	GO:0000776(kinetochore);GO:0003682(chromatin binding);GO:0005524(ATP binding);GO:0005634(nucleus);GO:0006281(DNA repair);GO:0007064(mitotic sister chromatid cohesion);GO:0007093(mitotic cell cycle checkpoint);GO:0007126(meiotic nuclear division);GO:0008280(cohesin core heterodimer);GO:0009314(response to radiation);GO:0030893(meiotic cohesin complex);GO:0042770(signal transduction in response to …	04110(Cell cycle);04114(Oocyte meiosis);04114(Oocyte meiosis)	K06636	NA	PREDICTED: Capra hircus structural maintenance of chromosomes 1A (SMC1A), transcript variant X2, mRNA;PREDICTED: Capra hircus structural maintenance of chromosomes 1A (SMC1A), transcript variant X1, mRNA	NA	25.1985	24.0064	25.2317	34.132	34.1192	35.5789	0.716907	-0.480142	4.90453e-13	1.60818e-11	down	no
102179365	LOC102179365	XM_018049276.1	GO:0003674(molecular_function);GO:0005575(cellular_component);GO:0008150(biological_process)	03420(Nucleotide excision repair)	K10847	NA	PREDICTED: Capra hircus uncharacterized LOC102179365 (LOC102179365), mRNA	NA	0.079093	0.070101	0.092776	0.321776	0.250271	0.271774	0.286755	-1.80211	5.09492e-13	1.66654e-11	down	yes
102172767	EGFR	XM_018067044.1	GO:0000902(cell morphogenesis);GO:0001892(embryonic placenta development);GO:0001942(hair follicle development);GO:0003682(chromatin binding);GO:0004716(receptor signaling protein tyrosine kinase activity);GO:0005006(epidermal growth factor-activated receptor activity);GO:0005524(ATP binding);GO:0005634(nucleus);GO:0005925(focal adhesion);GO:0007173(epidermal growth factor receptor signaling path…	04014(Ras signaling pathway);04015(Rap1 signaling pathway);04010(MAPK signaling pathway);04012(ErbB signaling pathway);04066(HIF-1 signaling pathway);04068(FoxO signaling pathway);04020(Calcium signaling pathway);04072(Phospholipase D signaling pathway);04151(PI3K-Akt signaling pathway);04060(Cytokine-cytokine receptor interaction);04144(Endocytosis);04810(Regulation of actin cytoskeleton);04510(…	K04361	EC:2.7.10.1	PREDICTED: Capra hircus epidermal growth factor receptor (EGFR), mRNA	NA	11.9867	12.3135	12.3592	17.4099	17.0386	17.8171	0.701406	-0.511678	5.44888e-13	1.77798e-11	down	no
102188798	PPP1R9B	XM_018064898.1	GO:0001932(regulation of protein phosphorylation);GO:0005737(cytoplasm);GO:0007015(actin filament organization);GO:0008157(protein phosphatase 1 binding);GO:0014069(postsynaptic density);GO:0015629(actin cytoskeleton);GO:0016358(dendrite development);GO:0019722(calcium-mediated signaling);GO:0030175(filopodium);GO:0030425(dendrite);GO:0030864(cortical actin cytoskeleton);GO:0031175(neuron project…	04391(Hippo signaling pathway -fly)	K06095	NA	PREDICTED: Capra hircus protein phosphatase 1 regulatory subunit 9B (PPP1R9B), mRNA	NA	46.111	42.9827	45.0716	31.8653	30.083	27.8477	1.49411	0.57929	5.63022e-13	1.82867e-11	up	no
102187862	DNAJA1	XM_018052362.1	GO:0005524(ATP binding);GO:0005634(nucleus);GO:0005739(mitochondrion);GO:0005783(endoplasmic reticulum);GO:0005829(cytosol);GO:0006457(protein folding);GO:0007283(spermatogenesis);GO:0009408(response to heat);GO:0016020(membrane);GO:0030317(sperm motility);GO:0030521(androgen receptor signaling pathway);GO:0030544(Hsp70 protein binding);GO:0043065(positive regulation of apoptotic process);GO:0043…	04141(Protein processing in endoplasmic reticulum)	K09502	NA	PREDICTED: Capra hircus DnaJ heat shock protein family (Hsp40) member A1 (DNAJA1), mRNA	NA	86.1235	84.6647	90.2279	118.483	122.565	133.039	0.697741	-0.519236	5.63149e-13	1.82867e-11	down	no
102181448	GALE	XM_018055684.1;XM_018055696.1;XM_018055690.1	GO:0003974(UDP-N-acetylglucosamine 4-epimerase activity);GO:0003978(UDP-glucose 4-epimerase activity);GO:0019388(galactose catabolic process);GO:0042803(protein homodimerization activity);GO:0070062(extracellular exosome);GO:0070062(extracellular exosome)	00052(Galactose metabolism);00520(Amino sugar and nucleotide sugar metabolism);00520(Amino sugar and nucleotide sugar metabolism)	K01784	EC:5.1.3.2	PREDICTED: Capra hircus UDP-galactose-4-epimerase (GALE), transcript variant X1, mRNA;PREDICTED: Capra hircus UDP-galactose-4-epimerase (GALE), transcript variant X3, mRNA;PREDICTED: Capra hircus UDP-galactose-4-epimerase (GALE), transcript variant X2, mRNA	NA	58.0546	58.5123	56.2237	37.5895	36.085	31.3319	1.64553	0.718548	5.87039e-13	1.89773e-11	up	no
102170525	USP34	XM_018055393.1;XM_018055394.1;XM_018055392.1;XR_001918813.1	GO:0006511(ubiquitin-dependent protein catabolic process);GO:0016579(protein deubiquitination);GO:0036459(thiol-dependent ubiquitinyl hydrolase activity);GO:0036459(thiol-dependent ubiquitinyl hydrolase activity)	04141(Protein processing in endoplasmic reticulum);04141(Protein processing in endoplasmic reticulum)	K09523	NA	PREDICTED: Capra hircus ubiquitin specific peptidase 34 (USP34), transcript variant X2, mRNA;PREDICTED: Capra hircus ubiquitin specific peptidase 34 (USP34), transcript variant X3, mRNA;PREDICTED: Capra hircus ubiquitin specific peptidase 34 (USP34), transcript variant X1, mRNA;PREDICTED: Capra hircus ubiquitin specific peptidase 34 (USP34), transcript variant X4, misc_RNA	NA	10.6436	9.86514	10.6556	14.5366	15.1554	15.1752	0.694591	-0.525765	5.87247e-13	1.89773e-11	down	no
108633267	ZNF112	XM_018062546.1	GO:0003676(nucleic acid binding);GO:0005622(intracellular);GO:0006355(regulation of transcription, DNA-templated);GO:0046872(metal ion binding)	04010(MAPK signaling pathway);04012(ErbB signaling pathway);04810(Regulation of actin cytoskeleton);04510(Focal adhesion)	K04409	EC:2.7.11.1	PREDICTED: Capra hircus zinc finger protein 112 (ZNF112), mRNA	NA	3.38198	3.05853	3.14542	5.79671	5.98255	6.85228	0.5145	-0.958757	6.05997e-13	1.95361e-11	down	no
102187165	KPNA1	XM_018045578.1	GO:0000018(regulation of DNA recombination);GO:0005515(protein binding);GO:0005634(nucleus);GO:0005643(nuclear pore);GO:0005654(nucleoplasm);GO:0005737(cytoplasm);GO:0005829(cytosol);GO:0006309(apoptotic DNA fragmentation);GO:0006607(NLS-bearing protein import into nucleus);GO:0008139(nuclear localization sequence binding);GO:0008565(protein transporter activity);GO:0019054(modulation by virus of…	05164(Influenza A)	K15042	NA	PREDICTED: Capra hircus karyopherin subunit alpha 1 (KPNA1), mRNA	NA	22.2943	22.1023	23.8846	33.2561	33.4927	31.4744	0.695163	-0.524578	6.41055e-13	2.06168e-11	down	no
102188968	SERTAD1	XM_005692416.3	GO:0005634(nucleus);GO:0005737(cytoplasm);GO:0045944(positive regulation of transcription from RNA polymerase II promoter)	NA	NA	NA	PREDICTED: Capra hircus SERTA domain containing 1 (SERTAD1), mRNA	NA	18.417	21.0707	16.8666	38.4809	35.344	31.4762	0.535174	-0.90192	6.63453e-13	2.1286e-11	down	no
102183635	PSMD12	XM_005694020.3	GO:0005737(cytoplasm);GO:0008541(proteasome regulatory particle, lid subcomplex);GO:0016020(membrane);GO:0022624(proteasome accessory complex);GO:0031595(nuclear proteasome complex);GO:0043161(proteasome-mediated ubiquitin-dependent protein catabolic process);GO:0070062(extracellular exosome)	03050(Proteasome);05169(Epstein-Barr virus infection)	K03035	NA	PREDICTED: Capra hircus proteasome 26S subunit, non-ATPase 12 (PSMD12), mRNA	NA	56.5921	59.2543	58.1928	77.5546	84.6389	89.9013	0.690372	-0.534553	7.05704e-13	2.25876e-11	down	no
102174348	CRABP2	XM_018046300.1	GO:0001972(retinoic acid binding);GO:0005215(transporter activity);GO:0005634(nucleus);GO:0005737(cytoplasm);GO:0005783(endoplasmic reticulum);GO:0006810(transport);GO:0016918(retinal binding);GO:0019841(retinol binding);GO:0048385(regulation of retinoic acid receptor signaling pathway)	03320(PPAR signaling pathway)	K08754	NA	PREDICTED: Capra hircus cellular retinoic acid binding protein 2 (CRABP2), mRNA	NA	405.993	396.716	400.296	295.503	278.917	266.263	1.43099	0.51701	7.50517e-13	2.39647e-11	up	no
102189051	WFDC2	XM_018057929.1	GO:0005576(extracellular region);GO:0010466(negative regulation of peptidase activity);GO:0030414(peptidase inhibitor activity)	NA	NA	NA	PREDICTED: Capra hircus WAP four-disulfide core domain 2 (WFDC2), mRNA	NA	112.569	118.194	107.453	68.9588	67.4712	52.169	1.79331	0.842623	7.79483e-13	2.48305e-11	up	no
102183905	SULT2B1	XM_005692681.3	GO:0000103(sulfate assimilation);GO:0005737(cytoplasm);GO:0008202(steroid metabolic process);GO:0043231(intracellular membrane-bounded organelle);GO:0050294(steroid sulfotransferase activity);GO:0070062(extracellular exosome)	00140(Steroid hormone biosynthesis)	K01015	EC:2.8.2.2	PREDICTED: Capra hircus sulfotransferase family 2B member 1 (SULT2B1), mRNA	NA	107.57	108.901	102.08	72.9921	66.1383	58.9578	1.60813	0.685381	7.85796e-13	2.49723e-11	up	no
102170069	MMP13	XM_005689359.3	GO:0001958(endochondral ossification);GO:0003417(growth plate cartilage development);GO:0004222(metalloendopeptidase activity);GO:0005509(calcium ion binding);GO:0005518(collagen binding);GO:0005576(extracellular region);GO:0006508(proteolysis);GO:0008270(zinc ion binding);GO:0022617(extracellular matrix disassembly);GO:0030282(bone mineralization);GO:0030574(collagen catabolic process);GO:003101…	03320(PPAR signaling pathway)	K01388	EC:3.4.24.7	PREDICTED: Capra hircus matrix metallopeptidase 13 (MMP13), mRNA	NA	2.18931	2.59163	2.4356	4.85717	5.01279	5.30843	0.475449	-1.07264	7.91323e-13	2.50885e-11	down	yes
102180555	CEP192	XM_013974402.2	GO:0000242(pericentriolar material);GO:0010923(negative regulation of phosphatase activity);GO:0019902(phosphatase binding);GO:0051225(spindle assembly);GO:0051298(centrosome duplication)	NA	NA	NA	PREDICTED: Capra hircus centrosomal protein 192 (CEP192), mRNA	NA	4.33473	4.70613	4.74261	7.29954	7.32963	7.61203	0.619727	-0.690295	8.66187e-13	2.73973e-11	down	no
102168597	LOC102168597	XR_001917486.1;XR_001917483.1;XR_001917481.1	NA	NA	NA	NA	PREDICTED: Capra hircus uncharacterized LOC102168597 (LOC102168597), transcript variant X3, ncRNA;PREDICTED: Capra hircus uncharacterized LOC102168597 (LOC102168597), transcript variant X2, ncRNA;PREDICTED: Capra hircus uncharacterized LOC102168597 (LOC102168597), transcript variant X1, ncRNA	NA	7.20959	6.11796	6.54886	3.04249	2.70083	2.83312	2.31756	1.21261	8.9018e-13	2.80554e-11	up	yes
102173130	TOPBP1	XM_005675557.3;XM_005675555.3;XM_013966233.2	GO:0000794(condensed nuclear chromosome);GO:0001673(male germ cell nucleus);GO:0005794(Golgi apparatus);GO:0005813(centrosome);GO:0006974(cellular response to DNA damage stimulus);GO:0010212(response to ionizing radiation);GO:0015629(actin cytoskeleton);GO:0016605(PML body);GO:0042802(identical protein binding);GO:0042802(identical protein binding)	04144(Endocytosis);04144(Endocytosis)	K11824	NA	PREDICTED: Capra hircus topoisomerase (DNA) II binding protein 1 (TOPBP1), transcript variant X3, mRNA;PREDICTED: Capra hircus topoisomerase (DNA) II binding protein 1 (TOPBP1), transcript variant X1, mRNA;PREDICTED: Capra hircus topoisomerase (DNA) II binding protein 1 (TOPBP1), transcript variant X2, mRNA	NA	29.2195	28.3667	28.979	39.8043	40.1203	42.3146	0.708163	-0.497847	8.91177e-13	2.80554e-11	down	no
102185288	ESF1	XM_005687822.3;XM_005687821.3;XM_005687820.3	GO:0005615(extracellular space);GO:0005634(nucleus);GO:0044822(poly(A) RNA binding);GO:0044822(poly(A) RNA binding)	NA	NA	NA	PREDICTED: Capra hircus ESF1 nucleolar pre-rRNA processing protein homolog (ESF1), transcript variant X2, mRNA;PREDICTED: Capra hircus ESF1 nucleolar pre-rRNA processing protein homolog (ESF1), transcript variant X1, mRNA;PREDICTED: Capra hircus ESF1 nucleolar pre-rRNA processing protein homolog (ESF1), transcript variant X3, mRNA	NA	6.9517	6.53473	7.9935	11.9393	13.1357	12.0283	0.578922	-0.78856	8.96009e-13	2.81414e-11	down	no
102179460	LARP7	XM_005709551.3;XM_018049213.1;XM_018049214.1	GO:0000166(nucleotide binding);GO:0005654(nucleoplasm);GO:0005794(Golgi apparatus);GO:0006396(RNA processing);GO:0030529(intracellular ribonucleoprotein complex);GO:0044822(poly(A) RNA binding);GO:0044822(poly(A) RNA binding)	03013(RNA transport);03013(RNA transport)	K03248	NA	PREDICTED: Capra hircus La ribonucleoprotein domain family member 7 (LARP7), transcript variant X1, mRNA;PREDICTED: Capra hircus La ribonucleoprotein domain family member 7 (LARP7), transcript variant X2, mRNA;PREDICTED: Capra hircus La ribonucleoprotein domain family member 7 (LARP7), transcript variant X3, mRNA	NA	26.0046	26.6252	28.4559	39.7475	44.4833	44.3606	0.630568	-0.665275	9.39627e-13	2.94424e-11	down	no
102179318	HSPA13	XM_005674769.3	GO:0005524(ATP binding);GO:0005783(endoplasmic reticulum);GO:0070062(extracellular exosome)	03040(Spliceosome);04141(Protein processing in endoplasmic reticulum);04144(Endocytosis);04213(Longevity regulating pathway - multiple species)	K03283	NA	PREDICTED: Capra hircus heat shock protein family A (Hsp70) member 13 (HSPA13), mRNA	NA	10.9812	11.0543	11.3419	16.4567	18.5114	19.0895	0.617442	-0.695624	9.69897e-13	3.02687e-11	down	no
102178949	DHX36	XM_013965621.2	GO:0001047(core promoter binding);GO:0001503(ossification);GO:0002151(G-quadruplex RNA binding);GO:0003725(double-stranded RNA binding);GO:0004004(ATP-dependent RNA helicase activity);GO:0005524(ATP binding);GO:0005634(nucleus);GO:0005737(cytoplasm);GO:0006396(RNA processing);GO:0008094(DNA-dependent ATPase activity);GO:0009615(response to virus);GO:0010501(RNA secondary structure unwinding);GO:0…	03018(RNA degradation)	K14442	EC:3.6.4.13	PREDICTED: Capra hircus DEAH-box helicase 36 (DHX36), mRNA	NA	20.1396	19.2968	20.7036	28.1619	28.2361	30.1408	0.69495	-0.525019	9.70511e-13	3.02687e-11	down	no
102189296	COPE	XM_018051464.1	GO:0005198(structural molecule activity);GO:0005515(protein binding);GO:0005654(nucleoplasm);GO:0006888(ER to Golgi vesicle-mediated transport);GO:0006890(retrograde vesicle-mediated transport, Golgi to ER);GO:0006891(intra-Golgi vesicle-mediated transport);GO:0015031(protein transport);GO:0030126(COPI vesicle coat)	NA	NA	NA	PREDICTED: Capra hircus coatomer protein complex subunit epsilon (COPE), mRNA	NA	59.4745	65.2735	60.0312	40.1004	35.4485	32.7832	1.70567	0.770341	9.93994e-13	3.09291e-11	up	no
102185565	NCBP1	XM_018052200.1	GO:0000184(nuclear-transcribed mRNA catabolic process, nonsense-mediated decay);GO:0000339(RNA cap binding);GO:0005654(nucleoplasm);GO:0005739(mitochondrion);GO:0005845(mRNA cap binding complex);GO:0005846(nuclear cap binding complex);GO:0006370(7-methylguanosine mRNA capping);GO:0006406(mRNA export from nucleus);GO:0006446(regulation of translational initiation);GO:0030307(positive regulation of…	03040(Spliceosome);03013(RNA transport);03015(mRNA surveillance pathway)	K12882	NA	PREDICTED: Capra hircus nuclear cap binding protein subunit 1 (NCBP1), mRNA	NA	41.1901	42.0085	40.0474	55.8363	58.6869	63.1176	0.693794	-0.527421	1.01847e-12	3.16172e-11	down	no
102188447	DLX2	XM_018064655.1	GO:0000122(negative regulation of transcription from RNA polymerase II promoter);GO:0000977(RNA polymerase II regulatory region sequence-specific DNA binding);GO:0001228(transcriptional activator activity, RNA polymerase II transcription regulatory region sequence-specific binding);GO:0003682(chromatin binding);GO:0003727(single-stranded RNA binding);GO:0005634(nucleus);GO:0006366(transcription f…	04550(Signaling pathways regulating pluripotency of stem cells)	K18489	NA	PREDICTED: Capra hircus distal-less homeobox 2 (DLX2), mRNA	NA	3.05941	3.45282	3.09855	7.17541	6.26787	6.17596	0.489865	-1.02954	1.05327e-12	3.26222e-11	down	yes
100860916	ANGPTL4	XM_018050989.1	GO:0001525(angiogenesis);GO:0004857(enzyme inhibitor activity);GO:0005578(proteinaceous extracellular matrix);GO:0030154(cell differentiation);GO:0051005(negative regulation of lipoprotein lipase activity);GO:0070328(triglyceride homeostasis);GO:0072562(blood microparticle);GO:2000352(negative regulation of endothelial cell apoptotic process)	03320(PPAR signaling pathway)	K08767	NA	PREDICTED: Capra hircus angiopoietin like 4 (ANGPTL4), mRNA	NA	26.4092	26.4269	24.7054	15.9766	14.3775	12.8756	1.79371	0.842943	1.10216e-12	3.40577e-11	up	no
102169742	THOC2	XM_005709382.3;XM_018044136.1;XM_018044131.1;XM_018044133.1;XM_018044132.1;XM_018044128.1;XM_018044129.1;XM_018044134.1;XM_018044127.1;XM_018044126.1;XM_018044135.1	GO:0000346(transcription export complex);GO:0000347(THO complex);GO:0000445(THO complex part of transcription export complex);GO:0000784(nuclear chromosome, telomeric region);GO:0003723(RNA binding);GO:0005515(protein binding);GO:0005654(nucleoplasm);GO:0006369(termination of RNA polymerase II transcription);GO:0006405(RNA export from nucleus);GO:0006406(mRNA export from nucleus);GO:0008380(RNA s…	03040(Spliceosome);03013(RNA transport);03013(RNA transport)	K12879	NA	PREDICTED: Capra hircus THO complex 2 (THOC2), transcript variant X8, mRNA;PREDICTED: Capra hircus THO complex 2 (THOC2), transcript variant X11, mRNA;PREDICTED: Capra hircus THO complex 2 (THOC2), transcript variant X5, mRNA;PREDICTED: Capra hircus THO complex 2 (THOC2), transcript variant X7, mRNA;PREDICTED: Capra hircus THO complex 2 (THOC2), transcript variant X6, mRNA;PREDICTED: Capra hircus…	NA	4.80545	4.4644	4.67177	6.8135	8.19964	8.36457	0.596363	-0.745736	1.12623e-12	3.47215e-11	down	no
102188083	DVL2	XM_018064551.1;XM_018064550.1;XM_018064549.1;XM_018064548.1	GO:0003151(outflow tract morphogenesis);GO:0005109(frizzled binding);GO:0005634(nucleus);GO:0005829(cytosol);GO:0005886(plasma membrane);GO:0006366(transcription from RNA polymerase II promoter);GO:0007379(segment specification);GO:0019901(protein kinase binding);GO:0019904(protein domain specific binding);GO:0022007(convergent extension involved in neural plate elongation);GO:0030136(clathrin-co…	04310(Wnt signaling pathway);04330(Notch signaling pathway);04390(Hippo signaling pathway);04550(Signaling pathways regulating pluripotency of stem cells);04916(Melanogenesis);05200(Pathways in cancer);05217(Basal cell carcinoma);05166(HTLV-I infection);05166(HTLV-I infection)	K02353	NA	PREDICTED: Capra hircus dishevelled segment polarity protein 2 (DVL2), transcript variant X4, mRNA;PREDICTED: Capra hircus dishevelled segment polarity protein 2 (DVL2), transcript variant X3, mRNA;PREDICTED: Capra hircus dishevelled segment polarity protein 2 (DVL2), transcript variant X2, mRNA;PREDICTED: Capra hircus dishevelled segment polarity protein 2 (DVL2), transcript variant X1, mRNA	NA	3.52324	3.77421	3.71251	1.74449	1.69822	1.31755	2.31289	1.2097	1.14794e-12	3.53097e-11	up	yes
102170577	GLCCI1	XM_005678965.3	GO:0005737(cytoplasm)	NA	NA	NA	PREDICTED: Capra hircus glucocorticoid induced 1 (GLCCI1), mRNA	NA	2.82111	3.07239	2.90123	5.10756	5.72224	6.01799	0.52201	-0.93785	1.16838e-12	3.58562e-11	down	no
102186803	MIER3	XM_018065696.1;XM_018065695.1	GO:0003677(DNA binding);GO:0005634(nucleus);GO:0005634(nucleus)	NA	NA	NA	PREDICTED: Capra hircus MIER family member 3 (MIER3), transcript variant X2, mRNA;PREDICTED: Capra hircus MIER family member 3 (MIER3), transcript variant X1, mRNA	NA	6.62678	6.27219	6.81186	9.92242	14.279	15.2162	0.500051	-0.999854	1.20242e-12	3.68166e-11	down	no
102171622	ADA	XM_018057906.1;XM_018057904.1;XM_018057905.1	GO:0004000(adenosine deaminase activity);GO:0005515(protein binding);GO:0005829(cytosol);GO:0006154(adenosine catabolic process);GO:0008270(zinc ion binding);GO:0009117(nucleotide metabolic process);GO:0009168(purine ribonucleoside monophosphate biosynthetic process);GO:0009897(external side of plasma membrane);GO:0030054(cell junction);GO:0042110(T cell activation);GO:0043103(hypoxanthine salvag…	00230(Purine metabolism);05340(Primary immunodeficiency);05340(Primary immunodeficiency)	K01488	EC:3.5.4.4	PREDICTED: Capra hircus adenosine deaminase (ADA), transcript variant X3, mRNA;PREDICTED: Capra hircus adenosine deaminase (ADA), transcript variant X1, mRNA;PREDICTED: Capra hircus adenosine deaminase (ADA), transcript variant X2, mRNA	NA	18.2977	17.5262	16.7735	10.3454	10.0616	8.562	1.81564	0.860479	1.20922e-12	3.69403e-11	up	no
102179940	LENG8	XM_018063131.1;XM_018063132.1;XM_018063133.1;XM_018063135.1;XM_018063130.1;XM_018063134.1	GO:0005575(cellular_component);GO:0008150(biological_process);GO:0005515(protein binding);GO:0005515(protein binding)	NA	NA	NA	PREDICTED: Capra hircus leukocyte receptor cluster member 8 (LENG8), transcript variant X2, mRNA;PREDICTED: Capra hircus leukocyte receptor cluster member 8 (LENG8), transcript variant X3, mRNA;PREDICTED: Capra hircus leukocyte receptor cluster member 8 (LENG8), transcript variant X4, mRNA;PREDICTED: Capra hircus leukocyte receptor cluster member 8 (LENG8), transcript variant X6, mRNA;PREDICTED: …	NA	10.6035	11.2638	8.96998	5.42716	5.80094	4.19723	1.99913	0.999373	1.225e-12	3.73373e-11	up	no
102183328	SNX14	XM_018053174.1;XM_018053177.1;XM_018053175.1;XM_018053176.1	GO:0005764(lysosome);GO:0005770(late endosome);GO:0016021(integral component of membrane);GO:0080025(phosphatidylinositol-3,5-bisphosphate binding);GO:0097352(autophagosome maturation);GO:0097352(autophagosome maturation)	NA	NA	NA	PREDICTED: Capra hircus sorting nexin 14 (SNX14), transcript variant X1, mRNA;PREDICTED: Capra hircus sorting nexin 14 (SNX14), transcript variant X4, mRNA;PREDICTED: Capra hircus sorting nexin 14 (SNX14), transcript variant X2, mRNA;PREDICTED: Capra hircus sorting nexin 14 (SNX14), transcript variant X3, mRNA	NA	15.8093	16.7932	16.9231	24.7687	25.6707	30.1327	0.614673	-0.702109	1.22905e-12	3.73761e-11	down	no
102190818	TMEM102	XM_013972613.2;XM_013972612.2;XM_018064578.1;XM_018064577.1	GO:0005739(mitochondrion);GO:0005886(plasma membrane);GO:0006915(apoptotic process);GO:0007165(signal transduction);GO:0009986(cell surface);GO:0010820(positive regulation of T cell chemotaxis);GO:0016021(integral component of membrane);GO:0034097(response to cytokine);GO:0043234(protein complex);GO:0045785(positive regulation of cell adhesion);GO:0050730(regulation of peptidyl-tyrosine phosphory…	04014(Ras signaling pathway);04015(Rap1 signaling pathway);04010(MAPK signaling pathway);04151(PI3K-Akt signaling pathway);04810(Regulation of actin cytoskeleton);05200(Pathways in cancer);05218(Melanoma);05218(Melanoma)	K04358	NA	PREDICTED: Capra hircus transmembrane protein 102 (TMEM102), transcript variant X3, mRNA;PREDICTED: Capra hircus transmembrane protein 102 (TMEM102), transcript variant X1, mRNA;PREDICTED: Capra hircus transmembrane protein 102 (TMEM102), transcript variant X4, mRNA;PREDICTED: Capra hircus transmembrane protein 102 (TMEM102), transcript variant X2, mRNA	NA	6.82509	6.56007	5.90285	2.38719	3.18344	3.00605	2.24889	1.16921	1.27322e-12	3.86316e-11	up	yes
102175432	RPS19	XM_005692574.3;XM_018062504.1	GO:0000028(ribosomal small subunit assembly);GO:0003735(structural constituent of ribosome);GO:0022627(cytosolic small ribosomal subunit);GO:0006412(translation);GO:0006412(translation)	03010(Ribosome);03010(Ribosome)	K02966	NA	PREDICTED: Capra hircus ribosomal protein S19 (RPS19), transcript variant X1, mRNA;PREDICTED: Capra hircus ribosomal protein S19 (RPS19), transcript variant X2, mRNA	NA	546.402	538.191	530.607	393.578	387.054	354.427	1.42301	0.508944	1.32565e-12	4.01317e-11	up	no
106503497	ZDHHC18	XM_018056537.1	GO:0005794(Golgi apparatus);GO:0008270(zinc ion binding);GO:0016021(integral component of membrane);GO:0018345(protein palmitoylation);GO:0019706(protein-cysteine S-palmitoyltransferase activity);GO:0034613(cellular protein localization)	00563(Glycosylphosphatidylinositol(GPI)-anchor biosynthesis)	K07542	EC:2.4.1.-	PREDICTED: Capra hircus zinc finger DHHC-type containing 18 (ZDHHC18), mRNA	NA	14.6702	14.0185	13.9477	8.49002	8.24135	7.45631	1.76273	0.817812	1.33915e-12	4.04491e-11	up	no
102183649	SYF2	XM_018055998.1	GO:0000398(mRNA splicing, via spliceosome);GO:0000974(Prp19 complex);GO:0071010(prespliceosome);GO:0071012(catalytic step 1 spliceosome);GO:0071013(catalytic step 2 spliceosome);GO:0071014(post-mRNA release spliceosomal complex)	03040(Spliceosome)	K12868	NA	PREDICTED: Capra hircus SYF2 pre-mRNA splicing factor (SYF2), mRNA	NA	33.9728	32.7225	34.486	50.7885	50.9551	50.9966	0.662441	-0.594136	1.34999e-12	4.06847e-11	down	no
102169745	HMGB3	XM_018044330.1	GO:0000400(four-way junction DNA binding);GO:0005634(nucleus);GO:0008301(DNA binding, bending);GO:0032392(DNA geometric change);GO:0045596(negative regulation of cell differentiation)	03410(Base excision repair)	K10802	NA	PREDICTED: Capra hircus high mobility group box 3 (HMGB3), mRNA	NA	212.164	214.801	219.516	153.325	154.393	150.847	1.40979	0.495483	1.39244e-12	4.18701e-11	up	no
102187837	SYTL2	XM_018042801.1;XM_018042797.1;XM_018042798.1;XM_018042800.1;XM_018042796.1;XM_018042799.1	GO:0005622(intracellular);GO:0006886(intracellular protein transport);GO:0006887(exocytosis);GO:0017137(Rab GTPase binding);GO:0005509(calcium ion binding);GO:0005544(calcium-dependent phospholipid binding);GO:0005886(plasma membrane);GO:0006906(vesicle fusion);GO:0017158(regulation of calcium ion-dependent exocytosis);GO:0019905(syntaxin binding);GO:0030276(clathrin binding);GO:0048791(calcium i…	00562(Inositol phosphate metabolism);04070(Phosphatidylinositol signaling system);04070(Phosphatidylinositol signaling system)	K00923	EC:2.7.1.154	PREDICTED: Capra hircus synaptotagmin like 2 (SYTL2), transcript variant X6, mRNA;PREDICTED: Capra hircus synaptotagmin like 2 (SYTL2), transcript variant X2, mRNA;PREDICTED: Capra hircus synaptotagmin like 2 (SYTL2), transcript variant X3, mRNA;PREDICTED: Capra hircus synaptotagmin like 2 (SYTL2), transcript variant X5, mRNA;PREDICTED: Capra hircus synaptotagmin like 2 (SYTL2), transcript varian…	NA	10.4037	10.6417	11.0024	15.3398	16.7104	16.9727	0.653731	-0.613231	1.43187e-12	4.29593e-11	down	no
102188586	ETF1	XM_018050323.1	GO:0005737(cytoplasm);GO:0006415(translational termination);GO:0006479(protein methylation);GO:0016149(translation release factor activity, codon specific);GO:0044822(poly(A) RNA binding)	03015(mRNA surveillance pathway)	K03265	NA	PREDICTED: Capra hircus eukaryotic translation termination factor 1 (ETF1), mRNA	NA	104.918	104.85	107.499	141.846	143.786	152.375	0.724342	-0.465256	1.53926e-12	4.60781e-11	down	no
102173685	PER1	XM_018064610.1;XM_018064613.1;XM_018064614.1;XM_018064611.1;XM_018064612.1	GO:0000122(negative regulation of transcription from RNA polymerase II promoter);GO:0000978(RNA polymerase II core promoter proximal region sequence-specific DNA binding);GO:0000989(transcription factor activity, transcription factor binding);GO:0002028(regulation of sodium ion transport);GO:0005634(nucleus);GO:0005737(cytoplasm);GO:0006351(transcription, DNA-templated);GO:0007623(circadian rhyth…	04710(Circadian rhythm);04713(Circadian entrainment);05168(Herpes simplex infection);05168(Herpes simplex infection)	K02633	NA	PREDICTED: Capra hircus period circadian clock 1 (PER1), transcript variant X1, mRNA;PREDICTED: Capra hircus period circadian clock 1 (PER1), transcript variant X4, mRNA;PREDICTED: Capra hircus period circadian clock 1 (PER1), transcript variant X5, mRNA;PREDICTED: Capra hircus period circadian clock 1 (PER1), transcript variant X2, mRNA;PREDICTED: Capra hircus period circadian clock 1 (PER1), tr…	NA	3.58836	3.90914	3.54	2.07437	2.08083	1.73998	1.87229	0.904803	1.60714e-12	4.80032e-11	up	no
102175084	SNIP1	XM_005678684.3	GO:0005654(nucleoplasm);GO:0005737(cytoplasm);GO:0006355(regulation of transcription, DNA-templated);GO:0007249(I-kappaB kinase/NF-kappaB signaling);GO:0035196(production of miRNAs involved in gene silencing by miRNA);GO:0044822(poly(A) RNA binding)	NA	NA	NA	PREDICTED: Capra hircus Smad nuclear interacting protein 1 (SNIP1), mRNA	NA	11.794	11.4687	11.7256	21.2432	20.3851	18.403	0.582833	-0.778845	1.65259e-12	4.92509e-11	down	no
102173516	SLC39A6	XM_005696976.2	GO:0005385(zinc ion transmembrane transporter activity);GO:0005783(endoplasmic reticulum);GO:0005887(integral component of plasma membrane);GO:0006882(cellular zinc ion homeostasis);GO:0009986(cell surface);GO:0031258(lamellipodium membrane);GO:0071578(zinc II ion transmembrane import)	03040(Spliceosome)	K12843	NA	PREDICTED: Capra hircus solute carrier family 39 member 6 (SLC39A6), mRNA	NA	56.6509	58.4261	59.7037	77.3399	83.5583	86.3322	0.706955	-0.50031	1.83912e-12	5.46884e-11	down	no
102174499	PRRC2C	XM_018060308.1;XM_018060301.1;XM_018060309.1;XM_018060306.1;XM_018060298.1;XM_018060300.1;XM_018060302.1;XM_018060305.1;XM_018060304.1;XM_018060299.1;XM_018060307.1;XM_018060310.1	GO:0002244(hematopoietic progenitor cell differentiation);GO:0008022(protein C-terminus binding);GO:0016020(membrane);GO:0044822(poly(A) RNA binding);GO:0044822(poly(A) RNA binding)	NA	NA	NA	PREDICTED: Capra hircus proline rich coiled-coil 2C (PRRC2C), transcript variant X10, mRNA;PREDICTED: Capra hircus proline rich coiled-coil 2C (PRRC2C), transcript variant X4, mRNA;PREDICTED: Capra hircus proline rich coiled-coil 2C (PRRC2C), transcript variant X11, mRNA;PREDICTED: Capra hircus proline rich coiled-coil 2C (PRRC2C), transcript variant X8, mRNA;PREDICTED: Capra hircus proline rich …	NA	19.6375	16.9512	19.0367	25.8616	27.8316	26.8965	0.69023	-0.534851	1.96864e-12	5.84102e-11	down	no
102188907	GLS	XM_018061570.1;XM_018061557.1;XM_018061577.1;XM_018061560.1;XM_018061564.1	GO:0001967(suckling behavior);GO:0002087(regulation of respiratory gaseous exchange by neurological system process);GO:0004359(glutaminase activity);GO:0005515(protein binding);GO:0005739(mitochondrion);GO:0005759(mitochondrial matrix);GO:0005829(cytosol);GO:0006537(glutamate biosynthetic process);GO:0006543(glutamine catabolic process);GO:0007268(chemical synaptic transmission);GO:0008652(cellul…	00250(Alanine, aspartate and glutamate metabolism);00220(Arginine biosynthesis);00471(D-Glutamine and D-glutamate metabolism);04964(Proximal tubule bicarbonate reclamation);04724(Glutamatergic synapse);04727(GABAergic synapse);05230(Central carbon metabolism in cancer);05206(MicroRNAs in cancer);05206(MicroRNAs in cancer)	K01425	EC:3.5.1.2	PREDICTED: Capra hircus glutaminase (GLS), transcript variant X4, mRNA;PREDICTED: Capra hircus glutaminase (GLS), transcript variant X1, mRNA;PREDICTED: Capra hircus glutaminase (GLS), transcript variant X5, mRNA;PREDICTED: Capra hircus glutaminase (GLS), transcript variant X2, mRNA;PREDICTED: Capra hircus glutaminase (GLS), transcript variant X3, mRNA	NA	12.4655	10.3818	10.6064	15.8156	17.5534	18.0877	0.650135	-0.621188	2.05611e-12	6.08708e-11	down	no
108635087	LOC108635087	XM_018045379.1	GO:0004129(cytochrome-c oxidase activity);GO:0005746(mitochondrial respiratory chain);GO:1902600(hydrogen ion transmembrane transport)	00190(Oxidative phosphorylation);04260(Cardiac muscle contraction);05010(Alzheimer's disease);05012(Parkinson's disease);05016(Huntington's disease);04932(Non-alcoholic fatty liver disease (NAFLD))	K02270	NA	PREDICTED: Capra hircus cytochrome c oxidase subunit 7A2, mitochondrial (LOC108635087), mRNA	NA	206.379	211.647	202.677	140.68	134.049	128.643	1.53878	0.621789	2.14662e-12	6.34105e-11	up	no
102171290	SELENBP1	XM_005677603.3	GO:0005615(extracellular space);GO:0005730(nucleolus);GO:0005829(cytosol);GO:0008430(selenium binding);GO:0015031(protein transport);GO:0016020(membrane);GO:0070062(extracellular exosome)	NA	NA	NA	PREDICTED: Capra hircus selenium binding protein 1 (SELENBP1), mRNA	NA	10.2806	10.59	8.75059	4.92864	4.99693	4.75501	2.01771	1.01272	2.22022e-12	6.54404e-11	up	yes
102184158	YLPM1	XM_018053969.1;XR_001918644.1	GO:0005654(nucleoplasm);GO:0005737(cytoplasm);GO:0044822(poly(A) RNA binding);GO:0044822(poly(A) RNA binding)	NA	NA	NA	PREDICTED: Capra hircus YLP motif containing 1 (YLPM1), transcript variant X1, mRNA;PREDICTED: Capra hircus YLP motif containing 1 (YLPM1), transcript variant X2, misc_RNA	NA	10.7912	10.8342	11.1426	16.0823	15.8046	15.9727	0.684666	-0.546527	2.25861e-12	6.6426e-11	down	no
102182417	BRCA2	XM_018056628.1;XM_018056629.1	GO:0000722(telomere maintenance via recombination);GO:0000724(double-strand break repair via homologous recombination);GO:0000910(cytokinesis);GO:0001556(oocyte maturation);GO:0001833(inner cell mass cell proliferation);GO:0002020(protease binding);GO:0003697(single-stranded DNA binding);GO:0005634(nucleus);GO:0005654(nucleoplasm);GO:0005813(centrosome);GO:0006289(nucleotide-excision repair);GO:0…	03440(Homologous recombination);03460(Fanconi anemia pathway);05200(Pathways in cancer);05212(Pancreatic cancer);05212(Pancreatic cancer)	K08775	NA	PREDICTED: Capra hircus BRCA2, DNA repair associated (BRCA2), transcript variant X1, mRNA;PREDICTED: Capra hircus BRCA2, DNA repair associated (BRCA2), transcript variant X2, mRNA	NA	4.51561	4.10549	4.57038	6.72905	6.88024	7.6009	0.62194	-0.685152	2.2851e-12	6.7058e-11	down	no
102169864	TCERG1	XM_013965667.2;XM_005683101.3;XM_013965662.2;XM_013965665.2;XM_013965663.2;XR_001295919.2;XM_013965666.2;XM_005683103.3;XM_013965664.2;XM_005683105.3;XM_005683104.3	GO:0000122(negative regulation of transcription from RNA polymerase II promoter);GO:0001103(RNA polymerase II repressing transcription factor binding);GO:0001106(RNA polymerase II transcription corepressor activity);GO:0005730(nucleolus);GO:0015629(actin cytoskeleton);GO:0044822(poly(A) RNA binding);GO:0070064(proline-rich region binding);GO:0003713(transcription coactivator activity);GO:0005515(…	03040(Spliceosome);03040(Spliceosome)	K12824	NA	PREDICTED: Capra hircus transcription elongation regulator 1 (TCERG1), transcript variant X8, mRNA;PREDICTED: Capra hircus transcription elongation regulator 1 (TCERG1), transcript variant X3, mRNA;PREDICTED: Capra hircus transcription elongation regulator 1 (TCERG1), transcript variant X1, mRNA;PREDICTED: Capra hircus transcription elongation regulator 1 (TCERG1), transcript variant X5, mRNA;PRE…	NA	27.0688	25.9854	27.6852	36.4456	39.5528	41.7486	0.685702	-0.544346	2.29621e-12	6.72369e-11	down	no
102169501	DHX9	XM_005690953.2;XM_005690952.3	GO:0001085(RNA polymerase II transcription factor binding);GO:0001649(osteoblast differentiation);GO:0005524(ATP binding);GO:0005654(nucleoplasm);GO:0005730(nucleolus);GO:0005813(centrosome);GO:0008026(ATP-dependent helicase activity);GO:0016020(membrane);GO:0036464(cytoplasmic ribonucleoprotein granule);GO:0044822(poly(A) RNA binding);GO:0070934(CRD-mediated mRNA stabilization);GO:0070937(CRD-me…	03018(RNA degradation);03018(RNA degradation)	K14442	EC:3.6.4.13	PREDICTED: Capra hircus DEAH-box helicase 9 (DHX9), transcript variant X2, mRNA;PREDICTED: Capra hircus DEAH-box helicase 9 (DHX9), transcript variant X1, mRNA	NA	64.4111	62.3448	61.0328	83.8874	86.9872	86.046	0.730921	-0.452213	2.34431e-12	6.84957e-11	down	no
102173222	SNRPD2	XM_005692647.2	GO:0000387(spliceosomal snRNP assembly);GO:0005682(U5 snRNP);GO:0005685(U1 snRNP);GO:0005686(U2 snRNP);GO:0005687(U4 snRNP);GO:0005829(cytosol);GO:0034709(methylosome);GO:0034715(pICln-Sm protein complex);GO:0034719(SMN-Sm protein complex);GO:0046540(U4/U6 x U5 tri-snRNP complex);GO:0071011(precatalytic spliceosome);GO:0071013(catalytic step 2 spliceosome)	03040(Spliceosome)	K11096	NA	PREDICTED: Capra hircus small nuclear ribonucleoprotein D2 polypeptide (SNRPD2), mRNA	NA	450.499	463.931	469.397	330.587	327.771	309.962	1.4291	0.515109	2.3556e-12	6.86759e-11	up	no
102168762	AOC2	XM_005693872.3;XM_013972175.2;XM_013972176.2	GO:0005507(copper ion binding);GO:0007601(visual perception);GO:0008131(primary amine oxidase activity);GO:0009308(amine metabolic process);GO:0048038(quinone binding);GO:0055114(oxidation-reduction process);GO:0055114(oxidation-reduction process)	00260(Glycine, serine and threonine metabolism);00350(Tyrosine metabolism);00360(Phenylalanine metabolism);00410(beta-Alanine metabolism);00410(beta-Alanine metabolism)	K00276	EC:1.4.3.21	PREDICTED: Capra hircus amine oxidase, copper containing 2 (AOC2), transcript variant X1, mRNA;PREDICTED: Capra hircus amine oxidase, copper containing 2 (AOC2), transcript variant X2, mRNA;PREDICTED: Capra hircus amine oxidase, copper containing 2 (AOC2), transcript variant X3, mRNA	NA	2.25716	1.8166	1.72847	4.5207	4.31155	3.71864	0.462296	-1.11311	2.36193e-12	6.8711e-11	down	yes
102179009	COPS2	XM_005685800.3;XM_005685799.3	GO:0003714(transcription corepressor activity);GO:0005737(cytoplasm);GO:0008180(COP9 signalosome);GO:0008283(cell proliferation);GO:0010388(cullin deneddylation);GO:0035914(skeletal muscle cell differentiation);GO:0045892(negative regulation of transcription, DNA-templated);GO:0045892(negative regulation of transcription, DNA-templated)	03050(Proteasome);03050(Proteasome)	K03036	NA	PREDICTED: Capra hircus COP9 signalosome subunit 2 (COPS2), transcript variant X2, mRNA;PREDICTED: Capra hircus COP9 signalosome subunit 2 (COPS2), transcript variant X1, mRNA	NA	36.089	36.0826	37.6133	50.0664	55.7009	63.2286	0.64963	-0.62231	2.42393e-12	7.03622e-11	down	no
102183298	AIP	XM_005699947.3	GO:0003712(transcription cofactor activity);GO:0005654(nucleoplasm);GO:0005829(cytosol);GO:0005886(plasma membrane);GO:0006626(protein targeting to mitochondrion);GO:0006805(xenobiotic metabolic process);GO:0017162(aryl hydrocarbon receptor binding);GO:0022417(protein maturation by protein folding);GO:0034751(aryl hydrocarbon receptor complex);GO:0036004(GAF domain binding);GO:0051082(unfolded pr…	03015(mRNA surveillance pathway)	K06965	NA	PREDICTED: Capra hircus aryl hydrocarbon receptor interacting protein (AIP), mRNA	NA	37.8161	36.197	36.8693	22.1534	21.9894	18.9321	1.75795	0.813892	2.49416e-12	7.22444e-11	up	no
102171818	SP6	XM_018064955.1;XM_018064954.1	GO:0003676(nucleic acid binding);GO:0005634(nucleus);GO:0008284(positive regulation of cell proliferation);GO:0042481(regulation of odontogenesis);GO:0046872(metal ion binding);GO:0046872(metal ion binding)	04350(TGF-beta signaling pathway);04350(TGF-beta signaling pathway)	K04684	NA	PREDICTED: Capra hircus Sp6 transcription factor (SP6), transcript variant X2, mRNA;PREDICTED: Capra hircus Sp6 transcription factor (SP6), transcript variant X1, mRNA	NA	6.162	6.55606	5.62582	3.46613	2.89451	2.69011	2.02678	1.01919	2.53443e-12	7.32528e-11	up	yes
102185512	RND3	XM_005676159.3	GO:0005525(GTP binding);GO:0005622(intracellular);GO:0005925(focal adhesion);GO:0007264(small GTPase mediated signal transduction);GO:0070062(extracellular exosome)	04360(Axon guidance)	K07531	NA	PREDICTED: Capra hircus Rho family GTPase 3 (RND3), mRNA	NA	125.195	126.703	129.021	166.404	180.84	181.42	0.720531	-0.472867	2.57046e-12	7.41343e-11	down	no
102188953	LOC102188953	XM_005688140.3	GO:0003723(RNA binding);GO:0005737(cytoplasm)	03013(RNA transport);04141(Protein processing in endoplasmic reticulum)	K14004	NA	PREDICTED: Capra hircus malignant T-cell-amplified sequence 1 (LOC102188953), mRNA	NA	103.587	101.781	101.132	67.222	64.6103	64.5854	1.56045	0.641963	2.67579e-12	7.70064e-11	up	no
102180562	ST7	XM_018047191.1;XM_018047190.1;XM_018047189.1;XM_018047192.1;XM_005679154.3;XM_005679155.3;XM_013963307.2	GO:0016021(integral component of membrane);GO:0016021(integral component of membrane)	NA	NA	NA	PREDICTED: Capra hircus suppression of tumorigenicity 7 (ST7), transcript variant X3, mRNA;PREDICTED: Capra hircus suppression of tumorigenicity 7 (ST7), transcript variant X2, mRNA;PREDICTED: Capra hircus suppression of tumorigenicity 7 (ST7), transcript variant X1, mRNA;PREDICTED: Capra hircus suppression of tumorigenicity 7 (ST7), transcript variant X4, mRNA;PREDICTED: Capra hircus suppression…	NA	5.92246	6.10992	6.34804	10.8034	10.2281	9.97441	0.592802	-0.754378	2.72652e-12	7.82984e-11	down	no
102185499	ITGA3	XM_018064902.1	GO:0001764(neuron migration);GO:0001948(glycoprotein binding);GO:0002020(protease binding);GO:0005925(focal adhesion);GO:0007155(cell adhesion);GO:0007229(integrin-mediated signaling pathway);GO:0007613(memory);GO:0009897(external side of plasma membrane);GO:0016323(basolateral plasma membrane);GO:0017015(regulation of transforming growth factor beta receptor signaling pathway);GO:0030111(regulat…	04151(PI3K-Akt signaling pathway);04512(ECM-receptor interaction);04810(Regulation of actin cytoskeleton);04510(Focal adhesion);04640(Hematopoietic cell lineage);05200(Pathways in cancer);05222(Small cell lung cancer);05410(Hypertrophic cardiomyopathy (HCM));05412(Arrhythmogenic right ventricular cardiomyopathy (ARVC));05414(Dilated cardiomyopathy (DCM))	K06482	NA	PREDICTED: Capra hircus integrin subunit alpha 3 (ITGA3), mRNA	NA	167.582	163.331	163.118	123.298	112.324	103.204	1.45806	0.544054	2.8155e-12	8.06808e-11	up	no
100860835	CCNT1	NM_001285696.1;XM_018047538.1	GO:0000307(cyclin-dependent protein kinase holoenzyme complex);GO:0003682(chromatin binding);GO:0005634(nucleus);GO:0006351(transcription, DNA-templated);GO:0006468(protein phosphorylation);GO:0007049(cell cycle);GO:0008024(cyclin/CDK positive transcription elongation factor complex);GO:0016032(viral process);GO:0016538(cyclin-dependent protein serine/threonine kinase regulator activity);GO:00442…	05202(Transcriptional misregulation in cancers);05202(Transcriptional misregulation in cancers)	K15188	NA	Capra hircus cyclin T1 (CCNT1), mRNA;PREDICTED: Capra hircus cyclin T1 (CCNT1), transcript variant X1, mRNA	NA	8.70102	8.45586	8.65935	13.1462	14.2696	12.5096	0.646611	-0.62903	2.85605e-12	8.16685e-11	down	no
102191612	IARS	XM_005684159.3	GO:0001649(osteoblast differentiation);GO:0002161(aminoacyl-tRNA editing activity);GO:0004822(isoleucine-tRNA ligase activity);GO:0005524(ATP binding);GO:0005654(nucleoplasm);GO:0005829(cytosol);GO:0006428(isoleucyl-tRNA aminoacylation);GO:0006450(regulation of translational fidelity);GO:0016020(membrane);GO:0051020(GTPase binding);GO:0070062(extracellular exosome)	00970(Aminoacyl-tRNA biosynthesis)	K01870	EC:6.1.1.5	PREDICTED: Capra hircus isoleucyl-tRNA synthetase (IARS), mRNA	NA	34.442	33.9482	35.3883	46.3887	48.356	53.3105	0.700944	-0.512629	2.95683e-12	8.43704e-11	down	no
102187174	RPL37A	XR_001919240.1;XR_001919239.1	GO:0003735(structural constituent of ribosome);GO:0005634(nucleus);GO:0005925(focal adhesion);GO:0006412(translation);GO:0022625(cytosolic large ribosomal subunit);GO:0044822(poly(A) RNA binding);GO:0046872(metal ion binding);GO:0070062(extracellular exosome);GO:0070062(extracellular exosome)	03010(Ribosome);03010(Ribosome)	K02921	NA	PREDICTED: Capra hircus ribosomal protein L37a (RPL37A), transcript variant X2, ncRNA;PREDICTED: Capra hircus ribosomal protein L37a (RPL37A), transcript variant X1, ncRNA	NA	950.755	983.274	922.947	701.399	661.261	592.208	1.46147	0.547417	3.19972e-12	9.11071e-11	up	no
102188659	LOC102188659	XM_018044295.1	GO:0000122(negative regulation of transcription from RNA polymerase II promoter);GO:0001227(transcriptional repressor activity, RNA polymerase II transcription regulatory region sequence-specific binding);GO:0007411(axon guidance);GO:0045892(negative regulation of transcription, DNA-templated);GO:0046872(metal ion binding)	NA	NA	NA	PREDICTED: Capra hircus zinc finger protein 280C (LOC102188659), mRNA	NA	1.8426	1.75334	2.19887	3.67833	4.1959	4.66118	0.462275	-1.11318	3.24745e-12	9.22701e-11	down	yes
102185088	ASCC3	XM_018053127.1	GO:0005524(ATP binding);GO:0005634(nucleus);GO:0005794(Golgi apparatus);GO:0006307(DNA dealkylation involved in DNA repair);GO:0006351(transcription, DNA-templated);GO:0006355(regulation of transcription, DNA-templated);GO:0008283(cell proliferation);GO:0016020(membrane);GO:0032508(DNA duplex unwinding);GO:0043140(ATP-dependent 3'-5' DNA helicase activity);GO:0044822(poly(A) RNA binding)	03040(Spliceosome)	K12854	EC:3.6.4.13	PREDICTED: Capra hircus activating signal cointegrator 1 complex subunit 3 (ASCC3), mRNA	NA	10.0345	10.2682	10.8372	14.5611	16.1193	15.9831	0.667329	-0.583529	3.33097e-12	9.44433e-11	down	no
102174252	NOP58	XM_005676381.3;XM_018060778.1;XM_018060791.1;XM_013971132.2	GO:0000154(rRNA modification);GO:0001094(TFIID-class transcription factor binding);GO:0005737(cytoplasm);GO:0015030(Cajal body);GO:0016020(membrane);GO:0030515(snoRNA binding);GO:0031428(box C/D snoRNP complex);GO:0032040(small-subunit processome);GO:0044822(poly(A) RNA binding);GO:0048254(snoRNA localization);GO:0051117(ATPase binding);GO:0070761(pre-snoRNP complex);GO:0070761(pre-snoRNP complex)	03008(Ribosome biogenesis in eukaryotes);03008(Ribosome biogenesis in eukaryotes)	K14565	NA	PREDICTED: Capra hircus NOP58 ribonucleoprotein (NOP58), transcript variant X1, mRNA;PREDICTED: Capra hircus NOP58 ribonucleoprotein (NOP58), transcript variant X2, mRNA;PREDICTED: Capra hircus NOP58 ribonucleoprotein (NOP58), transcript variant X4, mRNA;PREDICTED: Capra hircus NOP58 ribonucleoprotein (NOP58), transcript variant X3, mRNA	NA	68.5506	72.3633	73.5723	95.5479	108.415	116.332	0.669652	-0.578516	3.36154e-12	9.51019e-11	down	no
102185100	RPS21	XM_005688286.3	GO:0000447(endonucleolytic cleavage in ITS1 to separate SSU-rRNA from 5.8S rRNA and LSU-rRNA from tricistronic rRNA transcript (SSU-rRNA, 5.8S rRNA, LSU-rRNA));GO:0000461(endonucleolytic cleavage to generate mature 3'-end of SSU-rRNA from (SSU-rRNA, 5.8S rRNA, LSU-rRNA));GO:0003735(structural constituent of ribosome);GO:0022627(cytosolic small ribosomal subunit)	03010(Ribosome)	K02971	NA	PREDICTED: Capra hircus ribosomal protein S21 (RPS21), mRNA	NA	395.211	408.879	396.089	271.958	284.959	273.365	1.44551	0.531576	3.36839e-12	9.51019e-11	up	no
102184724	APC	XM_018053748.1;XM_018053744.1;XM_018053746.1;XM_013966684.2;XM_018053747.1;XM_018053745.1;XM_013966683.2;XM_013966685.2	GO:0000281(mitotic cytokinesis);GO:0000776(kinetochore);GO:0001708(cell fate specification);GO:0005634(nucleus);GO:0005813(centrosome);GO:0005881(cytoplasmic microtubule);GO:0005913(cell-cell adherens junction);GO:0005923(bicellular tight junction);GO:0006461(protein complex assembly);GO:0006974(cellular response to DNA damage stimulus);GO:0007026(negative regulation of microtubule depolymerizati…	04310(Wnt signaling pathway);04390(Hippo signaling pathway);04810(Regulation of actin cytoskeleton);04550(Signaling pathways regulating pluripotency of stem cells);05200(Pathways in cancer);05206(MicroRNAs in cancer);05210(Colorectal cancer);05217(Basal cell carcinoma);05213(Endometrial cancer);05166(HTLV-I infection);05166(HTLV-I infection)	K02085	NA	PREDICTED: Capra hircus APC, WNT signaling pathway regulator (APC), transcript variant X7, mRNA;PREDICTED: Capra hircus APC, WNT signaling pathway regulator (APC), transcript variant X2, mRNA;PREDICTED: Capra hircus APC, WNT signaling pathway regulator (APC), transcript variant X5, mRNA;PREDICTED: Capra hircus APC, WNT signaling pathway regulator (APC), transcript variant X4, mRNA;PREDICTED: Capr…	NA	3.62325	3.01087	2.99521	5.53495	5.38179	4.96768	0.606213	-0.722104	3.76415e-12	1.06053e-10	down	no
102189720	MYO1B	XM_005676279.3;XM_018061520.1;XM_018061512.1;XM_018061529.1	GO:0000146(microfilament motor activity);GO:0005524(ATP binding);GO:0005546(phosphatidylinositol-4,5-bisphosphate binding);GO:0005547(phosphatidylinositol-3,4,5-trisphosphate binding);GO:0005737(cytoplasm);GO:0005769(early endosome);GO:0005884(actin filament);GO:0005886(plasma membrane);GO:0005903(brush border);GO:0006892(post-Golgi vesicle-mediated transport);GO:0010008(endosome membrane);GO:001…	04666(Fc gamma R-mediated phagocytosis);04666(Fc gamma R-mediated phagocytosis)	K12559	NA	PREDICTED: Capra hircus myosin IB (MYO1B), transcript variant X2, mRNA;PREDICTED: Capra hircus myosin IB (MYO1B), transcript variant X3, mRNA;PREDICTED: Capra hircus myosin IB (MYO1B), transcript variant X1, mRNA;PREDICTED: Capra hircus myosin IB (MYO1B), transcript variant X4, mRNA	NA	127.894	129.364	132.17	172.643	177.38	188.05	0.723747	-0.466442	4.01675e-12	1.12932e-10	down	no
102182436	LOC102182436	XM_013971738.2;XM_013971736.2;XM_013971739.1	GO:0003700(transcription factor activity, sequence-specific DNA binding);GO:0003677(DNA binding);GO:0005634(nucleus);GO:0006351(transcription, DNA-templated);GO:0006355(regulation of transcription, DNA-templated);GO:0007010(cytoskeleton organization);GO:0022604(regulation of cell morphogenesis);GO:0046872(metal ion binding);GO:0046872(metal ion binding)	04010(MAPK signaling pathway);04012(ErbB signaling pathway);04810(Regulation of actin cytoskeleton);04510(Focal adhesion);04722(Neurotrophin signaling pathway);04722(Neurotrophin signaling pathway)	K04409;K12458	EC:2.7.11.1	PREDICTED: Capra hircus zinc finger protein 135 (LOC102182436), transcript variant X2, mRNA;PREDICTED: Capra hircus zinc finger protein 135 (LOC102182436), transcript variant X1, mRNA;PREDICTED: Capra hircus zinc finger protein 135 (LOC102182436), transcript variant X3, mRNA	NA	1.65611	1.38072	0.594771	3.49032	8.09497	6.20401	0.204145	-2.29233	4.10709e-12	1.1523e-10	down	yes
102189165	SLC25A36	XM_018049798.1;XR_001918224.1;XR_001918222.1;XM_018049811.1	GO:0000002(mitochondrial genome maintenance);GO:0003735(structural constituent of ribosome);GO:0005739(mitochondrion);GO:0006412(translation);GO:0006864(pyrimidine nucleotide transport);GO:0015218(pyrimidine nucleotide transmembrane transporter activity);GO:0016021(integral component of membrane);GO:0051881(regulation of mitochondrial membrane potential);GO:0055085(transmembrane transport);GO:005…	04146(Peroxisome);04020(Calcium signaling pathway);04022(cGMP - PKG signaling pathway);05012(Parkinson's disease);05016(Huntington's disease);05166(HTLV-I infection);05166(HTLV-I infection)	K13354;K05863	NA	PREDICTED: Capra hircus solute carrier family 25 member 36 (SLC25A36), transcript variant X1, mRNA;PREDICTED: Capra hircus solute carrier family 25 member 36 (SLC25A36), transcript variant X4, misc_RNA;PREDICTED: Capra hircus solute carrier family 25 member 36 (SLC25A36), transcript variant X2, misc_RNA;PREDICTED: Capra hircus solute carrier family 25 member 36 (SLC25A36), transcript variant X3, …	NA	18.075	19.613	20.6802	27.3823	28.5008	30.7779	0.673524	-0.570198	4.25549e-12	1.19145e-10	down	no
100861232	TNF	XM_005696606.3;NM_001286442.1	GO:0001934(positive regulation of protein phosphorylation);GO:0043065(positive regulation of apoptotic process);GO:0043242(negative regulation of protein complex disassembly);GO:0043243(positive regulation of protein complex disassembly);GO:0043406(positive regulation of MAP kinase activity);GO:0043507(positive regulation of JUN kinase activity);GO:0097527(necroptotic signaling pathway);GO:009752…	04010(MAPK signaling pathway);04350(TGF-beta signaling pathway);04064(NF-kappa B signaling pathway);04668(TNF signaling pathway);04071(Sphingolipid signaling pathway);04150(mTOR signaling pathway);04060(Cytokine-cytokine receptor interaction);04210(Apoptosis);04640(Hematopoietic cell lineage);04620(Toll-like receptor signaling pathway);04621(NOD-like receptor signaling pathway);04622(RIG-I-like r…	K03156	NA	PREDICTED: Capra hircus tumor necrosis factor (TNF), transcript variant X1, mRNA;Capra hircus tumor necrosis factor (TNF), mRNA	NA	11.339	12.7347	10.5185	6.38432	5.26147	5.1575	2.05866	1.04171	4.31374e-12	1.20524e-10	up	yes
102186600	DHRS1	XM_005685208.2;XM_005685209.3	GO:0005743(mitochondrial inner membrane);GO:0005783(endoplasmic reticulum);GO:0005783(endoplasmic reticulum)	00510(N-Glycan biosynthesis);00510(N-Glycan biosynthesis)	K03843	EC:2.4.1.132;EC:2.4.1.257	PREDICTED: Capra hircus dehydrogenase/reductase 1 (DHRS1), transcript variant X1, mRNA;PREDICTED: Capra hircus dehydrogenase/reductase 1 (DHRS1), transcript variant X2, mRNA	NA	75.2711	71.6672	76.2082	51.8234	46.2497	45.0653	1.55896	0.64058	4.32765e-12	1.20661e-10	up	no
102184732	TET3	XM_018055023.1;XM_018055025.1;XM_018055024.1	GO:0001939(female pronucleus);GO:0001940(male pronucleus);GO:0005737(cytoplasm);GO:0006493(protein O-linked glycosylation);GO:0044727(DNA demethylation of male pronucleus);GO:0045944(positive regulation of transcription from RNA polymerase II promoter);GO:0055114(oxidation-reduction process);GO:0070579(methylcytosine dioxygenase activity);GO:0080111(DNA demethylation);GO:0080182(histone H3-K4 tri…	NA	NA	NA	PREDICTED: Capra hircus tet methylcytosine dioxygenase 3 (TET3), transcript variant X1, mRNA;PREDICTED: Capra hircus tet methylcytosine dioxygenase 3 (TET3), transcript variant X3, mRNA;PREDICTED: Capra hircus tet methylcytosine dioxygenase 3 (TET3), transcript variant X2, mRNA	NA	2.8415	2.97003	3.12068	5.0174	4.66947	4.79696	0.616702	-0.697355	4.37442e-12	1.21712e-10	down	no
102191652	SPATC1L	XM_005675671.3	GO:0005813(centrosome)	NA	NA	NA	PREDICTED: Capra hircus spermatogenesis and centriole associated 1-like (SPATC1L), mRNA	NA	0.102956	0.195556	0.247946	0.86395	0.77358	0.662757	0.237561	-2.07363	4.43035e-12	1.23013e-10	down	yes
102170108	ARPC1B	XM_018040220.1	GO:0005200(structural constituent of cytoskeleton);GO:0005829(cytosol);GO:0005885(Arp2/3 protein complex);GO:0005925(focal adhesion);GO:0034314(Arp2/3 complex-mediated actin nucleation);GO:0051015(actin filament binding);GO:0070062(extracellular exosome)	04144(Endocytosis);04810(Regulation of actin cytoskeleton);04666(Fc gamma R-mediated phagocytosis);05132(Salmonella infection);05100(Bacterial invasion of epithelial cells)	K05757	NA	PREDICTED: Capra hircus actin related protein 2/3 complex subunit 1B (ARPC1B), mRNA	NA	101.722	103.75	99.0391	72.2025	65.9413	56.48	1.56462	0.645809	4.69421e-12	1.3007e-10	up	no
102181721	GOLGB1	XM_005675002.3	GO:0005793(endoplasmic reticulum-Golgi intermediate compartment);GO:0005794(Golgi apparatus);GO:0005801(cis-Golgi network);GO:0016021(integral component of membrane);GO:0044822(poly(A) RNA binding)	04530(Tight junction)	K10352	NA	PREDICTED: Capra hircus golgin B1 (GOLGB1), mRNA	NA	4.70126	4.7184	4.81604	7.05861	7.36041	7.36105	0.653611	-0.613495	4.70955e-12	1.30226e-10	down	no
102170687	PRDX2	XM_018051260.1;XM_018051261.1	GO:0005737(cytoplasm);GO:0008379(thioredoxin peroxidase activity);GO:0019430(removal of superoxide radicals);GO:0042981(regulation of apoptotic process);GO:0055114(oxidation-reduction process);GO:0070062(extracellular exosome);GO:0070062(extracellular exosome)	04146(Peroxisome);04146(Peroxisome)	K13279	EC:1.11.1.15	PREDICTED: Capra hircus peroxiredoxin 2 (PRDX2), transcript variant X1, mRNA;PREDICTED: Capra hircus peroxiredoxin 2 (PRDX2), transcript variant X2, mRNA	NA	365.288	390.798	352.983	269.328	255.983	238.667	1.4517	0.537745	4.73969e-12	1.3079e-10	up	no
102188153	LOC102188153	XM_005689410.3	GO:0003735(structural constituent of ribosome);GO:0005634(nucleus);GO:0005925(focal adhesion);GO:0006412(translation);GO:0022625(cytosolic large ribosomal subunit);GO:0044822(poly(A) RNA binding);GO:0046872(metal ion binding);GO:0070062(extracellular exosome)	03010(Ribosome)	K02921	NA	PREDICTED: Capra hircus putative 60S ribosomal protein L37a (LOC102188153), mRNA	NA	200.237	204.323	171.188	114.745	109.043	77.8178	1.90894	0.93277	4.78105e-12	1.31661e-10	up	no
102182591	MAN2A1	NM_001289106.1	GO:0000139(Golgi membrane);GO:0001701(in utero embryonic development);GO:0001889(liver development);GO:0004559(alpha-mannosidase activity);GO:0005801(cis-Golgi network);GO:0006013(mannose metabolic process);GO:0006491(N-glycan processing);GO:0006517(protein deglycosylation);GO:0007005(mitochondrion organization);GO:0007033(vacuole organization);GO:0007585(respiratory gaseous exchange);GO:0008270(…	00510(N-Glycan biosynthesis)	K01231	EC:3.2.1.114	Capra hircus mannosidase alpha class 2A member 1 (MAN2A1), mRNA	NA	15.8367	15.3726	16.4522	24.1666	23.9461	24.1091	0.659933	-0.599608	5.02217e-12	1.38017e-10	down	no
102168900	DHX15	XM_013964561.2	GO:0000398(mRNA splicing, via spliceosome);GO:0003725(double-stranded RNA binding);GO:0004004(ATP-dependent RNA helicase activity);GO:0005524(ATP binding);GO:0005681(spliceosomal complex);GO:0005689(U12-type spliceosomal complex);GO:0005737(cytoplasm);GO:0044822(poly(A) RNA binding);GO:0071008(U2-type post-mRNA release spliceosomal complex)	03040(Spliceosome)	K12820	EC:3.6.4.13	PREDICTED: Capra hircus DEAH-box helicase 15 (DHX15), mRNA	NA	95.278	91.8899	95.0576	126.339	127.422	134.789	0.726357	-0.461248	5.32577e-12	1.46061e-10	down	no
102171033	TMTC3	XM_005679788.3;XM_013963720.2;XM_013963721.2;XM_005679790.3	GO:0016021(integral component of membrane);GO:0016021(integral component of membrane)	00514(Other types of O-glycan biosynthesis);04931(Insulin resistance);04931(Insulin resistance)	K09667	EC:2.4.1.255	PREDICTED: Capra hircus transmembrane and tetratricopeptide repeat containing 3 (TMTC3), transcript variant X1, mRNA;PREDICTED: Capra hircus transmembrane and tetratricopeptide repeat containing 3 (TMTC3), transcript variant X2, mRNA;PREDICTED: Capra hircus transmembrane and tetratricopeptide repeat containing 3 (TMTC3), transcript variant X4, mRNA;PREDICTED: Capra hircus transmembrane and tetrat…	NA	11.9915	10.7792	11.0887	15.7082	18.8093	19.9104	0.622095	-0.684794	5.47491e-12	1.49845e-10	down	no
100861117	PRDX5	XM_005699856.3	GO:0001016(RNA polymerase III regulatory region DNA binding);GO:0004601(peroxidase activity);GO:0005102(receptor binding);GO:0005615(extracellular space);GO:0005634(nucleus);GO:0005739(mitochondrion);GO:0005782(peroxisomal matrix);GO:0005829(cytosol);GO:0016480(negative regulation of transcription from RNA polymerase III promoter);GO:0031410(cytoplasmic vesicle);GO:0032967(positive regulation of …	04146(Peroxisome)	K11187	EC:1.11.1.15	PREDICTED: Capra hircus peroxiredoxin 5 (PRDX5), mRNA	NA	278.761	288.299	275.472	207.523	191.769	179.585	1.45546	0.541476	5.53201e-12	1.51099e-10	up	no
108633857	LOC108633857	XM_018039988.1	NA	04630(Jak-STAT signaling pathway);04060(Cytokine-cytokine receptor interaction)	K05422	NA	PREDICTED: Capra hircus collagen alpha-2(I) chain-like (LOC108633857), mRNA	NA	1.36852	0.885278	1.24269	0.353457	0.35457	0.291639	3.49766	1.80639	5.56417e-12	1.51669e-10	up	yes
102181669	ZFX	XM_018043813.1;XM_018043814.1;XM_018043816.1;XM_018043809.1;XM_018043815.1;XM_018043810.1;XM_018043812.1	GO:0003677(DNA binding);GO:0005634(nucleus);GO:0006351(transcription, DNA-templated);GO:0006355(regulation of transcription, DNA-templated);GO:0046872(metal ion binding);GO:0000977(RNA polymerase II regulatory region sequence-specific DNA binding);GO:0003700(transcription factor activity, sequence-specific DNA binding);GO:0007275(multicellular organism development);GO:0007275(multicellular organi…	04110(Cell cycle);04110(Cell cycle)	K10500	NA	PREDICTED: Capra hircus zinc finger protein, X-linked (ZFX), transcript variant X4, mRNA;PREDICTED: Capra hircus zinc finger protein, X-linked (ZFX), transcript variant X5, mRNA;PREDICTED: Capra hircus zinc finger protein, X-linked (ZFX), transcript variant X7, mRNA;PREDICTED: Capra hircus zinc finger protein, X-linked (ZFX), transcript variant X1, mRNA;PREDICTED: Capra hircus zinc finger protein…	NA	6.86628	6.34013	6.96481	15.7282	10.5631	11.1801	0.53831	-0.89349	5.58587e-12	1.51952e-10	down	no
102169976	LOC102169976	XM_018058711.1	GO:0005634(nucleus);GO:0005739(mitochondrion);GO:0005743(mitochondrial inner membrane);GO:0009055(electron carrier activity);GO:0016021(integral component of membrane);GO:0020037(heme binding);GO:0046872(metal ion binding);GO:0055114(oxidation-reduction process);GO:0070469(respiratory chain)	00190(Oxidative phosphorylation);04260(Cardiac muscle contraction);05010(Alzheimer's disease);05012(Parkinson's disease);05016(Huntington's disease);04932(Non-alcoholic fatty liver disease (NAFLD))	K00413	NA	PREDICTED: Capra hircus cytochrome c1, heme protein, mitochondrial (LOC102169976), mRNA	NA	139.755	142.465	135.025	101.649	92.2726	86.0292	1.49042	0.575722	5.62543e-12	1.52718e-10	up	no
102181870	RPS29	XM_005685625.2	GO:0003735(structural constituent of ribosome);GO:0008270(zinc ion binding);GO:0022627(cytosolic small ribosomal subunit)	03010(Ribosome)	K02980	NA	PREDICTED: Capra hircus ribosomal protein S29 (RPS29), mRNA	NA	1784.67	1851.95	1581.56	1197.55	1209.7	1014.09	1.52519	0.608988	5.66661e-12	1.53525e-10	up	no
102176169	HECTD1	XM_018065893.1;XM_018065892.1;XM_018065890.1;XM_018065894.1;XM_018065889.1;XM_018065888.1	GO:0004842(ubiquitin-protein transferase activity);GO:0005634(nucleus);GO:0005737(cytoplasm);GO:0016874(ligase activity);GO:0042787(protein ubiquitination involved in ubiquitin-dependent protein catabolic process);GO:0046872(metal ion binding);GO:0046872(metal ion binding)	04120(Ubiquitin mediated proteolysis);04120(Ubiquitin mediated proteolysis)	K10590	EC:2.3.2.26	PREDICTED: Capra hircus HECT domain E3 ubiquitin protein ligase 1 (HECTD1), transcript variant X5, mRNA;PREDICTED: Capra hircus HECT domain E3 ubiquitin protein ligase 1 (HECTD1), transcript variant X4, mRNA;PREDICTED: Capra hircus HECT domain E3 ubiquitin protein ligase 1 (HECTD1), transcript variant X3, mRNA;PREDICTED: Capra hircus HECT domain E3 ubiquitin protein ligase 1 (HECTD1), transcript …	NA	25.9801	24.3709	26.7207	35.0456	35.0069	37.355	0.717562	-0.478825	5.8253e-12	1.57506e-10	down	no
102175418	RBM39	XM_005688511.3;XM_018057788.1;XM_018057790.1;XM_018057789.1;XM_018057791.1;XM_005688510.3;XM_018057787.1;XM_005688509.3;XM_005688508.3	GO:0000166(nucleotide binding);GO:0005654(nucleoplasm);GO:0005815(microtubule organizing center);GO:0006397(mRNA processing);GO:0044822(poly(A) RNA binding);GO:0003723(RNA binding);GO:0005634(nucleus);GO:0015630(microtubule cytoskeleton);GO:0003676(nucleic acid binding);GO:0003676(nucleic acid binding)	04931(Insulin resistance);03013(RNA transport);03015(mRNA surveillance pathway);03018(RNA degradation);03018(RNA degradation)	K08772;K13126	EC:6.2.1.-	PREDICTED: Capra hircus RNA binding motif protein 39 (RBM39), transcript variant X4, mRNA;PREDICTED: Capra hircus RNA binding motif protein 39 (RBM39), transcript variant X6, mRNA;PREDICTED: Capra hircus RNA binding motif protein 39 (RBM39), transcript variant X8, mRNA;PREDICTED: Capra hircus RNA binding motif protein 39 (RBM39), transcript variant X7, mRNA;PREDICTED: Capra hircus RNA binding mot…	NA	62.3024	63.3903	68.7555	99.7935	87.5072	91.5607	0.697293	-0.520162	5.98614e-12	1.61421e-10	down	no
102178409	TUBB6	XM_018039556.1	GO:0003924(GTPase activity);GO:0005200(structural constituent of cytoskeleton);GO:0005525(GTP binding);GO:0005737(cytoplasm);GO:0005874(microtubule);GO:0007017(microtubule-based process)	04145(Phagosome);04540(Gap junction)	K07375	NA	PREDICTED: Capra hircus tubulin beta 6 class V (TUBB6), mRNA	NA	148.366	158.817	152.128	112.731	103.848	101.895	1.44223	0.528296	6.00864e-12	1.61421e-10	up	no
102173933	LRCH4	XM_018040376.1;XM_018040377.1	GO:0016605(PML body);GO:0016605(PML body)	04064(NF-kappa B signaling pathway);04210(Apoptosis);04115(p53 signaling pathway);04115(p53 signaling pathway)	K10130	NA	PREDICTED: Capra hircus leucine rich repeats and calponin homology domain containing 4 (LRCH4), transcript variant X1, mRNA;PREDICTED: Capra hircus leucine rich repeats and calponin homology domain containing 4 (LRCH4), transcript variant X2, mRNA	NA	9.7069	8.95734	9.19564	5.77377	4.62722	4.53469	1.86532	0.899426	6.01955e-12	1.61421e-10	up	no
102186542	LOC102186542	XM_005677572.2	NA	NA	NA	NA	PREDICTED: Capra hircus late cornified envelope protein 3B-like (LOC102186542), mRNA	NA	7.07514	6.87017	5.92167	2.53582	2.08487	2.13205	2.94206	1.55683	6.02374e-12	1.61421e-10	up	yes
102184012	FAM83B	XM_018039254.1	GO:0005154(epidermal growth factor receptor binding);GO:0005737(cytoplasm);GO:0007173(epidermal growth factor receptor signaling pathway);GO:0008283(cell proliferation);GO:0016020(membrane);GO:0019901(protein kinase binding);GO:0036312(phosphatidylinositol 3-kinase regulatory subunit binding);GO:0036313(phosphatidylinositol 3-kinase catalytic subunit binding)	03010(Ribosome)	K02973	NA	PREDICTED: Capra hircus family with sequence similarity 83 member B (FAM83B), mRNA	NA	10.4767	10.1091	10.3605	16.0026	16.73	16.8123	0.62461	-0.678972	6.03027e-12	1.61421e-10	down	no
102184473	USP16	XM_013964771.2;XM_005674718.3;XM_005674717.3;XM_005674714.3;XM_005674716.3	GO:0003713(transcription coactivator activity);GO:0004197(cysteine-type endopeptidase activity);GO:0004843(thiol-dependent ubiquitin-specific protease activity);GO:0005634(nucleus);GO:0006351(transcription, DNA-templated);GO:0006357(regulation of transcription from RNA polymerase II promoter);GO:0006511(ubiquitin-dependent protein catabolic process);GO:0006974(cellular response to DNA damage stim…	04144(Endocytosis);04144(Endocytosis)	K11839	EC:3.4.19.12	PREDICTED: Capra hircus ubiquitin specific peptidase 16 (USP16), transcript variant X2, mRNA;PREDICTED: Capra hircus ubiquitin specific peptidase 16 (USP16), transcript variant X5, mRNA;PREDICTED: Capra hircus ubiquitin specific peptidase 16 (USP16), transcript variant X4, mRNA;PREDICTED: Capra hircus ubiquitin specific peptidase 16 (USP16), transcript variant X1, mRNA;PREDICTED: Capra hircus ubi…	NA	37.7424	37.3857	39.8295	52.1561	55.0436	59.69	0.688824	-0.537794	6.14777e-12	1.64239e-10	down	no
102175617	KIAA1524	XM_005674898.3;XM_018064006.1;XM_018063907.1;XM_018063982.1	GO:0005737(cytoplasm);GO:0005886(plasma membrane);GO:0007283(spermatogenesis);GO:2000179(positive regulation of neural precursor cell proliferation);GO:2000179(positive regulation of neural precursor cell proliferation)	04144(Endocytosis);04145(Phagosome);04145(Phagosome)	K12478	NA	PREDICTED: Capra hircus KIAA1524 ortholog (KIAA1524), transcript variant X1, mRNA;PREDICTED: Capra hircus KIAA1524 ortholog (KIAA1524), transcript variant X4, mRNA;PREDICTED: Capra hircus KIAA1524 ortholog (KIAA1524), transcript variant X2, mRNA;PREDICTED: Capra hircus KIAA1524 ortholog (KIAA1524), transcript variant X3, mRNA	NA	4.50333	4.47246	4.93648	7.20203	8.30803	8.50395	0.57934	-0.787518	6.24644e-12	1.66543e-10	down	no
102171667	HMGA1	XM_018039155.1;XM_018039156.1	NA	NA	NA	NA	PREDICTED: Capra hircus high mobility group AT-hook 1 (HMGA1), transcript variant X1, mRNA;PREDICTED: Capra hircus high mobility group AT-hook 1 (HMGA1), transcript variant X2, mRNA	NA	89.03	87.1114	86.7567	64.0806	56.2159	50.7454	1.53704	0.620154	6.58108e-12	1.75117e-10	up	no
102188328	DNAJC3	XM_018056435.1;XM_018056436.1	GO:0004860(protein kinase inhibitor activity);GO:0005788(endoplasmic reticulum lumen);GO:0005829(cytosol);GO:0019901(protein kinase binding);GO:0031205(endoplasmic reticulum Sec complex);GO:0043066(negative regulation of apoptotic process);GO:0051087(chaperone binding);GO:0051603(proteolysis involved in cellular protein catabolic process);GO:0051787(misfolded protein binding);GO:0070062(extracell…	04141(Protein processing in endoplasmic reticulum);05164(Influenza A);05164(Influenza A)	K09523	NA	PREDICTED: Capra hircus DnaJ heat shock protein family (Hsp40) member C3 (DNAJC3), transcript variant X1, mRNA;PREDICTED: Capra hircus DnaJ heat shock protein family (Hsp40) member C3 (DNAJC3), transcript variant X2, mRNA	NA	16.3807	16.5172	17.2874	22.7347	24.6272	24.7354	0.696079	-0.522677	6.65826e-12	1.7682e-10	down	no
102177159	RPS15	XM_018050438.1	GO:0000028(ribosomal small subunit assembly);GO:0003735(structural constituent of ribosome);GO:0022627(cytosolic small ribosomal subunit)	03010(Ribosome)	K02958	NA	PREDICTED: Capra hircus ribosomal protein S15 (RPS15), mRNA	NA	982.513	1015.61	927.467	704.159	639.15	534.672	1.55784	0.639544	6.87114e-12	1.8207e-10	up	no
108634525	LOC108634525	XR_001917646.1	GO:0005765(lysosomal membrane);GO:0015181(arginine transmembrane transporter activity);GO:0015189(L-lysine transmembrane transporter activity);GO:0031301(integral component of organelle membrane);GO:0080144(amino acid homeostasis);GO:1903401(L-lysine transmembrane transport)	NA	NA	NA	PREDICTED: Capra hircus proline-rich receptor-like protein kinase PERK2 (LOC108634525), misc_RNA	NA	0.126775	0.079066	0.124232	0.539567	0.455947	0.548882	0.213723	-2.22619	6.8831e-12	1.8207e-10	down	yes
102190422	EXOC5	XM_018054099.1;XM_018054100.1	GO:0005737(cytoplasm);GO:0006887(exocytosis);GO:0017160(Ral GTPase binding);GO:0047485(protein N-terminus binding);GO:0048278(vesicle docking);GO:0048278(vesicle docking)	NA	NA	NA	PREDICTED: Capra hircus exocyst complex component 5 (EXOC5), transcript variant X1, mRNA;PREDICTED: Capra hircus exocyst complex component 5 (EXOC5), transcript variant X2, mRNA	NA	16.5745	15.9087	16.443	23.7285	24.2538	26.5075	0.656818	-0.606434	7.1419e-12	1.88543e-10	down	no
102170704	MAT2A	XM_018055380.1	GO:0004478(methionine adenosyltransferase activity);GO:0005524(ATP binding);GO:0005829(cytosol);GO:0006556(S-adenosylmethionine biosynthetic process);GO:0006730(one-carbon metabolic process);GO:0046872(metal ion binding);GO:0048269(methionine adenosyltransferase complex)	01230(Biosynthesis of amino acids);00270(Cysteine and methionine metabolism)	K00789	EC:2.5.1.6	PREDICTED: Capra hircus methionine adenosyltransferase 2A (MAT2A), mRNA	NA	123.833	119.908	119.847	162.3	164.68	163.554	0.741207	-0.432051	7.50264e-12	1.97677e-10	down	no
102182617	ENAH	XM_018060220.1;XM_018060214.1;XM_018060216.1;XM_018060221.1;XM_018060212.1;XM_018060215.1;XM_018060217.1;XM_018060218.1;XM_018060213.1;XM_018060211.1	GO:0005737(cytoplasm);GO:0005886(plasma membrane);GO:0005925(focal adhesion);GO:0050699(WW domain binding);GO:0001725(stress fiber);GO:0001843(neural tube closure);GO:0005515(protein binding);GO:0005522(profilin binding);GO:0007015(actin filament organization);GO:0007411(axon guidance);GO:0008154(actin polymerization or depolymerization);GO:0017124(SH3 domain binding);GO:0030027(lamellipodium);GO…	04810(Regulation of actin cytoskeleton);04360(Axon guidance);04360(Axon guidance)	K05746	NA	PREDICTED: Capra hircus enabled homolog (Drosophila) (ENAH), transcript variant X9, mRNA;PREDICTED: Capra hircus enabled homolog (Drosophila) (ENAH), transcript variant X4, mRNA;PREDICTED: Capra hircus enabled homolog (Drosophila) (ENAH), transcript variant X6, mRNA;PREDICTED: Capra hircus enabled homolog (Drosophila) (ENAH), transcript variant X10, mRNA;PREDICTED: Capra hircus enabled homolog (D…	NA	18.5625	17.107	18.734	24.0861	25.8055	26.9662	0.707847	-0.49849	7.54701e-12	1.98388e-10	down	no
102181435	THPO	XM_005675181.3;XM_005675183.3;XM_005675182.3	GO:0005125(cytokine activity);GO:0005179(hormone activity);GO:0005576(extracellular region);GO:0008283(cell proliferation);GO:0030099(myeloid cell differentiation);GO:0038163(thrombopoietin-mediated signaling pathway);GO:0045654(positive regulation of megakaryocyte differentiation);GO:0051897(positive regulation of protein kinase B signaling);GO:0070374(positive regulation of ERK1 and ERK2 cascad…	04630(Jak-STAT signaling pathway);04060(Cytokine-cytokine receptor interaction);04640(Hematopoietic cell lineage);04640(Hematopoietic cell lineage)	K06854	NA	PREDICTED: Capra hircus thrombopoietin (THPO), transcript variant X1, mRNA;PREDICTED: Capra hircus thrombopoietin (THPO), transcript variant X3, mRNA;PREDICTED: Capra hircus thrombopoietin (THPO), transcript variant X2, mRNA	NA	1.45272	2.02611	2.47957	0.565609	0.501735	0.550952	3.6819	1.88045	7.55919e-12	1.98388e-10	up	yes
102184261	ASXL1	XM_018057702.1;XM_018057699.1;XM_018057698.1;XM_018057700.1;XM_018057701.1;XM_018057703.1	GO:0000122(negative regulation of transcription from RNA polymerase II promoter);GO:0000790(nuclear chromatin);GO:0003007(heart morphogenesis);GO:0003677(DNA binding);GO:0003713(transcription coactivator activity);GO:0003714(transcription corepressor activity);GO:0006351(transcription, DNA-templated);GO:0032526(response to retinoic acid);GO:0035359(negative regulation of peroxisome proliferator a…	NA	NA	NA	PREDICTED: Capra hircus additional sex combs like 1, transcriptional regulator (ASXL1), transcript variant X5, mRNA;PREDICTED: Capra hircus additional sex combs like 1, transcriptional regulator (ASXL1), transcript variant X2, mRNA;PREDICTED: Capra hircus additional sex combs like 1, transcriptional regulator (ASXL1), transcript variant X1, mRNA;PREDICTED: Capra hircus additional sex combs like 1…	NA	9.74195	9.566	9.346	15.3145	14.5814	13.5473	0.659572	-0.600397	7.61465e-12	1.99453e-10	down	no
102183919	LOC102183919	XM_005675949.3;XM_018064740.1;XM_018064757.1	GO:0000077(DNA damage checkpoint);GO:0000186(activation of MAPKK activity);GO:0000287(magnesium ion binding);GO:0004709(MAP kinase kinase kinase activity);GO:0005524(ATP binding);GO:0005634(nucleus);GO:0005737(cytoplasm);GO:0007010(cytoskeleton organization);GO:0007050(cell cycle arrest);GO:0007257(activation of JUN kinase activity);GO:0009314(response to radiation);GO:0043065(positive regulation…	04010(MAPK signaling pathway);04530(Tight junction);04530(Tight junction)	K04424	EC:2.7.11.25	PREDICTED: Capra hircus mitogen-activated protein kinase kinase kinase MLT (LOC102183919), transcript variant X2, mRNA;PREDICTED: Capra hircus mitogen-activated protein kinase kinase kinase MLT (LOC102183919), transcript variant X1, mRNA;PREDICTED: Capra hircus mitogen-activated protein kinase kinase kinase MLT (LOC102183919), transcript variant X3, mRNA	NA	11.211	10.5202	11.6497	16.8917	17.3121	17.586	0.644547	-0.633642	7.90407e-12	2.06631e-10	down	no
102185245	PTPRZ1	XM_005679395.3;XM_005679397.3;XM_005679396.3;XM_013963415.2	GO:0002244(hematopoietic progenitor cell differentiation);GO:0004725(protein tyrosine phosphatase activity);GO:0005578(proteinaceous extracellular matrix);GO:0007409(axonogenesis);GO:0007611(learning or memory);GO:0016021(integral component of membrane);GO:0035335(peptidyl-tyrosine dephosphorylation);GO:0048709(oligodendrocyte differentiation);GO:0070445(regulation of oligodendrocyte progenitor p…	05120(Epithelial cell signaling in Helicobacter pylori infection);05120(Epithelial cell signaling in Helicobacter pylori infection)	K08114	EC:3.1.3.48	PREDICTED: Capra hircus protein tyrosine phosphatase, receptor type Z1 (PTPRZ1), transcript variant X1, mRNA;PREDICTED: Capra hircus protein tyrosine phosphatase, receptor type Z1 (PTPRZ1), transcript variant X4, mRNA;PREDICTED: Capra hircus protein tyrosine phosphatase, receptor type Z1 (PTPRZ1), transcript variant X3, mRNA;PREDICTED: Capra hircus protein tyrosine phosphatase, receptor type Z1 (…	NA	0.073031	0.0400912	0.0560482	0.206613	0.244703	0.263207	0.23676	-2.0785	8.24147e-12	2.15032e-10	down	yes
102168701	LOC102168701	XR_001295696.2	NA	NA	NA	NA	PREDICTED: Capra hircus uncharacterized LOC102168701 (LOC102168701), ncRNA	NA	2787.43	2844.26	2863.67	1946.18	2106.12	2007.81	1.40185	0.487333	8.30678e-12	2.16315e-10	up	no
102190662	KAT6B	XM_018042381.1;XM_018042385.1;XM_018042384.1;XM_018042383.1;XM_018042382.1	GO:0000786(nucleosome);GO:0003677(DNA binding);GO:0004402(histone acetyltransferase activity);GO:0006334(nucleosome assembly);GO:0008134(transcription factor binding);GO:0008270(zinc ion binding);GO:0043966(histone H3 acetylation);GO:0045892(negative regulation of transcription, DNA-templated);GO:0045893(positive regulation of transcription, DNA-templated);GO:0070776(MOZ/MORF histone acetyltransf…	04550(Signaling pathways regulating pluripotency of stem cells);04550(Signaling pathways regulating pluripotency of stem cells)	K11305	EC:2.3.1.48	PREDICTED: Capra hircus lysine acetyltransferase 6B (KAT6B), transcript variant X1, mRNA;PREDICTED: Capra hircus lysine acetyltransferase 6B (KAT6B), transcript variant X5, mRNA;PREDICTED: Capra hircus lysine acetyltransferase 6B (KAT6B), transcript variant X4, mRNA;PREDICTED: Capra hircus lysine acetyltransferase 6B (KAT6B), transcript variant X3, mRNA;PREDICTED: Capra hircus lysine acetyltransf…	NA	1.85335	1.77353	1.30197	3.3047	3.27991	3.21	0.50322	-0.990739	8.37626e-12	2.17702e-10	down	no
102191574	LIPG	XM_005697191.3	GO:0004465(lipoprotein lipase activity);GO:0005615(extracellular space);GO:0005769(early endosome);GO:0005794(Golgi apparatus);GO:0006629(lipid metabolic process);GO:0008970(phosphatidylcholine 1-acylhydrolase activity);GO:0009986(cell surface);GO:0010983(positive regulation of high-density lipoprotein particle clearance);GO:0032376(positive regulation of cholesterol transport);GO:0034375(high-de…	00561(Glycerolipid metabolism)	K01046	EC:3.1.1.3	PREDICTED: Capra hircus lipase G, endothelial type (LIPG), mRNA	NA	92.9272	91.7608	90.3679	66.9408	65.4847	65.2905	1.39117	0.476295	8.46169e-12	2.19497e-10	up	no
102180314	PDLIM2	XM_018052312.1;XM_018052308.1;XM_018052310.1;XM_018052311.1	GO:0005737(cytoplasm);GO:0005925(focal adhesion);GO:0008270(zinc ion binding);GO:0015629(actin cytoskeleton);GO:0070062(extracellular exosome);GO:0070062(extracellular exosome)	04530(Tight junction);04530(Tight junction)	K18625	NA	PREDICTED: Capra hircus PDZ and LIM domain 2 (PDLIM2), transcript variant X4, mRNA;PREDICTED: Capra hircus PDZ and LIM domain 2 (PDLIM2), transcript variant X1, mRNA;PREDICTED: Capra hircus PDZ and LIM domain 2 (PDLIM2), transcript variant X2, mRNA;PREDICTED: Capra hircus PDZ and LIM domain 2 (PDLIM2), transcript variant X3, mRNA	NA	27.9755	26.7	24.7534	16.4274	16.4563	12.8919	1.73518	0.795087	8.55935e-12	2.21601e-10	up	no
102191533	LOC102191533	XM_018057345.1	GO:0004452(isopentenyl-diphosphate delta-isomerase activity);GO:0008299(isoprenoid biosynthetic process);GO:0016787(hydrolase activity)	00900(Terpenoid backbone biosynthesis)	K01823	EC:5.3.3.2	PREDICTED: Capra hircus isopentenyl-diphosphate Delta-isomerase 1 (LOC102191533), mRNA	NA	101.235	104.541	104.943	137.581	141.83	150.609	0.722569	-0.468793	8.69772e-12	2.2475e-10	down	no
102181692	ROCK2	XM_018055652.1;XM_018055646.1;XM_018055649.1;XM_018055648.1;XM_018055651.1;XM_018055647.1	GO:0001934(positive regulation of protein phosphorylation);GO:0005524(ATP binding);GO:0005813(centrosome);GO:0006468(protein phosphorylation);GO:0006939(smooth muscle contraction);GO:0007249(I-kappaB kinase/NF-kappaB signaling);GO:0007266(Rho protein signal transduction);GO:0010595(positive regulation of endothelial cell migration);GO:0010628(positive regulation of gene expression);GO:0010825(pos…	04310(Wnt signaling pathway);04071(Sphingolipid signaling pathway);04024(cAMP signaling pathway);04022(cGMP - PKG signaling pathway);04810(Regulation of actin cytoskeleton);04510(Focal adhesion);04611(Platelet activation);04670(Leukocyte transendothelial migration);04062(Chemokine signaling pathway);04921(Oxytocin signaling pathway);04270(Vascular smooth muscle contraction);04360(Axon guidance);0…	K17388	EC:2.7.11.1	PREDICTED: Capra hircus Rho associated coiled-coil containing protein kinase 2 (ROCK2), transcript variant X6, mRNA;PREDICTED: Capra hircus Rho associated coiled-coil containing protein kinase 2 (ROCK2), transcript variant X1, mRNA;PREDICTED: Capra hircus Rho associated coiled-coil containing protein kinase 2 (ROCK2), transcript variant X4, mRNA;PREDICTED: Capra hircus Rho associated coiled-coil …	NA	7.78855	7.75397	8.27174	11.437	12.1453	12.8319	0.653984	-0.612672	8.79146e-12	2.26735e-10	down	no
102191112	HOXC6	XM_018047652.1;XM_005679865.3;XM_018047653.1;XM_018047654.1	GO:0003700(transcription factor activity, sequence-specific DNA binding);GO:0005654(nucleoplasm);GO:0005737(cytoplasm);GO:0006355(regulation of transcription, DNA-templated);GO:0009952(anterior/posterior pattern specification);GO:0043565(sequence-specific DNA binding);GO:0048706(embryonic skeletal system development);GO:0048706(embryonic skeletal system development)	04911(Insulin secretion);04930(Type II diabetes mellitus);04950(Maturity onset diabetes of the young);04950(Maturity onset diabetes of the young)	K07594	NA	PREDICTED: Capra hircus homeobox C6 (HOXC6), transcript variant X1, mRNA;PREDICTED: Capra hircus homeobox C6 (HOXC6), transcript variant X3, mRNA;PREDICTED: Capra hircus homeobox C6 (HOXC6), transcript variant X2, mRNA;PREDICTED: Capra hircus homeobox C6 (HOXC6), transcript variant X4, mRNA	NA	0.574001	0.577098	0.622241	0.21084	0.239324	0.232827	2.59643	1.37653	8.86996e-12	2.28321e-10	up	yes
102177782	LGALS1	XM_018048739.1;XM_018048738.1;XM_018048736.1;XM_018048737.1	GO:0002317(plasma cell differentiation);GO:0004871(signal transducer activity);GO:0005578(proteinaceous extracellular matrix);GO:0005615(extracellular space);GO:0005622(intracellular);GO:0006915(apoptotic process);GO:0007165(signal transduction);GO:0030246(carbohydrate binding);GO:0031295(T cell costimulation);GO:0043123(positive regulation of I-kappaB kinase/NF-kappaB signaling);GO:0044822(poly(…	NA	NA	NA	PREDICTED: Capra hircus galectin 1 (LGALS1), transcript variant X4, mRNA;PREDICTED: Capra hircus galectin 1 (LGALS1), transcript variant X3, mRNA;PREDICTED: Capra hircus galectin 1 (LGALS1), transcript variant X1, mRNA;PREDICTED: Capra hircus galectin 1 (LGALS1), transcript variant X2, mRNA	NA	485.719	496.014	514.746	346.963	343.087	367.091	1.41559	0.501405	8.90116e-12	2.28685e-10	up	no
102187100	RLF	XM_018042277.1	GO:0003676(nucleic acid binding);GO:0005575(cellular_component);GO:0015074(DNA integration);GO:0046872(metal ion binding);GO:0051276(chromosome organization)	NA	NA	NA	PREDICTED: Capra hircus rearranged L-myc fusion (RLF), mRNA	NA	6.61683	7.45554	7.32566	10.7864	11.4099	11.908	0.627431	-0.672472	9.1321e-12	2.3405e-10	down	no
102184256	KIF5B	XM_005687994.3;XM_018057170.1;XM_018057171.1	GO:0005524(ATP binding);GO:0005815(microtubule organizing center);GO:0005871(kinesin complex);GO:0005874(microtubule);GO:0007018(microtubule-based movement);GO:0007028(cytoplasm organization);GO:0007411(axon guidance);GO:0008017(microtubule binding);GO:0008104(protein localization);GO:0008574(ATP-dependent microtubule motor activity, plus-end-directed);GO:0016020(membrane);GO:0030139(endocytic ve…	04144(Endocytosis);04728(Dopaminergic synapse);04728(Dopaminergic synapse)	K10396	NA	PREDICTED: Capra hircus kinesin family member 5B (KIF5B), transcript variant X1, mRNA;PREDICTED: Capra hircus kinesin family member 5B (KIF5B), transcript variant X2, mRNA;PREDICTED: Capra hircus kinesin family member 5B (KIF5B), transcript variant X3, mRNA	NA	71.8	71.8266	75.069	94.4522	105.917	103.919	0.718711	-0.476517	9.14491e-12	2.3405e-10	down	no
102175612	SLC25A11	XM_005693458.3	GO:0003735(structural constituent of ribosome);GO:0005634(nucleus);GO:0005739(mitochondrion);GO:0005743(mitochondrial inner membrane);GO:0006412(translation);GO:0006810(transport);GO:0016021(integral component of membrane);GO:0044822(poly(A) RNA binding)	04964(Proximal tubule bicarbonate reclamation)	K13577	NA	PREDICTED: Capra hircus solute carrier family 25 member 11 (SLC25A11), mRNA	NA	95.2575	98.4903	89.6987	68.7758	60.2165	59.6061	1.50291	0.587759	9.2399e-12	2.36031e-10	up	no
102173316	ZNF341	XM_018057729.1	GO:0003676(nucleic acid binding);GO:0046872(metal ion binding)	04010(MAPK signaling pathway);04012(ErbB signaling pathway);04810(Regulation of actin cytoskeleton);04510(Focal adhesion)	K04409	EC:2.7.11.1	PREDICTED: Capra hircus zinc finger protein 341 (ZNF341), mRNA	NA	7.55897	6.65996	7.39173	4.48569	3.82588	3.57586	1.81794	0.862307	1.01665e-11	2.59206e-10	up	no
102172762	SKP2	XM_013972845.2;XM_005694793.3	GO:0000082(G1/S transition of mitotic cell cycle);GO:0000086(G2/M transition of mitotic cell cycle);GO:0000209(protein polyubiquitination);GO:0005730(nucleolus);GO:0005737(cytoplasm);GO:0006511(ubiquitin-dependent protein catabolic process);GO:0019005(SCF ubiquitin ligase complex);GO:0033148(positive regulation of intracellular estrogen receptor signaling pathway);GO:0042802(identical protein bin…	04120(Ubiquitin mediated proteolysis);04068(FoxO signaling pathway);04110(Cell cycle);05200(Pathways in cancer);05203(Viral carcinogenesis);05222(Small cell lung cancer);05168(Herpes simplex infection);05169(Epstein-Barr virus infection);05169(Epstein-Barr virus infection)	K03875	NA	PREDICTED: Capra hircus S-phase kinase-associated protein 2, E3 ubiquitin protein ligase (SKP2), transcript variant X2, mRNA;PREDICTED: Capra hircus S-phase kinase-associated protein 2, E3 ubiquitin protein ligase (SKP2), transcript variant X1, mRNA	NA	14.7583	14.3146	15.1858	24.227	22.4155	23.5299	0.630714	-0.664943	1.02169e-11	2.59998e-10	down	no
102174693	MBTD1	XM_018064837.1;XM_018064841.1;XM_018064833.1;XM_018064835.1;XM_018064839.1;XM_005693634.3;XM_018064831.1;XM_018064832.1;XM_018064834.1;XM_018064840.1;XM_018064838.1	GO:0005634(nucleus);GO:0006355(regulation of transcription, DNA-templated);GO:0008270(zinc ion binding);GO:0048706(embryonic skeletal system development);GO:0048706(embryonic skeletal system development)	NA	NA	NA	PREDICTED: Capra hircus mbt domain containing 1 (MBTD1), transcript variant X6, mRNA;PREDICTED: Capra hircus mbt domain containing 1 (MBTD1), transcript variant X11, mRNA;PREDICTED: Capra hircus mbt domain containing 1 (MBTD1), transcript variant X3, mRNA;PREDICTED: Capra hircus mbt domain containing 1 (MBTD1), transcript variant X5, mRNA;PREDICTED: Capra hircus mbt domain containing 1 (MBTD1), t…	NA	2.44935	2.63529	2.35533	4.08329	4.7658	4.95972	0.538784	-0.89222	1.02872e-11	2.61292e-10	down	no
102177900	PELI1	XM_005686798.3;XM_018055418.1;XM_013967837.2;XM_018055420.1	GO:0008063(Toll signaling pathway);GO:0003674(molecular_function);GO:0005575(cellular_component);GO:0005575(cellular_component)	NA	NA	NA	PREDICTED: Capra hircus pellino E3 ubiquitin protein ligase 1 (PELI1), transcript variant X2, mRNA;PREDICTED: Capra hircus pellino E3 ubiquitin protein ligase 1 (PELI1), transcript variant X1, mRNA;PREDICTED: Capra hircus pellino E3 ubiquitin protein ligase 1 (PELI1), transcript variant X3, mRNA;PREDICTED: Capra hircus pellino E3 ubiquitin protein ligase 1 (PELI1), transcript variant X4, mRNA	NA	10.1676	10.2671	9.29036	15.1161	16.7059	16.2443	0.618419	-0.693343	1.03117e-11	2.61418e-10	down	no
102190784	PSAT1	XM_005683802.3	GO:0004648(O-phospho-L-serine:2-oxoglutarate aminotransferase activity);GO:0005737(cytoplasm);GO:0006564(L-serine biosynthetic process);GO:0070062(extracellular exosome)	01200(Carbon metabolism);01230(Biosynthesis of amino acids);00260(Glycine, serine and threonine metabolism);00750(Vitamin B6 metabolism)	K00831	EC:2.6.1.52	PREDICTED: Capra hircus phosphoserine aminotransferase 1 (PSAT1), mRNA	NA	75.5688	76.4472	79.1971	103.704	108.036	107.091	0.725189	-0.46357	1.05703e-11	2.67469e-10	down	no
108637982	LOC108637982	XR_001919487.1	NA	NA	NA	NA	PREDICTED: Capra hircus uncharacterized LOC108637982 (LOC108637982), ncRNA	NA	0.714509	0.454419	0.678617	1.67139	1.55052	1.44996	0.395462	-1.33839	1.14824e-11	2.9e-10	down	yes
102180549	LOC102180549	XM_018038538.1	GO:0000786(nucleosome);GO:0003677(DNA binding);GO:0005634(nucleus);GO:0006334(nucleosome assembly)	05203(Viral carcinogenesis);05322(Systemic lupus erythematosus);05034(Alcoholism)	K11254	NA	PREDICTED: Capra hircus histone H1.3 (LOC102180549), mRNA	NA	3.29107	3.13307	3.05489	1.47613	1.4966	1.58858	2.07814	1.05529	1.15947e-11	2.92286e-10	up	yes
102180991	CLSPN	XM_005678709.3	GO:0000076(DNA replication checkpoint);GO:0000077(DNA damage checkpoint);GO:0000217(DNA secondary structure binding);GO:0003677(DNA binding);GO:0005634(nucleus);GO:0005654(nucleoplasm);GO:0005694(chromosome);GO:0005737(cytoplasm);GO:0006281(DNA repair);GO:0006974(cellular response to DNA damage stimulus);GO:0007049(cell cycle);GO:0010997(anaphase-promoting complex binding);GO:0018105(peptidyl-ser…	NA	NA	NA	PREDICTED: Capra hircus claspin (CLSPN), mRNA	NA	14.0466	12.6785	14.4446	20.2809	20.1471	21.9326	0.660186	-0.599055	1.18055e-11	2.97042e-10	down	no
102178159	LIN54	XM_018049666.1;XM_018049667.1;XM_018049668.1;XM_018049671.1;XM_005681843.3;XM_013964758.2;XM_018049670.1;XM_013964759.2;XM_005681844.3;XM_005681845.3	GO:0003677(DNA binding);GO:0005515(protein binding);GO:0005654(nucleoplasm);GO:0006351(transcription, DNA-templated);GO:0006355(regulation of transcription, DNA-templated);GO:0007049(cell cycle);GO:0051726(regulation of cell cycle);GO:0051726(regulation of cell cycle)	NA	NA	NA	PREDICTED: Capra hircus lin-54 DREAM MuvB core complex component (LIN54), transcript variant X2, mRNA;PREDICTED: Capra hircus lin-54 DREAM MuvB core complex component (LIN54), transcript variant X3, mRNA;PREDICTED: Capra hircus lin-54 DREAM MuvB core complex component (LIN54), transcript variant X6, mRNA;PREDICTED: Capra hircus lin-54 DREAM MuvB core complex component (LIN54), transcript variant …	NA	9.3822	10.3109	9.66822	14.671	15.2024	17.5337	0.619344	-0.691186	1.21299e-11	3.04633e-10	down	no
102173952	BIRC3	XM_018059892.1;XM_018059893.1;XM_018059891.1	GO:0004842(ubiquitin-protein transferase activity);GO:0005634(nucleus);GO:0005737(cytoplasm);GO:0005876(spindle microtubule);GO:0034121(regulation of toll-like receptor signaling pathway);GO:0043027(cysteine-type endopeptidase inhibitor activity involved in apoptotic process);GO:0060546(negative regulation of necroptotic process);GO:0090307(mitotic spindle assembly);GO:1990001(inhibition of cyste…	04120(Ubiquitin mediated proteolysis);04064(NF-kappa B signaling pathway);04668(TNF signaling pathway);04210(Apoptosis);04215(Apoptosis - multiple species);04510(Focal adhesion);04621(NOD-like receptor signaling pathway);05200(Pathways in cancer);05222(Small cell lung cancer);05145(Toxoplasmosis);05145(Toxoplasmosis)	K16060	NA	PREDICTED: Capra hircus baculoviral IAP repeat containing 3 (BIRC3), transcript variant X2, mRNA;PREDICTED: Capra hircus baculoviral IAP repeat containing 3 (BIRC3), transcript variant X3, mRNA;PREDICTED: Capra hircus baculoviral IAP repeat containing 3 (BIRC3), transcript variant X1, mRNA	NA	6.54938	6.54085	6.53277	10.2639	10.4781	11.0516	0.617201	-0.696187	1.2358e-11	3.09781e-10	down	no
102178863	ZNF502	XM_005695605.2	GO:0000978(RNA polymerase II core promoter proximal region sequence-specific DNA binding);GO:0005634(nucleus);GO:0006355(regulation of transcription, DNA-templated);GO:0044791(positive regulation by host of viral release from host cell);GO:0046872(metal ion binding)	04010(MAPK signaling pathway);04012(ErbB signaling pathway);04810(Regulation of actin cytoskeleton);04510(Focal adhesion)	K04409	EC:2.7.11.1	PREDICTED: Capra hircus zinc finger protein 502 (ZNF502), mRNA	NA	0.321982	0.666543	0.672111	1.63919	2.05404	2.28848	0.277619	-1.84882	1.23851e-11	3.09881e-10	down	yes
102173352	RHOC	XM_018045924.1;XM_018045922.1;XM_018045923.1	GO:0000910(cytokinesis);GO:0004871(signal transducer activity);GO:0005525(GTP binding);GO:0005634(nucleus);GO:0005886(plasma membrane);GO:0007264(small GTPase mediated signal transduction);GO:0032154(cleavage furrow);GO:0043123(positive regulation of I-kappaB kinase/NF-kappaB signaling);GO:0043297(apical junction assembly);GO:0044319(wound healing, spreading of cells);GO:0060193(positive regulati…	04310(Wnt signaling pathway);04350(TGF-beta signaling pathway);04144(Endocytosis);04810(Regulation of actin cytoskeleton);04510(Focal adhesion);04520(Adherens junction);04530(Tight junction);04270(Vascular smooth muscle contraction);04270(Vascular smooth muscle contraction)	K04513	NA	PREDICTED: Capra hircus ras homolog family member C (RHOC), transcript variant X3, mRNA;PREDICTED: Capra hircus ras homolog family member C (RHOC), transcript variant X1, mRNA;PREDICTED: Capra hircus ras homolog family member C (RHOC), transcript variant X2, mRNA	NA	137.344	145.541	133.53	101.454	92.2702	90.6994	1.46407	0.549981	1.30459e-11	3.25807e-10	up	no
106502961	HES4	XM_018060566.1	GO:0003677(DNA binding);GO:0005634(nucleus);GO:0006351(transcription, DNA-templated);GO:0006355(regulation of transcription, DNA-templated);GO:0046983(protein dimerization activity)	03460(Fanconi anemia pathway);04330(Notch signaling pathway);04950(Maturity onset diabetes of the young)	K06054	NA	PREDICTED: Capra hircus hes family bHLH transcription factor 4 (HES4), mRNA	NA	15.0524	14.7828	15.2267	9.26854	9.43422	8.34586	1.66596	0.736352	1.31756e-11	3.28436e-10	up	no
108637755	NPPB	XM_018059984.1	GO:0006182(cGMP biosynthetic process);GO:0007168(receptor guanylyl cyclase signaling pathway)	04022(cGMP - PKG signaling pathway);04270(Vascular smooth muscle contraction)	K12335	NA	PREDICTED: Capra hircus natriuretic peptide B (NPPB), mRNA	NA	15.392	15.4088	14.0411	7.49397	6.03535	6.13874	2.27994	1.18899	1.34284e-11	3.34115e-10	up	yes
102178130	MFSD14A	XM_018045816.1	GO:0005215(transporter activity);GO:0016021(integral component of membrane);GO:0055085(transmembrane transport)	NA	NA	NA	PREDICTED: Capra hircus major facilitator superfamily domain containing 14A (MFSD14A), mRNA	NA	19.2145	19.0251	19.9938	28.3033	29.6445	31.7301	0.649362	-0.622906	1.36969e-11	3.40166e-10	down	no
102172570	TMED6	XM_018062211.1;XM_005692188.3	GO:0005789(endoplasmic reticulum membrane);GO:0006810(transport);GO:0016021(integral component of membrane);GO:0016021(integral component of membrane)	NA	NA	NA	PREDICTED: Capra hircus transmembrane p24 trafficking protein 6 (TMED6), transcript variant X1, mRNA;PREDICTED: Capra hircus transmembrane p24 trafficking protein 6 (TMED6), transcript variant X2, mRNA	NA	4.98282	5.77304	5.62609	9.66237	10.4614	9.51045	0.552804	-0.85516	1.37252e-11	3.40237e-10	down	no
102191785	LOC102191785	XM_018062969.1;XM_018062971.1;XM_018062972.1;XM_018062970.1	GO:0003700(transcription factor activity, sequence-specific DNA binding);GO:0003700(transcription factor activity, sequence-specific DNA binding)	04010(MAPK signaling pathway);04012(ErbB signaling pathway);04810(Regulation of actin cytoskeleton);04510(Focal adhesion);04510(Focal adhesion)	K04409	EC:2.7.11.1	PREDICTED: Capra hircus zinc finger protein 665-like (LOC102191785), transcript variant X1, mRNA;PREDICTED: Capra hircus zinc finger protein 665-like (LOC102191785), transcript variant X3, mRNA;PREDICTED: Capra hircus zinc finger protein 665-like (LOC102191785), transcript variant X4, mRNA;PREDICTED: Capra hircus zinc finger protein 665-like (LOC102191785), transcript variant X2, mRNA	NA	4.70677	4.3793	4.52713	7.6056	7.61268	7.3854	0.602256	-0.731552	1.38921e-11	3.43739e-10	down	no
102189621	ZNF654	XM_018054696.1;XM_018054719.1	GO:0046872(metal ion binding);GO:0046872(metal ion binding)	NA	NA	NA	PREDICTED: Capra hircus zinc finger protein 654 (ZNF654), transcript variant X1, mRNA;PREDICTED: Capra hircus zinc finger protein 654 (ZNF654), transcript variant X2, mRNA	NA	3.24709	3.26625	2.45747	5.15308	5.72552	6.66449	0.511358	-0.967594	1.40066e-11	3.45934e-10	down	no
102185762	API5	XM_005690123.3;XM_005690124.3	GO:0005654(nucleoplasm);GO:0005681(spliceosomal complex);GO:0016020(membrane);GO:0017134(fibroblast growth factor binding);GO:0044822(poly(A) RNA binding);GO:2000270(negative regulation of fibroblast apoptotic process);GO:0043066(negative regulation of apoptotic process);GO:0043066(negative regulation of apoptotic process)	NA	NA	NA	PREDICTED: Capra hircus apoptosis inhibitor 5 (API5), transcript variant X1, mRNA;PREDICTED: Capra hircus apoptosis inhibitor 5 (API5), transcript variant X2, mRNA	NA	39.393	40.0466	41.3125	53.5202	56.7577	60.0323	0.709013	-0.496117	1.41639e-11	3.49176e-10	down	no
102177723	SNX17	XM_018055509.1;XM_018055510.1	GO:0003279(cardiac septum development);GO:0005737(cytoplasm);GO:0005768(endosome);GO:0005769(early endosome);GO:0005794(Golgi apparatus);GO:0005829(cytosol);GO:0006886(intracellular protein transport);GO:0006898(receptor-mediated endocytosis);GO:0007165(signal transduction);GO:0008022(protein C-terminus binding);GO:0010008(endosome membrane);GO:0016023(cytoplasmic, membrane-bounded vesicle);GO:00…	NA	NA	NA	PREDICTED: Capra hircus sorting nexin 17 (SNX17), transcript variant X1, mRNA;PREDICTED: Capra hircus sorting nexin 17 (SNX17), transcript variant X2, mRNA	NA	39.6299	36.9407	35.6036	25.2101	22.2306	21.4805	1.62757	0.702719	1.41922e-11	3.49232e-10	up	no
100861399	C10H15orf57	XM_005685487.2;XM_005685488.3	GO:0005515(protein binding);GO:0005515(protein binding)	NA	NA	NA	PREDICTED: Capra hircus chromosome 10 C15orf57 homolog (C10H15orf57), transcript variant X1, mRNA;PREDICTED: Capra hircus chromosome 10 C15orf57 homolog (C10H15orf57), transcript variant X2, mRNA	NA	22.5594	22.0336	23.6408	13.1108	13.4693	13.5923	1.69853	0.764283	1.45082e-11	3.56354e-10	up	no
100860867	GPX4	NM_001285712.1	GO:0004602(glutathione peroxidase activity);GO:0005739(mitochondrion);GO:0006979(response to oxidative stress);GO:0007275(multicellular organism development);GO:0047066(phospholipid-hydroperoxide glutathione peroxidase activity);GO:0055114(oxidation-reduction process)	00480(Glutathione metabolism)	K05361	EC:1.11.1.12	Capra hircus glutathione peroxidase 4 (GPX4), mRNA	NA	497.805	511.999	472.694	369.256	338.737	313.755	1.45094	0.53699	1.50006e-11	3.67776e-10	up	no
102185813	UHRF1BP1L	XM_018048147.1;XM_018048146.1	GO:0003674(molecular_function);GO:0005575(cellular_component);GO:0008150(biological_process);GO:0008150(biological_process)	NA	NA	NA	PREDICTED: Capra hircus UHRF1 binding protein 1 like (UHRF1BP1L), transcript variant X2, mRNA;PREDICTED: Capra hircus UHRF1 binding protein 1 like (UHRF1BP1L), transcript variant X1, mRNA	NA	4.55724	4.4482	4.63592	7.17539	7.08606	7.67921	0.621739	-0.68562	1.53517e-11	3.75696e-10	down	no
102176363	GSK3B	XM_018043043.1;XM_005674982.3;XM_018043122.1;XM_018042977.1;XM_018043204.1	GO:0000320(re-entry into mitotic cell cycle);GO:0001085(RNA polymerase II transcription factor binding);GO:0001837(epithelial to mesenchymal transition);GO:0001954(positive regulation of cell-matrix adhesion);GO:0002039(p53 binding);GO:0004674(protein serine/threonine kinase activity);GO:0005524(ATP binding);GO:0005634(nucleus);GO:0005739(mitochondrion);GO:0005813(centrosome);GO:0005829(cytosol);…	04012(ErbB signaling pathway);04310(Wnt signaling pathway);04340(Hedgehog signaling pathway);04390(Hippo signaling pathway);04151(PI3K-Akt signaling pathway);04110(Cell cycle);04510(Focal adhesion);04550(Signaling pathways regulating pluripotency of stem cells);04660(T cell receptor signaling pathway);04662(B cell receptor signaling pathway);04062(Chemokine signaling pathway);04910(Insulin signal…	K03083	EC:2.7.11.26	PREDICTED: Capra hircus glycogen synthase kinase 3 beta (GSK3B), transcript variant X3, mRNA;PREDICTED: Capra hircus glycogen synthase kinase 3 beta (GSK3B), transcript variant X1, mRNA;PREDICTED: Capra hircus glycogen synthase kinase 3 beta (GSK3B), transcript variant X4, mRNA;PREDICTED: Capra hircus glycogen synthase kinase 3 beta (GSK3B), transcript variant X2, mRNA;PREDICTED: Capra hircus gly…	NA	24.4343	23.9557	25.6776	34.1165	33.3402	34.7517	0.724672	-0.464601	1.57033e-11	3.83602e-10	down	no
102188535	ALPK3	XM_018065857.1	GO:0004674(protein serine/threonine kinase activity);GO:0005524(ATP binding);GO:0006468(protein phosphorylation)	04014(Ras signaling pathway);04015(Rap1 signaling pathway);04066(HIF-1 signaling pathway);04151(PI3K-Akt signaling pathway);04060(Cytokine-cytokine receptor interaction);04144(Endocytosis);04510(Focal adhesion);05202(Transcriptional misregulation in cancers);05323(Rheumatoid arthritis)	K05096	EC:2.7.10.1	PREDICTED: Capra hircus alpha kinase 3 (ALPK3), mRNA	NA	0.333438	0.264857	0.253481	0.704578	0.638376	0.705149	0.415885	-1.26574	1.605e-11	3.90959e-10	down	yes
102184075	PYCRL	XM_005688914.3	GO:0004735(pyrroline-5-carboxylate reductase activity);GO:0005829(cytosol);GO:0042802(identical protein binding);GO:0055114(oxidation-reduction process);GO:0055129(L-proline biosynthetic process)	01230(Biosynthesis of amino acids);00330(Arginine and proline metabolism)	K00286	EC:1.5.1.2	PREDICTED: Capra hircus pyrroline-5-carboxylate reductase-like (PYCRL), mRNA	NA	24.5926	24.7128	22.0521	14.5951	13.2035	11.0424	1.83717	0.877486	1.60628e-11	3.90959e-10	up	no
102173149	STIL	XM_005678454.3;XM_005678453.3	GO:0005814(centriole);GO:0007052(mitotic spindle organization);GO:0051298(centrosome duplication);GO:0071539(protein localization to centrosome);GO:0071539(protein localization to centrosome)	NA	NA	NA	PREDICTED: Capra hircus SCL/TAL1 interrupting locus (STIL), transcript variant X2, mRNA;PREDICTED: Capra hircus SCL/TAL1 interrupting locus (STIL), transcript variant X1, mRNA	NA	9.91712	10.1778	10.2316	14.9935	15.1194	16.4086	0.651882	-0.617318	1.65805e-11	4.02829e-10	down	no
102177469	TBC1D23	XM_005674837.3;XM_018058802.1	GO:0032680(regulation of tumor necrosis factor production);GO:0032755(positive regulation of interleukin-6 production);GO:0050727(regulation of inflammatory response);GO:0050727(regulation of inflammatory response)	NA	NA	NA	PREDICTED: Capra hircus TBC1 domain family member 23 (TBC1D23), transcript variant X1, mRNA;PREDICTED: Capra hircus TBC1 domain family member 23 (TBC1D23), transcript variant X2, mRNA	NA	16.0613	16.2912	17.4751	23.6544	26.0603	28.0439	0.640799	-0.642056	1.67752e-11	4.06822e-10	down	no
102175796	PSMB3	XM_005693727.3	GO:0004298(threonine-type endopeptidase activity);GO:0005654(nucleoplasm);GO:0005739(mitochondrion);GO:0005794(Golgi apparatus);GO:0005839(proteasome core complex);GO:0015629(actin cytoskeleton);GO:0051603(proteolysis involved in cellular protein catabolic process);GO:0070062(extracellular exosome)	03050(Proteasome)	K02735	EC:3.4.25.1	PREDICTED: Capra hircus proteasome subunit beta 3 (PSMB3), mRNA	NA	186.234	190.276	178.072	133.738	126.8	120.453	1.45563	0.54164	1.69477e-11	4.10263e-10	up	no
102170379	CLDN4	XM_005697785.2	GO:0005198(structural molecule activity);GO:0005887(integral component of plasma membrane);GO:0005923(bicellular tight junction);GO:0016327(apicolateral plasma membrane);GO:0016338(calcium-independent cell-cell adhesion via plasma membrane cell-adhesion molecules);GO:0042802(identical protein binding);GO:0061436(establishment of skin barrier)	04514(Cell adhesion molecules (CAMs));04530(Tight junction);04670(Leukocyte transendothelial migration);05160(Hepatitis C)	K06087	NA	PREDICTED: Capra hircus claudin 4 (CLDN4), mRNA	NA	136.789	137.169	123.359	94.9181	85.7041	72.9379	1.56695	0.647962	1.70415e-11	4.1179e-10	up	no
102188993	S100A14	XM_005677498.3	GO:0005509(calcium ion binding);GO:0005654(nucleoplasm);GO:0005886(plasma membrane);GO:0006915(apoptotic process);GO:0015630(microtubule cytoskeleton);GO:0030054(cell junction);GO:0032496(response to lipopolysaccharide);GO:0034142(toll-like receptor 4 signaling pathway);GO:0042379(chemokine receptor binding);GO:0042742(defense response to bacterium);GO:0048471(perinuclear region of cytoplasm);GO:…	NA	NA	NA	PREDICTED: Capra hircus S100 calcium binding protein A14 (S100A14), mRNA	NA	844.84	864.486	815.065	627.304	601.998	570.187	1.40284	0.488348	1.71406e-11	4.1344e-10	up	no
102172026	BAZ1B	XM_018040609.1	GO:0008270(zinc ion binding)	04330(Notch signaling pathway)	K06062	EC:2.3.1.48	PREDICTED: Capra hircus bromodomain adjacent to zinc finger domain 1B (BAZ1B), mRNA	NA	26.0761	26.4404	27.0816	36.1715	36.3133	36.1734	0.732556	-0.44899	1.80245e-11	4.3398e-10	down	no
102191773	GTF2H1	XM_005699541.3	GO:0000439(core TFIIH complex);GO:0005675(holo TFIIH complex);GO:0006289(nucleotide-excision repair);GO:0006366(transcription from RNA polymerase II promoter);GO:0006468(protein phosphorylation);GO:0008094(DNA-dependent ATPase activity);GO:0008353(RNA polymerase II carboxy-terminal domain kinase activity);GO:0045944(positive regulation of transcription from RNA polymerase II promoter)	03022(Basal transcription factors);03420(Nucleotide excision repair);05203(Viral carcinogenesis)	K03141	NA	PREDICTED: Capra hircus general transcription factor IIH subunit 1 (GTF2H1), mRNA	NA	35.945	36.5714	35.491	49.2467	50.4643	56.195	0.692773	-0.529546	1.82451e-11	4.38503e-10	down	no
102173019	EEF1D	NM_001314225.1;XM_018058065.1	GO:0003677(DNA binding);GO:0003746(translation elongation factor activity);GO:0004871(signal transducer activity);GO:0005730(nucleolus);GO:0005783(endoplasmic reticulum);GO:0005853(eukaryotic translation elongation factor 1 complex);GO:0006414(translational elongation);GO:0007165(signal transduction);GO:0009299(mRNA transcription);GO:0010941(regulation of cell death);GO:0031072(heat shock protein…	05168(Herpes simplex infection);05168(Herpes simplex infection)	K15410	NA	Capra hircus eukaryotic translation elongation factor 1 delta (EEF1D), mRNA;PREDICTED: Capra hircus eukaryotic translation elongation factor 1 delta (EEF1D), transcript variant X1, mRNA	NA	105.84	110.856	109.441	78.6799	78.2922	74.4048	1.40955	0.495234	1.9167e-11	4.59837e-10	up	no
102176287	IL12RB2	XM_018045355.1;XM_018045361.1	GO:0016517(interleukin-12 receptor activity);GO:0019972(interleukin-12 binding);GO:0035722(interleukin-12-mediated signaling pathway);GO:0042022(interleukin-12 receptor complex);GO:0042022(interleukin-12 receptor complex)	04630(Jak-STAT signaling pathway);04060(Cytokine-cytokine receptor interaction);05321(Inflammatiory bowel disease (IBD));05321(Inflammatiory bowel disease (IBD))	K05064	NA	PREDICTED: Capra hircus interleukin 12 receptor subunit beta 2 (IL12RB2), transcript variant X1, mRNA;PREDICTED: Capra hircus interleukin 12 receptor subunit beta 2 (IL12RB2), transcript variant X2, mRNA	NA	0.034387	0.105558	0.074828	0.333911	0.425956	0.367716	0.190472	-2.39235	1.93739e-11	4.63447e-10	down	yes
102189933	TOB2	XM_018048822.1	GO:0008285(negative regulation of cell proliferation);GO:0010468(regulation of gene expression);GO:0042809(vitamin D receptor binding);GO:0045671(negative regulation of osteoclast differentiation);GO:0045778(positive regulation of ossification)	03018(RNA degradation)	K14443	NA	PREDICTED: Capra hircus transducer of ERBB2, 2 (TOB2), mRNA	NA	7.41407	7.18233	6.71087	11.9544	11.6923	11.0676	0.613789	-0.704186	1.93866e-11	4.63447e-10	down	no
102189260	S100A16	XM_005677499.3;XM_018046138.1;XM_018046137.1	GO:0005509(calcium ion binding);GO:0005730(nucleolus);GO:0005829(cytosol);GO:0005886(plasma membrane);GO:0042803(protein homodimerization activity);GO:0044822(poly(A) RNA binding);GO:0051592(response to calcium ion);GO:0070062(extracellular exosome);GO:0070062(extracellular exosome)	NA	NA	NA	PREDICTED: Capra hircus S100 calcium binding protein A16 (S100A16), transcript variant X1, mRNA;PREDICTED: Capra hircus S100 calcium binding protein A16 (S100A16), transcript variant X3, mRNA;PREDICTED: Capra hircus S100 calcium binding protein A16 (S100A16), transcript variant X2, mRNA	NA	468.896	463.136	452.745	343.244	302.616	259.02	1.53034	0.613855	1.96116e-11	4.6799e-10	up	no
102169361	EHD1	XM_018043335.1	GO:0005509(calcium ion binding);GO:0005515(protein binding);GO:0005524(ATP binding);GO:0005525(GTP binding);GO:0005886(plasma membrane);GO:0006886(intracellular protein transport);GO:0006897(endocytosis);GO:0010008(endosome membrane);GO:0020018(ciliary pocket membrane);GO:0031175(neuron projection development);GO:0031901(early endosome membrane);GO:0032456(endocytic recycling);GO:0042384(cilium a…	04144(Endocytosis)	K12483	NA	PREDICTED: Capra hircus EH domain containing 1 (EHD1), mRNA	NA	51.8938	48.8719	47.8212	36.1895	32.1136	28.6842	1.53202	0.61544	1.98296e-11	4.72354e-10	up	no
102190101	EZH2	XM_018046822.1;XM_018046821.1	GO:0000790(nuclear chromatin);GO:0001047(core promoter binding);GO:0003723(RNA binding);GO:0005737(cytoplasm);GO:0006306(DNA methylation);GO:0010718(positive regulation of epithelial to mesenchymal transition);GO:0014013(regulation of gliogenesis);GO:0014834(skeletal muscle satellite cell maintenance involved in skeletal muscle regeneration);GO:0018024(histone-lysine N-methyltransferase activity)…	05206(MicroRNAs in cancer);05206(MicroRNAs in cancer)	K11430	EC:2.1.1.43	PREDICTED: Capra hircus enhancer of zeste 2 polycomb repressive complex 2 subunit (EZH2), transcript variant X2, mRNA;PREDICTED: Capra hircus enhancer of zeste 2 polycomb repressive complex 2 subunit (EZH2), transcript variant X1, mRNA	NA	54.705	55.7945	55.005	75.0796	76.4335	77.5324	0.722583	-0.468764	1.9881e-11	4.72739e-10	down	no
102176027	LOC102176027	XR_001295798.2	GO:0005634(nucleus);GO:0005737(cytoplasm);GO:0008143(poly(A) binding);GO:0016607(nuclear speck);GO:0043488(regulation of mRNA stability);GO:0044822(poly(A) RNA binding);GO:0046872(metal ion binding);GO:1900364(negative regulation of mRNA polyadenylation)	NA	NA	NA	PREDICTED: Capra hircus zinc finger CCCH domain-containing protein 14 pseudogene (LOC102176027), misc_RNA	NA	0.310705	0.359225	0.272875	0.957676	0.950837	0.887806	0.337159	-1.5685	2.02642e-11	4.80998e-10	down	yes
102174947	ROMO1	XM_005688505.3	GO:0001302(replicative cell aging);GO:0003674(molecular_function);GO:0005739(mitochondrion);GO:0005743(mitochondrial inner membrane);GO:0008284(positive regulation of cell proliferation);GO:0016021(integral component of membrane);GO:0034614(cellular response to reactive oxygen species);GO:0042742(defense response to bacterium);GO:2000379(positive regulation of reactive oxygen species metabolic pr…	NA	NA	NA	PREDICTED: Capra hircus reactive oxygen species modulator 1 (ROMO1), mRNA	NA	131.665	127.213	114.89	77.5921	75.014	58.2614	1.77253	0.825808	2.05205e-11	4.8622e-10	up	no
102187718	IREB2	XM_018066314.1	GO:0005737(cytoplasm);GO:0006826(iron ion transport);GO:0006879(cellular iron ion homeostasis);GO:0008152(metabolic process);GO:0017148(negative regulation of translation);GO:0030350(iron-responsive element binding);GO:0030371(translation repressor activity);GO:0046872(metal ion binding);GO:0051539(4 iron, 4 sulfur cluster binding)	01200(Carbon metabolism);01210(2-Oxocarboxylic acid metabolism);01230(Biosynthesis of amino acids);00020(Citrate cycle (TCA cycle));00630(Glyoxylate and dicarboxylate metabolism)	K01681	EC:4.2.1.3	PREDICTED: Capra hircus iron responsive element binding protein 2 (IREB2), mRNA	NA	15.6501	14.956	14.5182	20.0118	23.3171	24.4707	0.665556	-0.587368	2.14403e-11	5.07118e-10	down	no
102169665	ZNF354A	XM_018050558.1;XM_018050563.1;XM_018050562.1;XM_018050560.1;XM_018050561.1	GO:0003700(transcription factor activity, sequence-specific DNA binding);GO:0006355(regulation of transcription, DNA-templated);GO:0006355(regulation of transcription, DNA-templated)	04010(MAPK signaling pathway);04012(ErbB signaling pathway);04810(Regulation of actin cytoskeleton);04510(Focal adhesion);04510(Focal adhesion)	K04409	EC:2.7.11.1	PREDICTED: Capra hircus zinc finger protein 354A (ZNF354A), transcript variant X1, mRNA;PREDICTED: Capra hircus zinc finger protein 354A (ZNF354A), transcript variant X5, mRNA;PREDICTED: Capra hircus zinc finger protein 354A (ZNF354A), transcript variant X4, mRNA;PREDICTED: Capra hircus zinc finger protein 354A (ZNF354A), transcript variant X2, mRNA;PREDICTED: Capra hircus zinc finger protein 354…	NA	4.79052	4.62313	5.29127	8.23523	8.28149	9.63086	0.562382	-0.830378	2.33373e-11	5.51016e-10	down	no
102188779	SPRY2	XM_018056458.1	GO:0005515(protein binding)	05206(MicroRNAs in cancer)	K17383	NA	PREDICTED: Capra hircus sprouty RTK signaling antagonist 2 (SPRY2), mRNA	NA	4.67963	4.70047	4.91538	2.27229	1.76083	1.30662	2.67719	1.42072	2.40588e-11	5.67051e-10	up	yes
102187838	TMEM86A	XM_018043519.1	GO:0016021(integral component of membrane)	00565(Ether lipid metabolism)	K18575	EC:3.3.2.2;EC:3.3.2.5	PREDICTED: Capra hircus transmembrane protein 86A (TMEM86A), mRNA	NA	6.76771	7.07874	7.14904	3.88084	3.11755	2.97025	2.10615	1.07461	2.4379e-11	5.73591e-10	up	yes
102171102	NIPBL	XM_018065530.1;XM_018065528.1;XM_018065531.1;XM_018065532.1;XM_018065529.1	GO:0003682(chromatin binding);GO:0007064(mitotic sister chromatid cohesion);GO:0010468(regulation of gene expression);GO:0010468(regulation of gene expression)	03013(RNA transport);03015(mRNA surveillance pathway);03015(mRNA surveillance pathway)	K13171	NA	PREDICTED: Capra hircus NIPBL, cohesin loading factor (NIPBL), transcript variant X3, mRNA;PREDICTED: Capra hircus NIPBL, cohesin loading factor (NIPBL), transcript variant X1, mRNA;PREDICTED: Capra hircus NIPBL, cohesin loading factor (NIPBL), transcript variant X4, mRNA;PREDICTED: Capra hircus NIPBL, cohesin loading factor (NIPBL), transcript variant X5, mRNA;PREDICTED: Capra hircus NIPBL, cohe…	NA	6.43938	5.23049	6.31122	8.96203	9.9284	9.89138	0.624738	-0.678677	2.47534e-11	5.80532e-10	down	no
102172673	RPS10	NM_001286087.1	GO:0000028(ribosomal small subunit assembly);GO:0003735(structural constituent of ribosome);GO:0005730(nucleolus);GO:0022627(cytosolic small ribosomal subunit)	03010(Ribosome)	K02947	NA	Capra hircus ribosomal protein S10 (RPS10), mRNA	NA	1352.33	1369.23	1358.6	1013.72	967.326	840.319	1.44616	0.53223	2.47606e-11	5.80532e-10	up	no
102188894	AKAP10	XM_018064728.1;XM_018064727.1	GO:0005739(mitochondrion);GO:0005886(plasma membrane);GO:0008104(protein localization);GO:0008104(protein localization)	04728(Dopaminergic synapse);04726(Serotonergic synapse);04721(Synaptic vesicle cycle);05012(Parkinson's disease);05030(Cocaine addiction);05031(Amphetamine addiction);05034(Alcoholism);05034(Alcoholism)	K08155	NA	PREDICTED: Capra hircus A-kinase anchoring protein 10 (AKAP10), transcript variant X2, mRNA;PREDICTED: Capra hircus A-kinase anchoring protein 10 (AKAP10), transcript variant X1, mRNA	NA	5.33963	5.60576	5.20256	8.28152	8.14907	8.03647	0.659987	-0.599491	2.6815e-11	6.27601e-10	down	no
102188967	LOC102188967	XR_001919479.1;XR_001919480.1;XR_001919481.1	NA	NA	NA	NA	PREDICTED: Capra hircus uncharacterized LOC102188967 (LOC102188967), transcript variant X1, ncRNA;PREDICTED: Capra hircus uncharacterized LOC102188967 (LOC102188967), transcript variant X2, ncRNA;PREDICTED: Capra hircus uncharacterized LOC102188967 (LOC102188967), transcript variant X3, ncRNA	NA	2.03653	2.10044	2.11838	1.08667	1.1065	1.00328	1.95697	0.968622	2.71359e-11	6.34006e-10	up	no
102191152	LOC102191152	XM_018058457.1	GO:0005506(iron ion binding);GO:0005789(endoplasmic reticulum membrane);GO:0006699(bile acid biosynthetic process);GO:0008396(oxysterol 7-alpha-hydroxylase activity);GO:0016021(integral component of membrane);GO:0020037(heme binding);GO:0033147(negative regulation of intracellular estrogen receptor signaling pathway);GO:0050679(positive regulation of epithelial cell proliferation);GO:0055114(oxid…	00120(Primary bile acid biosynthesis);00140(Steroid hormone biosynthesis)	K07430	EC:1.14.13.100	PREDICTED: Capra hircus 25-hydroxycholesterol 7-alpha-hydroxylase (LOC102191152), mRNA	NA	1.95966	1.56917	1.96371	3.21777	3.45533	3.9438	0.517339	-0.950819	2.78287e-11	6.49061e-10	down	no
102177703	THAP9	XM_005681841.3;XM_013964756.2;XM_005681842.3	GO:0004803(transposase activity);GO:0006313(transposition, DNA-mediated);GO:0015074(DNA integration);GO:0043565(sequence-specific DNA binding);GO:0043565(sequence-specific DNA binding)	NA	NA	NA	PREDICTED: Capra hircus THAP domain containing 9 (THAP9), transcript variant X1, mRNA;PREDICTED: Capra hircus THAP domain containing 9 (THAP9), transcript variant X3, mRNA;PREDICTED: Capra hircus THAP domain containing 9 (THAP9), transcript variant X2, mRNA	NA	1.86468	1.56512	1.76367	2.99857	3.49046	4.32704	0.480163	-1.0584	2.85447e-11	6.64606e-10	down	yes
102171948	PTP4A1	XM_018058801.1;XM_018058804.1;XM_018058803.1	GO:0004725(protein tyrosine phosphatase activity);GO:0005634(nucleus);GO:0005737(cytoplasm);GO:0008138(protein tyrosine/serine/threonine phosphatase activity);GO:0009898(cytoplasmic side of plasma membrane);GO:0030335(positive regulation of cell migration);GO:0035335(peptidyl-tyrosine dephosphorylation);GO:0070062(extracellular exosome);GO:0070062(extracellular exosome)	NA	NA	NA	PREDICTED: Capra hircus protein tyrosine phosphatase type IVA, member 1 (PTP4A1), transcript variant X1, mRNA;PREDICTED: Capra hircus protein tyrosine phosphatase type IVA, member 1 (PTP4A1), transcript variant X3, mRNA;PREDICTED: Capra hircus protein tyrosine phosphatase type IVA, member 1 (PTP4A1), transcript variant X2, mRNA	NA	113.411	112.087	111.61	145.035	158.373	163.83	0.721491	-0.470947	2.86286e-11	6.65405e-10	down	no
102189939	ATP5I	XM_018049889.1	GO:0000276(mitochondrial proton-transporting ATP synthase complex, coupling factor F(o));GO:0005753(mitochondrial proton-transporting ATP synthase complex);GO:0015078(hydrogen ion transmembrane transporter activity);GO:0015986(ATP synthesis coupled proton transport)	00190(Oxidative phosphorylation)	K02129	NA	PREDICTED: Capra hircus ATP synthase, H+ transporting, mitochondrial Fo complex subunit E (ATP5I), mRNA	NA	231.688	247.832	218.885	162.641	162.373	145.147	1.48546	0.570909	2.90073e-11	6.7304e-10	up	no
102187534	DBR1	XM_005675520.3	GO:0000398(mRNA splicing, via spliceosome);GO:0005634(nucleus);GO:0008419(RNA lariat debranching enzyme activity);GO:0044822(poly(A) RNA binding);GO:0090502(RNA phosphodiester bond hydrolysis, endonucleolytic)	NA	NA	NA	PREDICTED: Capra hircus debranching RNA lariats 1 (DBR1), mRNA	NA	16.4375	16.0346	15.9185	24.9101	26.1566	27.4925	0.615976	-0.699054	3.04168e-11	7.04526e-10	down	no
102170255	SPEN	XM_018060580.1;XM_018060579.1;XM_018060581.1	GO:0000398(mRNA splicing, via spliceosome);GO:0003676(nucleic acid binding);GO:0005634(nucleus);GO:0000122(negative regulation of transcription from RNA polymerase II promoter);GO:0000166(nucleotide binding);GO:0001085(RNA polymerase II transcription factor binding);GO:0001191(transcriptional repressor activity, RNA polymerase II transcription factor binding);GO:0005654(nucleoplasm);GO:0017053(tr…	05132(Salmonella infection);03013(RNA transport);03015(mRNA surveillance pathway);03018(RNA degradation);04144(Endocytosis);04145(Phagosome);04145(Phagosome)	K13126;K15348;K12478	NA	PREDICTED: Capra hircus spen family transcriptional repressor (SPEN), transcript variant X2, mRNA;PREDICTED: Capra hircus spen family transcriptional repressor (SPEN), transcript variant X1, mRNA;PREDICTED: Capra hircus spen family transcriptional repressor (SPEN), transcript variant X3, mRNA	NA	3.86657	4.29743	4.56198	6.82503	6.27952	6.52849	0.648192	-0.625506	3.12085e-11	7.21615e-10	down	no
102177308	CAND1	XM_005680210.3	GO:0005634(nucleus);GO:0005654(nucleoplasm);GO:0005737(cytoplasm);GO:0005794(Golgi apparatus);GO:0010265(SCF complex assembly);GO:0016020(membrane);GO:0016567(protein ubiquitination);GO:0030154(cell differentiation);GO:0031461(cullin-RING ubiquitin ligase complex);GO:0043086(negative regulation of catalytic activity);GO:0070062(extracellular exosome)	NA	NA	NA	PREDICTED: Capra hircus cullin associated and neddylation dissociated 1 (CAND1), mRNA	NA	17.1906	17.1341	17.6527	22.6833	23.9148	23.8491	0.73782	-0.438659	3.1786e-11	7.33704e-10	down	no
102179489	RC3H2	XM_018055731.1;XM_018055730.1	GO:0000209(protein polyubiquitination);GO:0001782(B cell homeostasis);GO:0003677(DNA binding);GO:0003729(mRNA binding);GO:0004842(ubiquitin-protein transferase activity);GO:0005654(nucleoplasm);GO:0005737(cytoplasm);GO:0008270(zinc ion binding);GO:0009791(post-embryonic development);GO:0009986(cell surface);GO:0010608(posttranscriptional regulation of gene expression);GO:0016020(membrane);GO:0035…	NA	NA	NA	PREDICTED: Capra hircus ring finger and CCCH-type domains 2 (RC3H2), transcript variant X2, mRNA;PREDICTED: Capra hircus ring finger and CCCH-type domains 2 (RC3H2), transcript variant X1, mRNA	NA	7.55874	7.58295	8.07592	11.3457	11.2236	11.8934	0.673704	-0.569812	3.19971e-11	7.37308e-10	down	no
102172601	ADIRF	XM_005699317.3	GO:0005634(nucleus);GO:0005654(nucleoplasm);GO:0005737(cytoplasm);GO:0045600(positive regulation of fat cell differentiation);GO:0045944(positive regulation of transcription from RNA polymerase II promoter);GO:0070062(extracellular exosome);GO:0071478(cellular response to radiation);GO:0072719(cellular response to cisplatin);GO:2001023(regulation of response to drug)	NA	NA	NA	PREDICTED: Capra hircus adipogenesis regulatory factor (ADIRF), mRNA	NA	600.169	588.699	598.274	416.089	426.291	434.509	1.39961	0.485022	3.26439e-11	7.50921e-10	up	no
[truncated: 26,554 more rows]

## Sheet: Sheet2
Table S2 Differential expression genes
gene_id	gene_name	transcript_id	GO	KEGG	Description	FPKM.Ctrl_1	FPKM.Ctrl_2	FPKM.Ctrl_3	FPKM.T6h_1	FPKM.T6h_2	FPKM.T6h_3	fc	log2(fc)	P val	Q val	regulation	significant
[truncated: 499 more rows]
