# Supplementary material for: Profiling Chromatin Accessibility Responses in Goat Bronchial Epithelial Cells Infected with Pasteurella multocida
Source: Int J Mol Sci. 2023 Jan 9;24(2):1312. doi: 10.3390/ijms24021312 (PMC9861026; doi:10.3390/ijms24021312)
Supplement: Supplementary file 1 [file ijms-24-01312-s001.zip › Table S3 Gene ontology terms enriched analyses of genes that were identified by synthetically analysis of RNA-seq and ATAC-seq.xlsx]

## Sheet: 67 genes GO p＜0.05
Table 2. Gene ontology terms identified via synthetic analysis of RNA-seq and ATAC-seq.
id	num	per	ratio	class	ID	Descrption	Pvalue	Qvalue	fg_num	bg_num
GO:0000976 transcription regulatory region sequence-specific DNA binding	10	17.857	0.017	Molecular Function	GO:0000976	transcription regulatory region sequence-specific DNA binding	7.22e-05	0.00544646	10	595
GO:0044212 transcription regulatory region DNA binding	10	17.857	0.017	Molecular Function	GO:0044212	transcription regulatory region DNA binding	7.64e-05	0.00544646	10	599
GO:0001067 regulatory region nucleic acid binding	10	17.857	0.017	Molecular Function	GO:0001067	regulatory region nucleic acid binding	7.74e-05	0.00544646	10	600
GO:1990837 sequence-specific double-stranded DNA binding	11	19.643	0.014	Molecular Function	GO:1990837	sequence-specific double-stranded DNA binding	0.000140038	0.00738702	11	777
GO:0051384 response to glucocorticoid	3	4.918	0.111	Biological Process	GO:0051384	response to glucocorticoid	0.00018933	0.0943949	3	27
GO:0003690 double-stranded DNA binding	11	19.643	0.013	Molecular Function	GO:0003690	double-stranded DNA binding	0.000229216	0.00967294	11	822
GO:0031960 response to corticosteroid	3	4.918	0.1	Biological Process	GO:0031960	response to corticosteroid	0.000260461	0.0943949	3	30
GO:0007154 cell communication	33	54.098	0.007	Biological Process	GO:0007154	cell communication	0.000303801	0.0943949	33	4684
GO:0019219 regulation of nucleobase-containing compound metabolic process	23	37.705	0.009	Biological Process	GO:0019219	regulation of nucleobase-containing compound metabolic process	0.000316564	0.0943949	23	2693
GO:0048018 receptor ligand activity	7	12.5	0.02	Molecular Function	GO:0048018	receptor ligand activity	0.000358884	0.0126207	7	352
GO:0043565 sequence-specific DNA binding	11	19.643	0.012	Molecular Function	GO:0043565	sequence-specific DNA binding	0.000428041	0.0129024	11	884
GO:0030545 receptor regulator activity	7	12.5	0.019	Molecular Function	GO:0030545	receptor regulator activity	0.000499943	0.013186	7	372
GO:0009605 response to external stimulus	15	24.59	0.011	Biological Process	GO:0009605	response to external stimulus	0.000594784	0.0943949	15	1422
GO:0023052 signaling	32	52.459	0.007	Biological Process	GO:0023052	signaling	0.000638377	0.0943949	32	4641
GO:0022411 cellular component disassembly	6	9.836	0.024	Biological Process	GO:0022411	cellular component disassembly	0.000667378	0.0943949	6	255
GO:0034654 nucleobase-containing compound biosynthetic process	23	37.705	0.008	Biological Process	GO:0034654	nucleobase-containing compound biosynthetic process	0.000693239	0.0943949	23	2839
GO:0031327 negative regulation of cellular biosynthetic process	12	19.672	0.012	Biological Process	GO:0031327	negative regulation of cellular biosynthetic process	0.000700367	0.0943949	12	990
GO:0051252 regulation of RNA metabolic process	21	34.426	0.008	Biological Process	GO:0051252	regulation of RNA metabolic process	0.000727309	0.0943949	21	2477
GO:0090276 regulation of peptide hormone secretion	4	6.557	0.041	Biological Process	GO:0090276	regulation of peptide hormone secretion	0.000744772	0.0943949	4	98
GO:0009890 negative regulation of biosynthetic process	12	19.672	0.012	Biological Process	GO:0009890	negative regulation of biosynthetic process	0.000765527	0.0943949	12	1000
GO:0045598 regulation of fat cell differentiation	4	6.557	0.04	Biological Process	GO:0045598	regulation of fat cell differentiation	0.000773723	0.0943949	4	99
GO:0006355 regulation of transcription, DNA-templated	20	32.787	0.009	Biological Process	GO:0006355	regulation of transcription, DNA-templated	0.000803285	0.0943949	20	2314
GO:1903506 regulation of nucleic acid-templated transcription	20	32.787	0.009	Biological Process	GO:1903506	regulation of nucleic acid-templated transcription	0.000812331	0.0943949	20	2316
GO:2001141 regulation of RNA biosynthetic process	20	32.787	0.009	Biological Process	GO:2001141	regulation of RNA biosynthetic process	0.000840005	0.0943949	20	2322
GO:0018130 heterocycle biosynthetic process	23	37.705	0.008	Biological Process	GO:0018130	heterocycle biosynthetic process	0.000910852	0.0943949	23	2893
GO:0019438 aromatic compound biosynthetic process	23	37.705	0.008	Biological Process	GO:0019438	aromatic compound biosynthetic process	0.000915394	0.0943949	23	2894
GO:0010893 positive regulation of steroid biosynthetic process	2	3.279	0.182	Biological Process	GO:0010893	positive regulation of steroid biosynthetic process	0.000922918	0.0943949	2	11
GO:0031326 regulation of cellular biosynthetic process	22	36.066	0.008	Biological Process	GO:0031326	regulation of cellular biosynthetic process	0.00108125	0.0943949	22	2738
GO:0071356 cellular response to tumor necrosis factor	4	6.557	0.036	Biological Process	GO:0071356	cellular response to tumor necrosis factor	0.00118593	0.0943949	4	111
GO:0009889 regulation of biosynthetic process	22	36.066	0.008	Biological Process	GO:0009889	regulation of biosynthetic process	0.00128687	0.0943949	22	2773
GO:1901362 organic cyclic compound biosynthetic process	23	37.705	0.008	Biological Process	GO:1901362	organic cyclic compound biosynthetic process	0.00128723	0.0943949	23	2964
GO:0034097 response to cytokine	8	13.115	0.015	Biological Process	GO:0034097	response to cytokine	0.00144692	0.0943949	8	524
GO:2000112 regulation of cellular macromolecule biosynthetic process	21	34.426	0.008	Biological Process	GO:2000112	regulation of cellular macromolecule biosynthetic process	0.0014583	0.0943949	21	2610
GO:0030730 sequestering of triglyceride	2	3.279	0.143	Biological Process	GO:0030730	sequestering of triglyceride	0.00151473	0.0943949	2	14
GO:2000113 negative regulation of cellular macromolecule biosynthetic process	11	18.033	0.012	Biological Process	GO:2000113	negative regulation of cellular macromolecule biosynthetic process	0.00157401	0.0943949	11	938
GO:0010556 regulation of macromolecule biosynthetic process	21	34.426	0.008	Biological Process	GO:0010556	regulation of macromolecule biosynthetic process	0.00161077	0.0943949	21	2630
GO:0006351 transcription, DNA-templated	20	32.787	0.008	Biological Process	GO:0006351	transcription, DNA-templated	0.00161981	0.0943949	20	2445
GO:0097659 nucleic acid-templated transcription	20	32.787	0.008	Biological Process	GO:0097659	nucleic acid-templated transcription	0.00164482	0.0943949	20	2448
GO:2000027 regulation of animal organ morphogenesis	4	6.557	0.033	Biological Process	GO:2000027	regulation of animal organ morphogenesis	0.00168092	0.0943949	4	122
GO:0010558 negative regulation of macromolecule biosynthetic process	11	18.033	0.012	Biological Process	GO:0010558	negative regulation of macromolecule biosynthetic process	0.00168461	0.0943949	11	946
GO:0005488 binding	51	91.071	0.005	Molecular Function	GO:0005488	binding	0.00172661	0.0303101	51	10967
GO:0140110 transcription regulator activity	11	19.643	0.01	Molecular Function	GO:0140110	transcription regulator activity	0.00174241	0.0303101	11	1048
GO:0002376 immune system process	15	24.59	0.009	Biological Process	GO:0002376	immune system process	0.00174741	0.0943949	15	1579
GO:0003700 DNA-binding transcription factor activity	9	16.071	0.012	Molecular Function	GO:0003700	DNA-binding transcription factor activity	0.00174798	0.0303101	9	738
GO:0032774 RNA biosynthetic process	20	32.787	0.008	Biological Process	GO:0032774	RNA biosynthetic process	0.00175711	0.0943949	20	2461
GO:0006915 apoptotic process	12	19.672	0.011	Biological Process	GO:0006915	apoptotic process	0.00177585	0.0943949	12	1102
GO:0019915 lipid storage	3	4.918	0.052	Biological Process	GO:0019915	lipid storage	0.00182163	0.0943949	3	58
GO:0034612 response to tumor necrosis factor	4	6.557	0.032	Biological Process	GO:0034612	response to tumor necrosis factor	0.00183751	0.0943949	4	125
GO:0000981 DNA-binding transcription factor activity, RNA polymerase II-specific	8	14.286	0.013	Molecular Function	GO:0000981	DNA-binding transcription factor activity, RNA polymerase II-specific	0.00184724	0.0303101	8	600
GO:0045892 negative regulation of transcription, DNA-templated	10	16.393	0.012	Biological Process	GO:0045892	negative regulation of transcription, DNA-templated	0.00185141	0.0943949	10	813
GO:0071889 14-3-3 protein binding	2	3.571	0.118	Molecular Function	GO:0071889	14-3-3 protein binding	0.00186744	0.0303101	2	17
GO:1903507 negative regulation of nucleic acid-templated transcription	10	16.393	0.012	Biological Process	GO:1903507	negative regulation of nucleic acid-templated transcription	0.0018854	0.0943949	10	815
GO:1902679 negative regulation of RNA biosynthetic process	10	16.393	0.012	Biological Process	GO:1902679	negative regulation of RNA biosynthetic process	0.00190258	0.0943949	10	816
GO:0006357 regulation of transcription by RNA polymerase II	14	22.951	0.01	Biological Process	GO:0006357	regulation of transcription by RNA polymerase II	0.00191059	0.0943949	14	1428
GO:0045940 positive regulation of steroid metabolic process	2	3.279	0.125	Biological Process	GO:0045940	positive regulation of steroid metabolic process	0.00198673	0.0943949	2	16
GO:0071385 cellular response to glucocorticoid stimulus	2	3.279	0.125	Biological Process	GO:0071385	cellular response to glucocorticoid stimulus	0.00198673	0.0943949	2	16
GO:0045934 negative regulation of nucleobase-containing compound metabolic process	11	18.033	0.011	Biological Process	GO:0045934	negative regulation of nucleobase-containing compound metabolic process	0.00212334	0.0943949	11	974
GO:0046883 regulation of hormone secretion	4	6.557	0.031	Biological Process	GO:0046883	regulation of hormone secretion	0.00218057	0.0943949	4	131
GO:0050995 negative regulation of lipid catabolic process	2	3.279	0.118	Biological Process	GO:0050995	negative regulation of lipid catabolic process	0.00224558	0.0943949	2	17
GO:0012501 programmed cell death	12	19.672	0.011	Biological Process	GO:0012501	programmed cell death	0.00226068	0.0943949	12	1134
GO:0009968 negative regulation of signal transduction	10	16.393	0.012	Biological Process	GO:0009968	negative regulation of signal transduction	0.00227387	0.0943949	10	836
GO:0030072 peptide hormone secretion	4	6.557	0.03	Biological Process	GO:0030072	peptide hormone secretion	0.00230412	0.0943949	4	133
GO:0043122 regulation of I-kappaB kinase/NF-kappaB signaling	4	6.557	0.03	Biological Process	GO:0043122	regulation of I-kappaB kinase/NF-kappaB signaling	0.00230412	0.0943949	4	133
GO:0001774 microglial cell activation	2	3.279	0.111	Biological Process	GO:0001774	microglial cell activation	0.00251949	0.0943949	2	18
GO:0010884 positive regulation of lipid storage	2	3.279	0.111	Biological Process	GO:0010884	positive regulation of lipid storage	0.00251949	0.0943949	2	18
GO:0071384 cellular response to corticosteroid stimulus	2	3.279	0.111	Biological Process	GO:0071384	cellular response to corticosteroid stimulus	0.00251949	0.0943949	2	18
GO:1903523 negative regulation of blood circulation	2	3.279	0.111	Biological Process	GO:1903523	negative regulation of blood circulation	0.00251949	0.0943949	2	18
GO:0031323 regulation of cellular metabolic process	28	45.902	0.007	Biological Process	GO:0031323	regulation of cellular metabolic process	0.00256171	0.0943949	28	4134
GO:0009615 response to virus	5	8.197	0.022	Biological Process	GO:0009615	response to virus	0.00270521	0.0943949	5	230
GO:0000122 negative regulation of transcription by RNA polymerase II	8	13.115	0.014	Biological Process	GO:0000122	negative regulation of transcription by RNA polymerase II	0.00273058	0.0943949	8	580
GO:0007165 signal transduction	29	47.541	0.007	Biological Process	GO:0007165	signal transduction	0.00279536	0.0943949	29	4369
GO:0045672 positive regulation of osteoclast differentiation	2	3.279	0.105	Biological Process	GO:0045672	positive regulation of osteoclast differentiation	0.00280835	0.0943949	2	19
GO:1903708 positive regulation of hemopoiesis	4	6.557	0.028	Biological Process	GO:1903708	positive regulation of hemopoiesis	0.00284672	0.0943949	4	141
GO:0006366 transcription by RNA polymerase II	14	22.951	0.009	Biological Process	GO:0006366	transcription by RNA polymerase II	0.00288008	0.0943949	14	1492
GO:0045833 negative regulation of lipid metabolic process	3	4.918	0.043	Biological Process	GO:0045833	negative regulation of lipid metabolic process	0.00299408	0.0943949	3	69
GO:0005515 protein binding	36	64.286	0.005	Molecular Function	GO:0005515	protein binding	0.00310071	0.0368034	36	6649
GO:0061900 glial cell activation	2	3.279	0.1	Biological Process	GO:0061900	glial cell activation	0.00311201	0.0943949	2	20
GO:0010468 regulation of gene expression	22	36.066	0.007	Biological Process	GO:0010468	regulation of gene expression	0.00313503	0.0943949	22	2965
GO:0000977 RNA polymerase II regulatory region sequence-specific DNA binding	7	12.5	0.014	Molecular Function	GO:0000977	RNA polymerase II regulatory region sequence-specific DNA binding	0.0031527	0.0368034	7	512
GO:0001012 RNA polymerase II regulatory region DNA binding	7	12.5	0.014	Molecular Function	GO:0001012	RNA polymerase II regulatory region DNA binding	0.0031527	0.0368034	7	512
GO:0010648 negative regulation of cell communication	10	16.393	0.011	Biological Process	GO:0010648	negative regulation of cell communication	0.00327214	0.0943949	10	879
GO:0051239 regulation of multicellular organismal process	17	27.869	0.008	Biological Process	GO:0051239	regulation of multicellular organismal process	0.00332246	0.0943949	17	2038
GO:0051253 negative regulation of RNA metabolic process	10	16.393	0.011	Biological Process	GO:0051253	negative regulation of RNA metabolic process	0.00332597	0.0943949	10	881
GO:0023057 negative regulation of signaling	10	16.393	0.011	Biological Process	GO:0023057	negative regulation of signaling	0.00335315	0.0943949	10	882
GO:0002269 leukocyte activation involved in inflammatory response	2	3.279	0.095	Biological Process	GO:0002269	leukocyte activation involved in inflammatory response	0.00343037	0.0943949	2	21
GO:0048518 positive regulation of biological process	27	44.262	0.007	Biological Process	GO:0048518	positive regulation of biological process	0.00353638	0.0943949	27	4008
GO:0061138 morphogenesis of a branching epithelium	4	6.557	0.027	Biological Process	GO:0061138	morphogenesis of a branching epithelium	0.00355521	0.0943949	4	150
GO:0019222 regulation of metabolic process	29	47.541	0.007	Biological Process	GO:0019222	regulation of metabolic process	0.00362146	0.0943949	29	4439
GO:0031668 cellular response to extracellular stimulus	4	6.557	0.026	Biological Process	GO:0031668	cellular response to extracellular stimulus	0.00364067	0.0943949	4	151
GO:0032984 protein-containing complex disassembly	4	6.557	0.026	Biological Process	GO:0032984	protein-containing complex disassembly	0.00364067	0.0943949	4	151
GO:0071345 cellular response to cytokine stimulus	7	11.475	0.015	Biological Process	GO:0071345	cellular response to cytokine stimulus	0.00371019	0.0943949	7	479
GO:0014070 response to organic cyclic compound	6	9.836	0.017	Biological Process	GO:0014070	response to organic cyclic compound	0.00378181	0.0943949	6	359
GO:0005457 GDP-fucose transmembrane transporter activity	1	1.786	1	Molecular Function	GO:0005457	GDP-fucose transmembrane transporter activity	0.00380823	0.0368034	1	1
GO:0008448 N-acetylglucosamine-6-phosphate deacetylase activity	1	1.786	1	Molecular Function	GO:0008448	N-acetylglucosamine-6-phosphate deacetylase activity	0.00380823	0.0368034	1	1
GO:0031700 adrenomedullin receptor binding	1	1.786	1	Molecular Function	GO:0031700	adrenomedullin receptor binding	0.00380823	0.0368034	1	1
GO:0036080 purine nucleotide-sugar transmembrane transporter activity	1	1.786	1	Molecular Function	GO:0036080	purine nucleotide-sugar transmembrane transporter activity	0.00380823	0.0368034	1	1
GO:0047419 N-acetylgalactosamine-6-phosphate deacetylase activity	1	1.786	1	Molecular Function	GO:0047419	N-acetylgalactosamine-6-phosphate deacetylase activity	0.00380823	0.0368034	1	1
GO:0007249 I-kappaB kinase/NF-kappaB signaling	4	6.557	0.026	Biological Process	GO:0007249	I-kappaB kinase/NF-kappaB signaling	0.00381577	0.0943949	4	153
GO:0042564 NLS-dependent protein nuclear import complex	1	1.754	1	Cellular Component	GO:0042564	NLS-dependent protein nuclear import complex	0.00384201	0.350689	1	1
GO:0070852 cell body fiber	1	1.754	1	Cellular Component	GO:0070852	cell body fiber	0.00384201	0.350689	1	1
GO:0080090 regulation of primary metabolic process	27	44.262	0.007	Biological Process	GO:0080090	regulation of primary metabolic process	0.00392962	0.0943949	27	4036
GO:0009966 regulation of signal transduction	16	26.23	0.008	Biological Process	GO:0009966	regulation of signal transduction	0.00400883	0.0943949	16	1895
GO:0005164 tumor necrosis factor receptor binding	2	3.571	0.08	Molecular Function	GO:0005164	tumor necrosis factor receptor binding	0.00403974	0.0368034	2	25
GO:0019213 deacetylase activity	2	3.571	0.08	Molecular Function	GO:0019213	deacetylase activity	0.00403974	0.0368034	2	25
GO:0008219 cell death	12	19.672	0.01	Biological Process	GO:0008219	cell death	0.00407248	0.0943949	12	1218
GO:1905330 regulation of morphogenesis of an epithelium	3	4.918	0.039	Biological Process	GO:1905330	regulation of morphogenesis of an epithelium	0.00408253	0.0943949	3	77
GO:0002791 regulation of peptide secretion	4	6.557	0.026	Biological Process	GO:0002791	regulation of peptide secretion	0.00408901	0.0943949	4	156
GO:0006447 regulation of translational initiation by iron	1	1.639	1	Biological Process	GO:0006447	regulation of translational initiation by iron	0.00418066	0.0943949	1	1
GO:0015783 GDP-fucose transmembrane transport	1	1.639	1	Biological Process	GO:0015783	GDP-fucose transmembrane transport	0.00418066	0.0943949	1	1
GO:0019262 N-acetylneuraminate catabolic process	1	1.639	1	Biological Process	GO:0019262	N-acetylneuraminate catabolic process	0.00418066	0.0943949	1	1
GO:0034213 quinolinate catabolic process	1	1.639	1	Biological Process	GO:0034213	quinolinate catabolic process	0.00418066	0.0943949	1	1
GO:0036085 GDP-fucose import into Golgi lumen	1	1.639	1	Biological Process	GO:0036085	GDP-fucose import into Golgi lumen	0.00418066	0.0943949	1	1
GO:0045994 positive regulation of translational initiation by iron	1	1.639	1	Biological Process	GO:0045994	positive regulation of translational initiation by iron	0.00418066	0.0943949	1	1
GO:0061048 negative regulation of branching involved in lung morphogenesis	1	1.639	1	Biological Process	GO:0061048	negative regulation of branching involved in lung morphogenesis	0.00418066	0.0943949	1	1
GO:0061910 autophagosome-endosome fusion	1	1.639	1	Biological Process	GO:0061910	autophagosome-endosome fusion	0.00418066	0.0943949	1	1
GO:0072564 blood microparticle formation	1	1.639	1	Biological Process	GO:0072564	blood microparticle formation	0.00418066	0.0943949	1	1
GO:0090480 purine nucleotide-sugar transmembrane transport	1	1.639	1	Biological Process	GO:0090480	purine nucleotide-sugar transmembrane transport	0.00418066	0.0943949	1	1
GO:1904054 regulation of cholangiocyte proliferation	1	1.639	1	Biological Process	GO:1904054	regulation of cholangiocyte proliferation	0.00418066	0.0943949	1	1
GO:2000332 regulation of blood microparticle formation	1	1.639	1	Biological Process	GO:2000332	regulation of blood microparticle formation	0.00418066	0.0943949	1	1
GO:2000334 positive regulation of blood microparticle formation	1	1.639	1	Biological Process	GO:2000334	positive regulation of blood microparticle formation	0.00418066	0.0943949	1	1
GO:0005102 signaling receptor binding	10	17.857	0.01	Molecular Function	GO:0005102	signaling receptor binding	0.00418617	0.0368034	10	1003
GO:0050796 regulation of insulin secretion	3	4.918	0.038	Biological Process	GO:0050796	regulation of insulin secretion	0.00423331	0.094588	3	78
GO:0001763 morphogenesis of a branching structure	4	6.557	0.025	Biological Process	GO:0001763	morphogenesis of a branching structure	0.00447357	0.0989259	4	160
GO:0000978 RNA polymerase II proximal promoter sequence-specific DNA binding	6	10.714	0.015	Molecular Function	GO:0000978	RNA polymerase II proximal promoter sequence-specific DNA binding	0.00447956	0.0378075	6	409
GO:1903706 regulation of hemopoiesis	5	8.197	0.019	Biological Process	GO:1903706	regulation of hemopoiesis	0.00478953	0.104832	5	263
GO:0010646 regulation of cell communication	17	27.869	0.008	Biological Process	GO:0010646	regulation of cell communication	0.00489513	0.106061	17	2115
GO:0023051 regulation of signaling	17	27.869	0.008	Biological Process	GO:0023051	regulation of signaling	0.00541822	0.115248	17	2136
GO:0045444 fat cell differentiation	4	6.557	0.024	Biological Process	GO:0045444	fat cell differentiation	0.00542659	0.115248	4	169
GO:0000987 proximal promoter sequence-specific DNA binding	6	10.714	0.014	Molecular Function	GO:0000987	proximal promoter sequence-specific DNA binding	0.00557566	0.0452487	6	428
GO:0070887 cellular response to chemical stimulus	15	24.59	0.008	Biological Process	GO:0070887	cellular response to chemical stimulus	0.00562791	0.118352	15	1782
GO:0046879 hormone secretion	4	6.557	0.023	Biological Process	GO:0046879	hormone secretion	0.00577224	0.120208	4	172
GO:0045216 cell-cell junction organization	3	4.918	0.034	Biological Process	GO:0045216	cell-cell junction organization	0.00592883	0.121168	3	88
GO:0051171 regulation of nitrogen compound metabolic process	26	42.623	0.007	Biological Process	GO:0051171	regulation of nitrogen compound metabolic process	0.00593132	0.121168	26	3938
GO:0005179 hormone activity	3	5.357	0.031	Molecular Function	GO:0005179	hormone activity	0.00616232	0.0481574	3	98
GO:0048523 negative regulation of cellular process	22	36.066	0.007	Biological Process	GO:0048523	negative regulation of cellular process	0.00621895	0.122704	22	3130
GO:0150076 neuroinflammatory response	2	3.279	0.069	Biological Process	GO:0150076	neuroinflammatory response	0.00649126	0.122704	2	29
GO:0009914 hormone transport	4	6.557	0.022	Biological Process	GO:0009914	hormone transport	0.00650709	0.122704	4	178
GO:0071396 cellular response to lipid	5	8.197	0.018	Biological Process	GO:0071396	cellular response to lipid	0.00659879	0.122704	5	284
GO:0010883 regulation of lipid storage	2	3.279	0.067	Biological Process	GO:0010883	regulation of lipid storage	0.00693631	0.122704	2	30
GO:0032813 tumor necrosis factor receptor superfamily binding	2	3.571	0.061	Molecular Function	GO:0032813	tumor necrosis factor receptor superfamily binding	0.0069728	0.052545	2	33
GO:0043123 positive regulation of I-kappaB kinase/NF-kappaB signaling	3	4.918	0.032	Biological Process	GO:0043123	positive regulation of I-kappaB kinase/NF-kappaB signaling	0.00732565	0.122704	3	95
GO:0120163 negative regulation of cold-induced thermogenesis	2	3.279	0.065	Biological Process	GO:0120163	negative regulation of cold-induced thermogenesis	0.00739485	0.122704	2	31
GO:0071496 cellular response to external stimulus	4	6.557	0.022	Biological Process	GO:0071496	cellular response to external stimulus	0.0074401	0.122704	4	185
GO:2000026 regulation of multicellular organismal development	12	19.672	0.009	Biological Process	GO:2000026	regulation of multicellular organismal development	0.00747676	0.122704	12	1315
GO:0004315 3-oxoacyl-[acyl-carrier-protein] synthase activity	1	1.786	0.5	Molecular Function	GO:0004315	3-oxoacyl-[acyl-carrier-protein] synthase activity	0.00760221	0.0534689	1	2
GO:0004998 transferrin receptor activity	1	1.786	0.5	Molecular Function	GO:0004998	transferrin receptor activity	0.00760221	0.0534689	1	2
GO:0050794 regulation of cellular process	43	70.492	0.005	Biological Process	GO:0050794	regulation of cellular process	0.00762927	0.122704	43	7946
GO:0031074 nucleocytoplasmic transport complex	1	1.754	0.5	Cellular Component	GO:0031074	nucleocytoplasmic transport complex	0.00766951	0.350689	1	2
GO:0051240 positive regulation of multicellular organismal process	11	18.033	0.01	Biological Process	GO:0051240	positive regulation of multicellular organismal process	0.00779024	0.122704	11	1156
GO:0051716 cellular response to stimulus	32	52.459	0.006	Biological Process	GO:0051716	cellular response to stimulus	0.00788931	0.122704	32	5331
GO:0050789 regulation of biological process	45	73.77	0.005	Biological Process	GO:0050789	regulation of biological process	0.0079892	0.122704	45	8474
GO:1902105 regulation of leukocyte differentiation	4	6.557	0.021	Biological Process	GO:1902105	regulation of leukocyte differentiation	0.0081581	0.122704	4	190
GO:0044271 cellular nitrogen compound biosynthetic process	24	39.344	0.007	Biological Process	GO:0044271	cellular nitrogen compound biosynthetic process	0.00820069	0.122704	24	3611
GO:0042127 regulation of cell proliferation	10	16.393	0.01	Biological Process	GO:0042127	regulation of cell proliferation	0.0083307	0.122704	10	1005
GO:0002876 positive regulation of chronic inflammatory response to antigenic stimulus	1	1.639	0.5	Biological Process	GO:0002876	positive regulation of chronic inflammatory response to antigenic stimulus	0.00834413	0.122704	1	2
GO:0002941 synoviocyte proliferation	1	1.639	0.5	Biological Process	GO:0002941	synoviocyte proliferation	0.00834413	0.122704	1	2
GO:0030910 olfactory placode formation	1	1.639	0.5	Biological Process	GO:0030910	olfactory placode formation	0.00834413	0.122704	1	2
GO:0035425 autocrine signaling	1	1.639	0.5	Biological Process	GO:0035425	autocrine signaling	0.00834413	0.122704	1	2
GO:0035616 histone H2B conserved C-terminal lysine deubiquitination	1	1.639	0.5	Biological Process	GO:0035616	histone H2B conserved C-terminal lysine deubiquitination	0.00834413	0.122704	1	2
GO:0035634 response to stilbenoid	1	1.639	0.5	Biological Process	GO:0035634	response to stilbenoid	0.00834413	0.122704	1	2
GO:0035666 TRIF-dependent toll-like receptor signaling pathway	1	1.639	0.5	Biological Process	GO:0035666	TRIF-dependent toll-like receptor signaling pathway	0.00834413	0.122704	1	2
GO:0051790 short-chain fatty acid biosynthetic process	1	1.639	0.5	Biological Process	GO:0051790	short-chain fatty acid biosynthetic process	0.00834413	0.122704	1	2
GO:0051792 medium-chain fatty acid biosynthetic process	1	1.639	0.5	Biological Process	GO:0051792	medium-chain fatty acid biosynthetic process	0.00834413	0.122704	1	2
GO:0061888 regulation of astrocyte activation	1	1.639	0.5	Biological Process	GO:0061888	regulation of astrocyte activation	0.00834413	0.122704	1	2
GO:0061889 negative regulation of astrocyte activation	1	1.639	0.5	Biological Process	GO:0061889	negative regulation of astrocyte activation	0.00834413	0.122704	1	2
GO:0071228 cellular response to tumor cell	1	1.639	0.5	Biological Process	GO:0071228	cellular response to tumor cell	0.00834413	0.122704	1	2
GO:0071698 olfactory placode development	1	1.639	0.5	Biological Process	GO:0071698	olfactory placode development	0.00834413	0.122704	1	2
GO:0071699 olfactory placode morphogenesis	1	1.639	0.5	Biological Process	GO:0071699	olfactory placode morphogenesis	0.00834413	0.122704	1	2
GO:1901645 regulation of synoviocyte proliferation	1	1.639	0.5	Biological Process	GO:1901645	regulation of synoviocyte proliferation	0.00834413	0.122704	1	2
GO:1901647 positive regulation of synoviocyte proliferation	1	1.639	0.5	Biological Process	GO:1901647	positive regulation of synoviocyte proliferation	0.00834413	0.122704	1	2
GO:1901671 positive regulation of superoxide dismutase activity	1	1.639	0.5	Biological Process	GO:1901671	positive regulation of superoxide dismutase activity	0.00834413	0.122704	1	2
GO:1902510 regulation of apoptotic DNA fragmentation	1	1.639	0.5	Biological Process	GO:1902510	regulation of apoptotic DNA fragmentation	0.00834413	0.122704	1	2
GO:1903624 regulation of DNA catabolic process	1	1.639	0.5	Biological Process	GO:1903624	regulation of DNA catabolic process	0.00834413	0.122704	1	2
GO:1904833 positive regulation of removal of superoxide radicals	1	1.639	0.5	Biological Process	GO:1904833	positive regulation of removal of superoxide radicals	0.00834413	0.122704	1	2
GO:1904999 positive regulation of leukocyte adhesion to arterial endothelial cell	1	1.639	0.5	Biological Process	GO:1904999	positive regulation of leukocyte adhesion to arterial endothelial cell	0.00834413	0.122704	1	2
GO:1990705 cholangiocyte proliferation	1	1.639	0.5	Biological Process	GO:1990705	cholangiocyte proliferation	0.00834413	0.122704	1	2
GO:2000729 positive regulation of mesenchymal cell proliferation involved in ureter development	1	1.639	0.5	Biological Process	GO:2000729	positive regulation of mesenchymal cell proliferation involved in ureter development	0.00834413	0.122704	1	2
GO:0017145 stem cell division	2	3.279	0.061	Biological Process	GO:0017145	stem cell division	0.00835191	0.122704	2	33
GO:0045744 negative regulation of G protein-coupled receptor signaling pathway	2	3.279	0.061	Biological Process	GO:0045744	negative regulation of G protein-coupled receptor signaling pathway	0.00835191	0.122704	2	33
GO:0006139 nucleobase-containing compound metabolic process	26	42.623	0.006	Biological Process	GO:0006139	nucleobase-containing compound metabolic process	0.00854128	0.124633	26	4042
GO:0030073 insulin secretion	3	4.918	0.03	Biological Process	GO:0030073	insulin secretion	0.00866561	0.125423	3	101
GO:0070888 E-box binding	2	3.571	0.054	Molecular Function	GO:0070888	E-box binding	0.00871014	0.0589732	2	37
GO:0010629 negative regulation of gene expression	11	18.033	0.009	Biological Process	GO:0010629	negative regulation of gene expression	0.0087124	0.125423	11	1174
GO:0035556 intracellular signal transduction	14	22.951	0.008	Biological Process	GO:0035556	intracellular signal transduction	0.00892602	0.127642	14	1694
GO:0019900 kinase binding	6	10.714	0.013	Molecular Function	GO:0019900	kinase binding	0.00894381	0.0589732	6	473
GO:1901576 organic substance biosynthetic process	27	44.262	0.006	Biological Process	GO:1901576	organic substance biosynthetic process	0.0102288	0.13956	27	4310
GO:0032103 positive regulation of response to external stimulus	4	6.557	0.02	Biological Process	GO:0032103	positive regulation of response to external stimulus	0.0102344	0.13956	4	203
GO:0060255 regulation of macromolecule metabolic process	26	42.623	0.006	Biological Process	GO:0060255	regulation of macromolecule metabolic process	0.0105861	0.13956	26	4106
GO:0001659 temperature homeostasis	3	4.918	0.028	Biological Process	GO:0001659	temperature homeostasis	0.0106626	0.13956	3	109
GO:0051896 regulation of protein kinase B signaling	3	4.918	0.028	Biological Process	GO:0051896	regulation of protein kinase B signaling	0.0106626	0.13956	3	109
GO:1902107 positive regulation of leukocyte differentiation	3	4.918	0.028	Biological Process	GO:1902107	positive regulation of leukocyte differentiation	0.0106626	0.13956	3	109
GO:0045596 negative regulation of cell differentiation	6	9.836	0.013	Biological Process	GO:0045596	negative regulation of cell differentiation	0.0112724	0.13956	6	452
GO:0004514 nicotinate-nucleotide diphosphorylase (carboxylating) activity	1	1.786	0.333	Molecular Function	GO:0004514	nicotinate-nucleotide diphosphorylase (carboxylating) activity	0.011382	0.0667112	1	3
GO:0030116 glial cell-derived neurotrophic factor receptor binding	1	1.786	0.333	Molecular Function	GO:0030116	glial cell-derived neurotrophic factor receptor binding	0.011382	0.0667112	1	3
GO:0036313 phosphatidylinositol 3-kinase catalytic subunit binding	1	1.786	0.333	Molecular Function	GO:0036313	phosphatidylinositol 3-kinase catalytic subunit binding	0.011382	0.0667112	1	3
GO:0043120 tumor necrosis factor binding	1	1.786	0.333	Molecular Function	GO:0043120	tumor necrosis factor binding	0.011382	0.0667112	1	3
GO:0008016 regulation of heart contraction	3	4.918	0.027	Biological Process	GO:0008016	regulation of heart contraction	0.0114746	0.13956	3	112
GO:0035976 transcription factor AP-1 complex	1	1.754	0.333	Cellular Component	GO:0035976	transcription factor AP-1 complex	0.0114826	0.350689	1	3
GO:0045668 negative regulation of osteoblast differentiation	2	3.279	0.051	Biological Process	GO:0045668	negative regulation of osteoblast differentiation	0.0115346	0.13956	2	39
GO:0060688 regulation of morphogenesis of a branching structure	2	3.279	0.051	Biological Process	GO:0060688	regulation of morphogenesis of a branching structure	0.0115346	0.13956	2	39
GO:0046483 heterocycle metabolic process	26	42.623	0.006	Biological Process	GO:0046483	heterocycle metabolic process	0.0117916	0.13956	26	4139
GO:0003677 DNA binding	12	21.429	0.008	Molecular Function	GO:0003677	DNA binding	0.0118955	0.0678364	12	1541
GO:0042981 regulation of apoptotic process	9	14.754	0.01	Biological Process	GO:0042981	regulation of apoptotic process	0.0120407	0.13956	9	901
GO:0002790 peptide secretion	4	6.557	0.019	Biological Process	GO:0002790	peptide secretion	0.0120461	0.13956	4	213
GO:0050994 regulation of lipid catabolic process	2	3.279	0.05	Biological Process	GO:0050994	regulation of lipid catabolic process	0.0121093	0.13956	2	40
GO:0048583 regulation of response to stimulus	18	29.508	0.007	Biological Process	GO:0048583	regulation of response to stimulus	0.012193	0.13956	18	2511
GO:0009607 response to biotic stimulus	7	11.475	0.012	Biological Process	GO:0009607	response to biotic stimulus	0.012447	0.13956	7	602
GO:0002439 chronic inflammatory response to antigenic stimulus	1	1.639	0.333	Biological Process	GO:0002439	chronic inflammatory response to antigenic stimulus	0.0124905	0.13956	1	3
GO:0002678 positive regulation of chronic inflammatory response	1	1.639	0.333	Biological Process	GO:0002678	positive regulation of chronic inflammatory response	0.0124905	0.13956	1	3
GO:0002874 regulation of chronic inflammatory response to antigenic stimulus	1	1.639	0.333	Biological Process	GO:0002874	regulation of chronic inflammatory response to antigenic stimulus	0.0124905	0.13956	1	3
GO:0006054 N-acetylneuraminate metabolic process	1	1.639	0.333	Biological Process	GO:0006054	N-acetylneuraminate metabolic process	0.0124905	0.13956	1	3
GO:0010693 negative regulation of alkaline phosphatase activity	1	1.639	0.333	Biological Process	GO:0010693	negative regulation of alkaline phosphatase activity	0.0124905	0.13956	1	3
GO:0043553 negative regulation of phosphatidylinositol 3-kinase activity	1	1.639	0.333	Biological Process	GO:0043553	negative regulation of phosphatidylinositol 3-kinase activity	0.0124905	0.13956	1	3
GO:0046348 amino sugar catabolic process	1	1.639	0.333	Biological Process	GO:0046348	amino sugar catabolic process	0.0124905	0.13956	1	3
GO:0046459 short-chain fatty acid metabolic process	1	1.639	0.333	Biological Process	GO:0046459	short-chain fatty acid metabolic process	0.0124905	0.13956	1	3
GO:0048133 male germ-line stem cell asymmetric division	1	1.639	0.333	Biological Process	GO:0048133	male germ-line stem cell asymmetric division	0.0124905	0.13956	1	3
GO:0051138 positive regulation of NK T cell differentiation	1	1.639	0.333	Biological Process	GO:0051138	positive regulation of NK T cell differentiation	0.0124905	0.13956	1	3
GO:0060086 circadian temperature homeostasis	1	1.639	0.333	Biological Process	GO:0060086	circadian temperature homeostasis	0.0124905	0.13956	1	3
GO:0060557 positive regulation of vitamin D biosynthetic process	1	1.639	0.333	Biological Process	GO:0060557	positive regulation of vitamin D biosynthetic process	0.0124905	0.13956	1	3
GO:0060559 positive regulation of calcidiol 1-monooxygenase activity	1	1.639	0.333	Biological Process	GO:0060559	positive regulation of calcidiol 1-monooxygenase activity	0.0124905	0.13956	1	3
GO:0060664 epithelial cell proliferation involved in salivary gland morphogenesis	1	1.639	0.333	Biological Process	GO:0060664	epithelial cell proliferation involved in salivary gland morphogenesis	0.0124905	0.13956	1	3
GO:0061044 negative regulation of vascular wound healing	1	1.639	0.333	Biological Process	GO:0061044	negative regulation of vascular wound healing	0.0124905	0.13956	1	3
GO:0061146 Peyer's patch morphogenesis	1	1.639	0.333	Biological Process	GO:0061146	Peyer's patch morphogenesis	0.0124905	0.13956	1	3
GO:0070564 positive regulation of vitamin D receptor signaling pathway	1	1.639	0.333	Biological Process	GO:0070564	positive regulation of vitamin D receptor signaling pathway	0.0124905	0.13956	1	3
GO:0070859 positive regulation of bile acid biosynthetic process	1	1.639	0.333	Biological Process	GO:0070859	positive regulation of bile acid biosynthetic process	0.0124905	0.13956	1	3
GO:0072198 mesenchymal cell proliferation involved in ureter development	1	1.639	0.333	Biological Process	GO:0072198	mesenchymal cell proliferation involved in ureter development	0.0124905	0.13956	1	3
GO:0072199 regulation of mesenchymal cell proliferation involved in ureter development	1	1.639	0.333	Biological Process	GO:0072199	regulation of mesenchymal cell proliferation involved in ureter development	0.0124905	0.13956	1	3
GO:0072513 positive regulation of secondary heart field cardioblast proliferation	1	1.639	0.333	Biological Process	GO:0072513	positive regulation of secondary heart field cardioblast proliferation	0.0124905	0.13956	1	3
GO:1901668 regulation of superoxide dismutase activity	1	1.639	0.333	Biological Process	GO:1901668	regulation of superoxide dismutase activity	0.0124905	0.13956	1	3
GO:1903719 regulation of I-kappaB phosphorylation	1	1.639	0.333	Biological Process	GO:1903719	regulation of I-kappaB phosphorylation	0.0124905	0.13956	1	3
GO:1903721 positive regulation of I-kappaB phosphorylation	1	1.639	0.333	Biological Process	GO:1903721	positive regulation of I-kappaB phosphorylation	0.0124905	0.13956	1	3
GO:1904253 positive regulation of bile acid metabolic process	1	1.639	0.333	Biological Process	GO:1904253	positive regulation of bile acid metabolic process	0.0124905	0.13956	1	3
GO:0071216 cellular response to biotic stimulus	3	4.918	0.026	Biological Process	GO:0071216	cellular response to biotic stimulus	0.0126114	0.13956	3	116
GO:0051094 positive regulation of developmental process	9	14.754	0.01	Biological Process	GO:0051094	positive regulation of developmental process	0.0126213	0.13956	9	908
GO:0048522 positive regulation of cellular process	23	37.705	0.007	Biological Process	GO:0048522	positive regulation of cellular process	0.0126739	0.13956	23	3528
GO:0045670 regulation of osteoclast differentiation	2	3.279	0.049	Biological Process	GO:0045670	regulation of osteoclast differentiation	0.0126964	0.13956	2	41
GO:0009058 biosynthetic process	27	44.262	0.006	Biological Process	GO:0009058	biosynthetic process	0.0127524	0.13956	27	4379
GO:0009991 response to extracellular stimulus	4	6.557	0.018	Biological Process	GO:0009991	response to extracellular stimulus	0.0128249	0.139642	4	217
GO:0006725 cellular aromatic compound metabolic process	26	42.623	0.006	Biological Process	GO:0006725	cellular aromatic compound metabolic process	0.0132352	0.142032	26	4175
GO:0002763 positive regulation of myeloid leukocyte differentiation	2	3.279	0.048	Biological Process	GO:0002763	positive regulation of myeloid leukocyte differentiation	0.0132957	0.142032	2	42
GO:0032922 circadian regulation of gene expression	2	3.279	0.048	Biological Process	GO:0032922	circadian regulation of gene expression	0.0132957	0.142032	2	42
GO:0048534 hematopoietic or lymphoid organ development	7	11.475	0.011	Biological Process	GO:0048534	hematopoietic or lymphoid organ development	0.0133093	0.142032	7	610
GO:0043067 regulation of programmed cell death	9	14.754	0.01	Biological Process	GO:0043067	regulation of programmed cell death	0.0136655	0.144496	9	920
GO:0048585 negative regulation of response to stimulus	10	16.393	0.009	Biological Process	GO:0048585	negative regulation of response to stimulus	0.013675	0.144496	10	1083
GO:0005615 extracellular space	7	12.281	0.01	Cellular Component	GO:0005615	extracellular space	0.014132	0.350689	7	673
GO:0001817 regulation of cytokine production	6	9.836	0.013	Biological Process	GO:0001817	regulation of cytokine production	0.0143968	0.145508	6	477
GO:0019216 regulation of lipid metabolic process	4	6.557	0.018	Biological Process	GO:0019216	regulation of lipid metabolic process	0.0144779	0.145508	4	225
GO:0051145 smooth muscle cell differentiation	2	3.279	0.045	Biological Process	GO:0051145	smooth muscle cell differentiation	0.0145305	0.145508	2	44
GO:0002684 positive regulation of immune system process	7	11.475	0.011	Biological Process	GO:0002684	positive regulation of immune system process	0.0145646	0.145508	7	621
GO:0001816 cytokine production	6	9.836	0.012	Biological Process	GO:0001816	cytokine production	0.0150878	0.145508	6	482
GO:0016286 small conductance calcium-activated potassium channel activity	1	1.786	0.25	Molecular Function	GO:0016286	small conductance calcium-activated potassium channel activity	0.0151477	0.0841093	1	4
GO:0050810 regulation of steroid biosynthetic process	2	3.279	0.044	Biological Process	GO:0050810	regulation of steroid biosynthetic process	0.0151659	0.145508	2	45
GO:0090277 positive regulation of peptide hormone secretion	2	3.279	0.044	Biological Process	GO:0090277	positive regulation of peptide hormone secretion	0.0151659	0.145508	2	45
GO:0070449 elongin complex	1	1.754	0.25	Cellular Component	GO:0070449	elongin complex	0.0152812	0.350689	1	4
GO:0016070 RNA metabolic process	21	34.426	0.007	Biological Process	GO:0016070	RNA metabolic process	0.0153674	0.145508	21	3172
GO:0048754 branching morphogenesis of an epithelial tube	3	4.918	0.024	Biological Process	GO:0048754	branching morphogenesis of an epithelial tube	0.0153986	0.145508	3	125
GO:0071347 cellular response to interleukin-1	2	3.279	0.043	Biological Process	GO:0071347	cellular response to interleukin-1	0.015813	0.145508	2	46
GO:0016575 histone deacetylation	2	3.279	0.043	Biological Process	GO:0016575	histone deacetylation	0.0164718	0.145508	2	47
GO:0045600 positive regulation of fat cell differentiation	2	3.279	0.043	Biological Process	GO:0045600	positive regulation of fat cell differentiation	0.0164718	0.145508	2	47
GO:0046889 positive regulation of lipid biosynthetic process	2	3.279	0.043	Biological Process	GO:0046889	positive regulation of lipid biosynthetic process	0.0164718	0.145508	2	47
GO:0006599 phosphagen metabolic process	1	1.639	0.25	Biological Process	GO:0006599	phosphagen metabolic process	0.0166198	0.145508	1	4
GO:0006603 phosphocreatine metabolic process	1	1.639	0.25	Biological Process	GO:0006603	phosphocreatine metabolic process	0.0166198	0.145508	1	4
GO:0008582 regulation of synaptic growth at neuromuscular junction	1	1.639	0.25	Biological Process	GO:0008582	regulation of synaptic growth at neuromuscular junction	0.0166198	0.145508	1	4
GO:0031622 positive regulation of fever generation	1	1.639	0.25	Biological Process	GO:0031622	positive regulation of fever generation	0.0166198	0.145508	1	4
GO:0032106 positive regulation of response to extracellular stimulus	1	1.639	0.25	Biological Process	GO:0032106	positive regulation of response to extracellular stimulus	0.0166198	0.145508	1	4
GO:0032109 positive regulation of response to nutrient levels	1	1.639	0.25	Biological Process	GO:0032109	positive regulation of response to nutrient levels	0.0166198	0.145508	1	4
GO:0035509 negative regulation of myosin-light-chain-phosphatase activity	1	1.639	0.25	Biological Process	GO:0035509	negative regulation of myosin-light-chain-phosphatase activity	0.0166198	0.145508	1	4
GO:0042078 germ-line stem cell division	1	1.639	0.25	Biological Process	GO:0042078	germ-line stem cell division	0.0166198	0.145508	1	4
GO:0042396 phosphagen biosynthetic process	1	1.639	0.25	Biological Process	GO:0042396	phosphagen biosynthetic process	0.0166198	0.145508	1	4
GO:0046136 positive regulation of vitamin metabolic process	1	1.639	0.25	Biological Process	GO:0046136	positive regulation of vitamin metabolic process	0.0166198	0.145508	1	4
GO:0046314 phosphocreatine biosynthetic process	1	1.639	0.25	Biological Process	GO:0046314	phosphocreatine biosynthetic process	0.0166198	0.145508	1	4
GO:0061055 myotome development	1	1.639	0.25	Biological Process	GO:0061055	myotome development	0.0166198	0.145508	1	4
GO:0061197 fungiform papilla morphogenesis	1	1.639	0.25	Biological Process	GO:0061197	fungiform papilla morphogenesis	0.0166198	0.145508	1	4
GO:0061551 trigeminal ganglion development	1	1.639	0.25	Biological Process	GO:0061551	trigeminal ganglion development	0.0166198	0.145508	1	4
GO:0071316 cellular response to nicotine	1	1.639	0.25	Biological Process	GO:0071316	cellular response to nicotine	0.0166198	0.145508	1	4
GO:0072095 regulation of branch elongation involved in ureteric bud branching	1	1.639	0.25	Biological Process	GO:0072095	regulation of branch elongation involved in ureteric bud branching	0.0166198	0.145508	1	4
GO:0072106 regulation of ureteric bud formation	1	1.639	0.25	Biological Process	GO:0072106	regulation of ureteric bud formation	0.0166198	0.145508	1	4
GO:0072107 positive regulation of ureteric bud formation	1	1.639	0.25	Biological Process	GO:0072107	positive regulation of ureteric bud formation	0.0166198	0.145508	1	4
GO:0072191 ureter smooth muscle development	1	1.639	0.25	Biological Process	GO:0072191	ureter smooth muscle development	0.0166198	0.145508	1	4
GO:0072193 ureter smooth muscle cell differentiation	1	1.639	0.25	Biological Process	GO:0072193	ureter smooth muscle cell differentiation	0.0166198	0.145508	1	4
GO:0072526 pyridine-containing compound catabolic process	1	1.639	0.25	Biological Process	GO:0072526	pyridine-containing compound catabolic process	0.0166198	0.145508	1	4
GO:0097647 amylin receptor signaling pathway	1	1.639	0.25	Biological Process	GO:0097647	amylin receptor signaling pathway	0.0166198	0.145508	1	4
GO:0098728 germline stem cell asymmetric division	1	1.639	0.25	Biological Process	GO:0098728	germline stem cell asymmetric division	0.0166198	0.145508	1	4
GO:1901033 positive regulation of response to reactive oxygen species	1	1.639	0.25	Biological Process	GO:1901033	positive regulation of response to reactive oxygen species	0.0166198	0.145508	1	4
GO:1903347 negative regulation of bicellular tight junction assembly	1	1.639	0.25	Biological Process	GO:1903347	negative regulation of bicellular tight junction assembly	0.0166198	0.145508	1	4
GO:1903979 negative regulation of microglial cell activation	1	1.639	0.25	Biological Process	GO:1903979	negative regulation of microglial cell activation	0.0166198	0.145508	1	4
GO:1904997 regulation of leukocyte adhesion to arterial endothelial cell	1	1.639	0.25	Biological Process	GO:1904997	regulation of leukocyte adhesion to arterial endothelial cell	0.0166198	0.145508	1	4
GO:1990410 adrenomedullin receptor signaling pathway	1	1.639	0.25	Biological Process	GO:1990410	adrenomedullin receptor signaling pathway	0.0166198	0.145508	1	4
GO:2000210 positive regulation of anoikis	1	1.639	0.25	Biological Process	GO:2000210	positive regulation of anoikis	0.0166198	0.145508	1	4
GO:0050678 regulation of epithelial cell proliferation	4	6.557	0.017	Biological Process	GO:0050678	regulation of epithelial cell proliferation	0.0167269	0.145851	4	235
GO:0048545 response to steroid hormone	3	4.918	0.023	Biological Process	GO:0048545	response to steroid hormone	0.0170855	0.148374	3	130
GO:0031329 regulation of cellular catabolic process	6	9.836	0.012	Biological Process	GO:0031329	regulation of cellular catabolic process	0.0172996	0.149591	6	497
GO:0043491 protein kinase B signaling	3	4.918	0.023	Biological Process	GO:0043491	protein kinase B signaling	0.0174348	0.149591	3	131
GO:0045637 regulation of myeloid cell differentiation	3	4.918	0.023	Biological Process	GO:0045637	regulation of myeloid cell differentiation	0.0174348	0.149591	3	131
GO:0005811 lipid droplet	2	3.509	0.038	Cellular Component	GO:0005811	lipid droplet	0.01763	0.350689	2	53
GO:0044249 cellular biosynthetic process	26	42.623	0.006	Biological Process	GO:0044249	cellular biosynthetic process	0.0177096	0.150813	26	4269
GO:0031669 cellular response to nutrient levels	3	4.918	0.023	Biological Process	GO:0031669	cellular response to nutrient levels	0.0177881	0.150813	3	132
GO:0060047 heart contraction	3	4.918	0.023	Biological Process	GO:0060047	heart contraction	0.0177881	0.150813	3	132
GO:1902532 negative regulation of intracellular signal transduction	5	8.197	0.014	Biological Process	GO:1902532	negative regulation of intracellular signal transduction	0.0178692	0.150903	5	364
GO:0019899 enzyme binding	11	19.643	0.008	Molecular Function	GO:0019899	enzyme binding	0.0181661	0.0922369	11	1437
GO:0016811 hydrolase activity, acting on carbon-nitrogen (but not peptide) bonds, in linear amides	2	3.571	0.036	Molecular Function	GO:0016811	hydrolase activity, acting on carbon-nitrogen (but not peptide) bonds, in linear amides	0.0185922	0.0922369	2	55
GO:0060562 epithelial tube morphogenesis	4	6.557	0.016	Biological Process	GO:0060562	epithelial tube morphogenesis	0.0186761	0.154075	4	243
GO:0002520 immune system development	7	11.475	0.011	Biological Process	GO:0002520	immune system development	0.0186996	0.154075	7	653
GO:0004111 creatine kinase activity	1	1.786	0.2	Molecular Function	GO:0004111	creatine kinase activity	0.0188992	0.0922369	1	5
GO:0016775 phosphotransferase activity, nitrogenous group as acceptor	1	1.786	0.2	Molecular Function	GO:0016775	phosphotransferase activity, nitrogenous group as acceptor	0.0188992	0.0922369	1	5
GO:0010033 response to organic substance	13	21.311	0.008	Biological Process	GO:0010033	response to organic substance	0.0189089	0.154075	13	1670
GO:1901360 organic cyclic compound metabolic process	26	42.623	0.006	Biological Process	GO:1901360	organic cyclic compound metabolic process	0.0190319	0.154075	26	4293
GO:0043194 axon initial segment	1	1.754	0.2	Cellular Component	GO:0043194	axon initial segment	0.0190655	0.350689	1	5
GO:0043203 axon hillock	1	1.754	0.2	Cellular Component	GO:0043203	axon hillock	0.0190655	0.350689	1	5
GO:0097342 ripoptosome	1	1.754	0.2	Cellular Component	GO:0097342	ripoptosome	0.0190655	0.350689	1	5
GO:1990712 HFE-transferrin receptor complex	1	1.754	0.2	Cellular Component	GO:1990712	HFE-transferrin receptor complex	0.0190655	0.350689	1	5
GO:0005125 cytokine activity	3	5.357	0.02	Molecular Function	GO:0005125	cytokine activity	0.0191096	0.0922369	3	149
GO:0042116 macrophage activation	2	3.279	0.039	Biological Process	GO:0042116	macrophage activation	0.0192221	0.154075	2	51
GO:0033613 activating transcription factor binding	2	3.571	0.036	Molecular Function	GO:0033613	activating transcription factor binding	0.0192342	0.0922369	2	56
GO:1903522 regulation of blood circulation	3	4.918	0.022	Biological Process	GO:1903522	regulation of blood circulation	0.0192415	0.154075	3	136
GO:0050793 regulation of developmental process	13	21.311	0.008	Biological Process	GO:0050793	regulation of developmental process	0.0196941	0.154075	13	1679
GO:0023061 signal release	4	6.557	0.016	Biological Process	GO:0023061	signal release	0.0197016	0.154075	4	247
GO:0019901 protein kinase binding	5	8.929	0.012	Molecular Function	GO:0019901	protein kinase binding	0.0199855	0.0937097	5	412
GO:0050708 regulation of protein secretion	3	4.918	0.022	Biological Process	GO:0050708	regulation of protein secretion	0.0199921	0.154075	3	138
GO:1904035 regulation of epithelial cell apoptotic process	2	3.279	0.038	Biological Process	GO:1904035	regulation of epithelial cell apoptotic process	0.0206647	0.154075	2	53
GO:0002676 regulation of chronic inflammatory response	1	1.639	0.2	Biological Process	GO:0002676	regulation of chronic inflammatory response	0.0207321	0.154075	1	5
GO:0010459 negative regulation of heart rate	1	1.639	0.2	Biological Process	GO:0010459	negative regulation of heart rate	0.0207321	0.154075	1	5
GO:0010692 regulation of alkaline phosphatase activity	1	1.639	0.2	Biological Process	GO:0010692	regulation of alkaline phosphatase activity	0.0207321	0.154075	1	5
GO:0031620 regulation of fever generation	1	1.639	0.2	Biological Process	GO:0031620	regulation of fever generation	0.0207321	0.154075	1	5
GO:0031652 positive regulation of heat generation	1	1.639	0.2	Biological Process	GO:0031652	positive regulation of heat generation	0.0207321	0.154075	1	5
GO:0038163 thrombopoietin-mediated signaling pathway	1	1.639	0.2	Biological Process	GO:0038163	thrombopoietin-mediated signaling pathway	0.0207321	0.154075	1	5
GO:0042749 regulation of circadian sleep/wake cycle	1	1.639	0.2	Biological Process	GO:0042749	regulation of circadian sleep/wake cycle	0.0207321	0.154075	1	5
GO:0043415 positive regulation of skeletal muscle tissue regeneration	1	1.639	0.2	Biological Process	GO:0043415	positive regulation of skeletal muscle tissue regeneration	0.0207321	0.154075	1	5
GO:0045162 clustering of voltage-gated sodium channels	1	1.639	0.2	Biological Process	GO:0045162	clustering of voltage-gated sodium channels	0.0207321	0.154075	1	5
GO:0045906 negative regulation of vasoconstriction	1	1.639	0.2	Biological Process	GO:0045906	negative regulation of vasoconstriction	0.0207321	0.154075	1	5
GO:0046874 quinolinate metabolic process	1	1.639	0.2	Biological Process	GO:0046874	quinolinate metabolic process	0.0207321	0.154075	1	5
GO:0051136 regulation of NK T cell differentiation	1	1.639	0.2	Biological Process	GO:0051136	regulation of NK T cell differentiation	0.0207321	0.154075	1	5
GO:0060681 branch elongation involved in ureteric bud branching	1	1.639	0.2	Biological Process	GO:0060681	branch elongation involved in ureteric bud branching	0.0207321	0.154075	1	5
GO:0060693 regulation of branching involved in salivary gland morphogenesis	1	1.639	0.2	Biological Process	GO:0060693	regulation of branching involved in salivary gland morphogenesis	0.0207321	0.154075	1	5
GO:0061043 regulation of vascular wound healing	1	1.639	0.2	Biological Process	GO:0061043	regulation of vascular wound healing	0.0207321	0.154075	1	5
GO:0061196 fungiform papilla development	1	1.639	0.2	Biological Process	GO:0061196	fungiform papilla development	0.0207321	0.154075	1	5
GO:0061550 cranial ganglion development	1	1.639	0.2	Biological Process	GO:0061550	cranial ganglion development	0.0207321	0.154075	1	5
GO:0061757 leukocyte adhesion to arterial endothelial cell	1	1.639	0.2	Biological Process	GO:0061757	leukocyte adhesion to arterial endothelial cell	0.0207321	0.154075	1	5
GO:0071281 cellular response to iron ion	1	1.639	0.2	Biological Process	GO:0071281	cellular response to iron ion	0.0207321	0.154075	1	5
GO:0097021 lymphocyte migration into lymphoid organs	1	1.639	0.2	Biological Process	GO:0097021	lymphocyte migration into lymphoid organs	0.0207321	0.154075	1	5
GO:0097646 calcitonin family receptor signaling pathway	1	1.639	0.2	Biological Process	GO:0097646	calcitonin family receptor signaling pathway	0.0207321	0.154075	1	5
GO:1900118 negative regulation of execution phase of apoptosis	1	1.639	0.2	Biological Process	GO:1900118	negative regulation of execution phase of apoptosis	0.0207321	0.154075	1	5
GO:2000121 regulation of removal of superoxide radicals	1	1.639	0.2	Biological Process	GO:2000121	regulation of removal of superoxide radicals	0.0207321	0.154075	1	5
GO:2000343 positive regulation of chemokine (C-X-C motif) ligand 2 production	1	1.639	0.2	Biological Process	GO:2000343	positive regulation of chemokine (C-X-C motif) ligand 2 production	0.0207321	0.154075	1	5
GO:0003015 heart process	3	4.918	0.021	Biological Process	GO:0003015	heart process	0.0207589	0.154075	3	140
GO:0005776 autophagosome	2	3.509	0.034	Cellular Component	GO:0005776	autophagosome	0.0208919	0.350689	2	58
GO:0032101 regulation of response to external stimulus	6	9.836	0.012	Biological Process	GO:0032101	regulation of response to external stimulus	0.0209361	0.154855	6	519
GO:0031331 positive regulation of cellular catabolic process	4	6.557	0.016	Biological Process	GO:0031331	positive regulation of cellular catabolic process	0.0210318	0.154953	4	252
GO:0010941 regulation of cell death	9	14.754	0.009	Biological Process	GO:0010941	regulation of cell death	0.0210938	0.154953	9	990
GO:0044248 cellular catabolic process	11	18.033	0.008	Biological Process	GO:0044248	cellular catabolic process	0.0213736	0.155621	11	1336
GO:0001570 vasculogenesis	2	3.279	0.037	Biological Process	GO:0001570	vasculogenesis	0.0214025	0.155621	2	54
GO:0008625 extrinsic apoptotic signaling pathway via death domain receptors	2	3.279	0.037	Biological Process	GO:0008625	extrinsic apoptotic signaling pathway via death domain receptors	0.0214025	0.155621	2	54
GO:0033993 response to lipid	5	8.197	0.013	Biological Process	GO:0033993	response to lipid	0.0217383	0.15719	5	383
GO:0048519 negative regulation of biological process	22	36.066	0.006	Biological Process	GO:0048519	negative regulation of biological process	0.0217648	0.15719	22	3484
GO:0016605 PML body	2	3.509	0.033	Cellular Component	GO:0016605	PML body	0.0222618	0.350689	2	60
GO:0005338 nucleotide-sugar transmembrane transporter activity	1	1.786	0.167	Molecular Function	GO:0005338	nucleotide-sugar transmembrane transporter activity	0.0226367	0.103834	1	6
GO:0031324 negative regulation of cellular metabolic process	13	21.311	0.008	Biological Process	GO:0031324	negative regulation of cellular metabolic process	0.0226893	0.162846	13	1711
GO:0019221 cytokine-mediated signaling pathway	4	6.557	0.016	Biological Process	GO:0019221	cytokine-mediated signaling pathway	0.0226997	0.162846	4	258
GO:0008091 spectrin	1	1.754	0.167	Cellular Component	GO:0008091	spectrin	0.0228356	0.350689	1	6
GO:0035914 skeletal muscle cell differentiation	2	3.279	0.036	Biological Process	GO:0035914	skeletal muscle cell differentiation	0.0229106	0.163267	2	56
GO:0048663 neuron fate commitment	2	3.279	0.036	Biological Process	GO:0048663	neuron fate commitment	0.0229106	0.163267	2	56
GO:0001503 ossification	4	6.557	0.015	Biological Process	GO:0001503	ossification	0.0232732	0.163861	4	260
GO:0048863 stem cell differentiation	3	4.918	0.02	Biological Process	GO:0048863	stem cell differentiation	0.023569	0.163861	3	147
GO:0033209 tumor necrosis factor-mediated signaling pathway	2	3.279	0.035	Biological Process	GO:0033209	tumor necrosis factor-mediated signaling pathway	0.0236807	0.163861	2	57
GO:0070555 response to interleukin-1	2	3.279	0.035	Biological Process	GO:0070555	response to interleukin-1	0.0236807	0.163861	2	57
GO:0072332 intrinsic apoptotic signaling pathway by p53 class mediator	2	3.279	0.035	Biological Process	GO:0072332	intrinsic apoptotic signaling pathway by p53 class mediator	0.0236807	0.163861	2	57
GO:0002237 response to molecule of bacterial origin	3	4.918	0.02	Biological Process	GO:0002237	response to molecule of bacterial origin	0.0239866	0.163861	3	148
GO:0030099 myeloid cell differentiation	4	6.557	0.015	Biological Process	GO:0030099	myeloid cell differentiation	0.0244466	0.163861	4	264
GO:0001957 intramembranous ossification	1	1.639	0.167	Biological Process	GO:0001957	intramembranous ossification	0.0248275	0.163861	1	6
GO:0002925 positive regulation of humoral immune response mediated by circulating immunoglobulin	1	1.639	0.167	Biological Process	GO:0002925	positive regulation of humoral immune response mediated by circulating immunoglobulin	0.0248275	0.163861	1	6
GO:0007168 receptor guanylyl cyclase signaling pathway	1	1.639	0.167	Biological Process	GO:0007168	receptor guanylyl cyclase signaling pathway	0.0248275	0.163861	1	6
GO:0014067 negative regulation of phosphatidylinositol 3-kinase signaling	1	1.639	0.167	Biological Process	GO:0014067	negative regulation of phosphatidylinositol 3-kinase signaling	0.0248275	0.163861	1	6
GO:0015780 nucleotide-sugar transmembrane transport	1	1.639	0.167	Biological Process	GO:0015780	nucleotide-sugar transmembrane transport	0.0248275	0.163861	1	6
GO:0034144 negative regulation of toll-like receptor 4 signaling pathway	1	1.639	0.167	Biological Process	GO:0034144	negative regulation of toll-like receptor 4 signaling pathway	0.0248275	0.163861	1	6
GO:0035507 regulation of myosin-light-chain-phosphatase activity	1	1.639	0.167	Biological Process	GO:0035507	regulation of myosin-light-chain-phosphatase activity	0.0248275	0.163861	1	6
GO:0036072 direct ossification	1	1.639	0.167	Biological Process	GO:0036072	direct ossification	0.0248275	0.163861	1	6
GO:0051124 synaptic growth at neuromuscular junction	1	1.639	0.167	Biological Process	GO:0051124	synaptic growth at neuromuscular junction	0.0248275	0.163861	1	6
GO:0051791 medium-chain fatty acid metabolic process	1	1.639	0.167	Biological Process	GO:0051791	medium-chain fatty acid metabolic process	0.0248275	0.163861	1	6
GO:0060252 positive regulation of glial cell proliferation	1	1.639	0.167	Biological Process	GO:0060252	positive regulation of glial cell proliferation	0.0248275	0.163861	1	6
GO:0061046 regulation of branching involved in lung morphogenesis	1	1.639	0.167	Biological Process	GO:0061046	regulation of branching involved in lung morphogenesis	0.0248275	0.163861	1	6
GO:0097527 necroptotic signaling pathway	1	1.639	0.167	Biological Process	GO:0097527	necroptotic signaling pathway	0.0248275	0.163861	1	6
GO:0150079 negative regulation of neuroinflammatory response	1	1.639	0.167	Biological Process	GO:0150079	negative regulation of neuroinflammatory response	0.0248275	0.163861	1	6
GO:1900222 negative regulation of amyloid-beta clearance	1	1.639	0.167	Biological Process	GO:1900222	negative regulation of amyloid-beta clearance	0.0248275	0.163861	1	6
GO:1902035 positive regulation of hematopoietic stem cell proliferation	1	1.639	0.167	Biological Process	GO:1902035	positive regulation of hematopoietic stem cell proliferation	0.0248275	0.163861	1	6
GO:1905278 positive regulation of epithelial tube formation	1	1.639	0.167	Biological Process	GO:1905278	positive regulation of epithelial tube formation	0.0248275	0.163861	1	6
GO:0061061 muscle structure development	5	8.197	0.013	Biological Process	GO:0061061	muscle structure development	0.0251539	0.16471	5	398
GO:0009892 negative regulation of metabolic process	14	22.951	0.007	Biological Process	GO:0009892	negative regulation of metabolic process	0.0252297	0.16471	14	1924
GO:0002027 regulation of heart rate	2	3.279	0.034	Biological Process	GO:0002027	regulation of heart rate	0.0252525	0.16471	2	59
GO:0060541 respiratory system development	3	4.918	0.02	Biological Process	GO:0060541	respiratory system development	0.0252633	0.16471	3	151
GO:0097190 apoptotic signaling pathway	5	8.197	0.013	Biological Process	GO:0097190	apoptotic signaling pathway	0.0256341	0.166621	5	400
GO:0051254 positive regulation of RNA metabolic process	10	16.393	0.008	Biological Process	GO:0051254	positive regulation of RNA metabolic process	0.0257186	0.166666	10	1197
GO:0042737 drug catabolic process	2	3.279	0.033	Biological Process	GO:0042737	drug catabolic process	0.0260541	0.167826	2	60
GO:0043242 negative regulation of protein complex disassembly	2	3.279	0.033	Biological Process	GO:0043242	negative regulation of protein complex disassembly	0.0260541	0.167826	2	60
GO:0031078 histone deacetylase activity (H3-K14 specific)	1	1.786	0.143	Molecular Function	GO:0031078	histone deacetylase activity (H3-K14 specific)	0.0263603	0.115875	1	7
GO:0032041 NAD-dependent histone deacetylase activity (H3-K14 specific)	1	1.786	0.143	Molecular Function	GO:0032041	NAD-dependent histone deacetylase activity (H3-K14 specific)	0.0263603	0.115875	1	7
GO:0033270 paranode region of axon	1	1.754	0.143	Cellular Component	GO:0033270	paranode region of axon	0.0265914	0.381143	1	7
GO:0030279 negative regulation of ossification	2	3.279	0.033	Biological Process	GO:0030279	negative regulation of ossification	0.0268659	0.169408	2	61
GO:0046887 positive regulation of hormone secretion	2	3.279	0.033	Biological Process	GO:0046887	positive regulation of hormone secretion	0.0268659	0.169408	2	61
GO:1905954 positive regulation of lipid localization	2	3.279	0.033	Biological Process	GO:1905954	positive regulation of lipid localization	0.0268659	0.169408	2	61
GO:0008283 cell proliferation	10	16.393	0.008	Biological Process	GO:0008283	cell proliferation	0.0274693	0.169408	10	1210
GO:0030278 regulation of ossification	3	4.918	0.019	Biological Process	GO:0030278	regulation of ossification	0.0274715	0.169408	3	156
GO:0051301 cell division	4	6.557	0.015	Biological Process	GO:0051301	cell division	0.0278569	0.169408	4	275
GO:0071310 cellular response to organic substance	11	18.033	0.008	Biological Process	GO:0071310	cellular response to organic substance	0.0285167	0.169408	11	1396
GO:0006476 protein deacetylation	2	3.279	0.032	Biological Process	GO:0006476	protein deacetylation	0.0285199	0.169408	2	63
GO:0051172 negative regulation of nitrogen compound metabolic process	12	19.672	0.008	Biological Process	GO:0051172	negative regulation of nitrogen compound metabolic process	0.0288092	0.169408	12	1581
GO:0002031 G protein-coupled receptor internalization	1	1.639	0.143	Biological Process	GO:0002031	G protein-coupled receptor internalization	0.028906	0.169408	1	7
GO:0006309 apoptotic DNA fragmentation	1	1.639	0.143	Biological Process	GO:0006309	apoptotic DNA fragmentation	0.028906	0.169408	1	7
GO:0010820 positive regulation of T cell chemotaxis	1	1.639	0.143	Biological Process	GO:0010820	positive regulation of T cell chemotaxis	0.028906	0.169408	1	7
GO:0010890 positive regulation of sequestering of triglyceride	1	1.639	0.143	Biological Process	GO:0010890	positive regulation of sequestering of triglyceride	0.028906	0.169408	1	7
GO:0031650 regulation of heat generation	1	1.639	0.143	Biological Process	GO:0031650	regulation of heat generation	0.028906	0.169408	1	7
GO:0033572 transferrin transport	1	1.639	0.143	Biological Process	GO:0033572	transferrin transport	0.028906	0.169408	1	7
GO:0042745 circadian sleep/wake cycle	1	1.639	0.143	Biological Process	GO:0042745	circadian sleep/wake cycle	0.028906	0.169408	1	7
GO:0043031 negative regulation of macrophage activation	1	1.639	0.143	Biological Process	GO:0043031	negative regulation of macrophage activation	0.028906	0.169408	1	7
GO:0043416 regulation of skeletal muscle tissue regeneration	1	1.639	0.143	Biological Process	GO:0043416	regulation of skeletal muscle tissue regeneration	0.028906	0.169408	1	7
GO:0043649 dicarboxylic acid catabolic process	1	1.639	0.143	Biological Process	GO:0043649	dicarboxylic acid catabolic process	0.028906	0.169408	1	7
GO:0045161 neuronal ion channel clustering	1	1.639	0.143	Biological Process	GO:0045161	neuronal ion channel clustering	0.028906	0.169408	1	7
GO:0050930 induction of positive chemotaxis	1	1.639	0.143	Biological Process	GO:0050930	induction of positive chemotaxis	0.028906	0.169408	1	7
GO:0060558 regulation of calcidiol 1-monooxygenase activity	1	1.639	0.143	Biological Process	GO:0060558	regulation of calcidiol 1-monooxygenase activity	0.028906	0.169408	1	7
GO:0060676 ureteric bud formation	1	1.639	0.143	Biological Process	GO:0060676	ureteric bud formation	0.028906	0.169408	1	7
GO:0061469 regulation of type B pancreatic cell proliferation	1	1.639	0.143	Biological Process	GO:0061469	regulation of type B pancreatic cell proliferation	0.028906	0.169408	1	7
GO:0061909 autophagosome-lysosome fusion	1	1.639	0.143	Biological Process	GO:0061909	autophagosome-lysosome fusion	0.028906	0.169408	1	7
GO:0070562 regulation of vitamin D receptor signaling pathway	1	1.639	0.143	Biological Process	GO:0070562	regulation of vitamin D receptor signaling pathway	0.028906	0.169408	1	7
GO:0071801 regulation of podosome assembly	1	1.639	0.143	Biological Process	GO:0071801	regulation of podosome assembly	0.028906	0.169408	1	7
GO:0071803 positive regulation of podosome assembly	1	1.639	0.143	Biological Process	GO:0071803	positive regulation of podosome assembly	0.028906	0.169408	1	7
GO:0090219 negative regulation of lipid kinase activity	1	1.639	0.143	Biological Process	GO:0090219	negative regulation of lipid kinase activity	0.028906	0.169408	1	7
GO:0097011 cellular response to granulocyte macrophage colony-stimulating factor stimulus	1	1.639	0.143	Biological Process	GO:0097011	cellular response to granulocyte macrophage colony-stimulating factor stimulus	0.028906	0.169408	1	7
GO:0097012 response to granulocyte macrophage colony-stimulating factor	1	1.639	0.143	Biological Process	GO:0097012	response to granulocyte macrophage colony-stimulating factor	0.028906	0.169408	1	7
GO:1904396 regulation of neuromuscular junction development	1	1.639	0.143	Biological Process	GO:1904396	regulation of neuromuscular junction development	0.028906	0.169408	1	7
GO:2001214 positive regulation of vasculogenesis	1	1.639	0.143	Biological Process	GO:2001214	positive regulation of vasculogenesis	0.028906	0.169408	1	7
GO:0002682 regulation of immune system process	8	13.115	0.009	Biological Process	GO:0002682	regulation of immune system process	0.0290158	0.169533	8	878
GO:0050673 epithelial cell proliferation	4	6.557	0.014	Biological Process	GO:0050673	epithelial cell proliferation	0.0291643	0.169533	4	279
GO:0071407 cellular response to organic cyclic compound	4	6.557	0.014	Biological Process	GO:0071407	cellular response to organic cyclic compound	0.0291643	0.169533	4	279
GO:0019218 regulation of steroid metabolic process	2	3.279	0.031	Biological Process	GO:0019218	regulation of steroid metabolic process	0.029362	0.17022	2	64
GO:0050896 response to stimulus	34	55.738	0.005	Biological Process	GO:0050896	response to stimulus	0.0295364	0.17077	34	6263
GO:0090304 nucleic acid metabolic process	22	36.066	0.006	Biological Process	GO:0090304	nucleic acid metabolic process	0.0296514	0.170848	22	3585
GO:0008284 positive regulation of cell proliferation	6	9.836	0.011	Biological Process	GO:0008284	positive regulation of cell proliferation	0.0297092	0.170848	6	563
GO:0072676 lymphocyte migration	2	3.279	0.031	Biological Process	GO:0072676	lymphocyte migration	0.0302139	0.172824	2	65
GO:1904019 epithelial cell apoptotic process	2	3.279	0.031	Biological Process	GO:1904019	epithelial cell apoptotic process	0.0302139	0.172824	2	65
GO:0036157 outer dynein arm	1	1.754	0.125	Cellular Component	GO:0036157	outer dynein arm	0.030333	0.407599	1	8
GO:0090407 organophosphate biosynthetic process	5	8.197	0.012	Biological Process	GO:0090407	organophosphate biosynthetic process	0.0304921	0.173323	5	419
GO:0071560 cellular response to transforming growth factor beta stimulus	3	4.918	0.018	Biological Process	GO:0071560	cellular response to transforming growth factor beta stimulus	0.0307312	0.173323	3	163
GO:0007043 cell-cell junction assembly	2	3.279	0.03	Biological Process	GO:0007043	cell-cell junction assembly	0.0310756	0.173323	2	66
GO:0043535 regulation of blood vessel endothelial cell migration	2	3.279	0.03	Biological Process	GO:0043535	regulation of blood vessel endothelial cell migration	0.0310756	0.173323	2	66
GO:0043207 response to external biotic stimulus	6	9.836	0.011	Biological Process	GO:0043207	response to external biotic stimulus	0.0315308	0.173323	6	571
GO:0051707 response to other organism	6	9.836	0.011	Biological Process	GO:0051707	response to other organism	0.0315308	0.173323	6	571
GO:0071559 response to transforming growth factor beta	3	4.918	0.018	Biological Process	GO:0071559	response to transforming growth factor beta	0.0321882	0.173323	3	166
GO:0001228 DNA-binding transcription activator activity, RNA polymerase II-specific	4	7.143	0.013	Molecular Function	GO:0001228	DNA-binding transcription activator activity, RNA polymerase II-specific	0.0323945	0.137065	4	317
GO:0001227 DNA-binding transcription repressor activity, RNA polymerase II-specific	3	5.357	0.016	Molecular Function	GO:0001227	DNA-binding transcription repressor activity, RNA polymerase II-specific	0.0324799	0.137065	3	183
GO:0065007 biological regulation	45	73.77	0.005	Biological Process	GO:0065007	biological regulation	0.0325626	0.173323	45	9001
GO:0014013 regulation of gliogenesis	2	3.279	0.029	Biological Process	GO:0014013	regulation of gliogenesis	0.0328281	0.173323	2	68
GO:0045095 keratin filament	2	3.509	0.027	Cellular Component	GO:0045095	keratin filament	0.032834	0.415253	2	74
GO:0001660 fever generation	1	1.639	0.125	Biological Process	GO:0001660	fever generation	0.0329678	0.173323	1	8
GO:0001865 NK T cell differentiation	1	1.639	0.125	Biological Process	GO:0001865	NK T cell differentiation	0.0329678	0.173323	1	8
GO:0002544 chronic inflammatory response	1	1.639	0.125	Biological Process	GO:0002544	chronic inflammatory response	0.0329678	0.173323	1	8
GO:0002756 MyD88-independent toll-like receptor signaling pathway	1	1.639	0.125	Biological Process	GO:0002756	MyD88-independent toll-like receptor signaling pathway	0.0329678	0.173323	1	8
GO:0003266 regulation of secondary heart field cardioblast proliferation	1	1.639	0.125	Biological Process	GO:0003266	regulation of secondary heart field cardioblast proliferation	0.0329678	0.173323	1	8
GO:0006044 N-acetylglucosamine metabolic process	1	1.639	0.125	Biological Process	GO:0006044	N-acetylglucosamine metabolic process	0.0329678	0.173323	1	8
GO:0010819 regulation of T cell chemotaxis	1	1.639	0.125	Biological Process	GO:0010819	regulation of T cell chemotaxis	0.0329678	0.173323	1	8
GO:0021561 facial nerve development	1	1.639	0.125	Biological Process	GO:0021561	facial nerve development	0.0329678	0.173323	1	8
GO:0021610 facial nerve morphogenesis	1	1.639	0.125	Biological Process	GO:0021610	facial nerve morphogenesis	0.0329678	0.173323	1	8
GO:0030259 lipid glycosylation	1	1.639	0.125	Biological Process	GO:0030259	lipid glycosylation	0.0329678	0.173323	1	8
GO:0043587 tongue morphogenesis	1	1.639	0.125	Biological Process	GO:0043587	tongue morphogenesis	0.0329678	0.173323	1	8
GO:0046325 negative regulation of glucose import	1	1.639	0.125	Biological Process	GO:0046325	negative regulation of glucose import	0.0329678	0.173323	1	8
GO:0046886 positive regulation of hormone biosynthetic process	1	1.639	0.125	Biological Process	GO:0046886	positive regulation of hormone biosynthetic process	0.0329678	0.173323	1	8
GO:0048537 mucosal-associated lymphoid tissue development	1	1.639	0.125	Biological Process	GO:0048537	mucosal-associated lymphoid tissue development	0.0329678	0.173323	1	8
GO:0048541 Peyer's patch development	1	1.639	0.125	Biological Process	GO:0048541	Peyer's patch development	0.0329678	0.173323	1	8
GO:0048712 negative regulation of astrocyte differentiation	1	1.639	0.125	Biological Process	GO:0048712	negative regulation of astrocyte differentiation	0.0329678	0.173323	1	8
GO:0060677 ureteric bud elongation	1	1.639	0.125	Biological Process	GO:0060677	ureteric bud elongation	0.0329678	0.173323	1	8
GO:0070417 cellular response to cold	1	1.639	0.125	Biological Process	GO:0070417	cellular response to cold	0.0329678	0.173323	1	8
GO:0070857 regulation of bile acid biosynthetic process	1	1.639	0.125	Biological Process	GO:0070857	regulation of bile acid biosynthetic process	0.0329678	0.173323	1	8
GO:0071549 cellular response to dexamethasone stimulus	1	1.639	0.125	Biological Process	GO:0071549	cellular response to dexamethasone stimulus	0.0329678	0.173323	1	8
GO:0072075 metanephric mesenchyme development	1	1.639	0.125	Biological Process	GO:0072075	metanephric mesenchyme development	0.0329678	0.173323	1	8
GO:0097084 vascular smooth muscle cell development	1	1.639	0.125	Biological Process	GO:0097084	vascular smooth muscle cell development	0.0329678	0.173323	1	8
GO:0098722 asymmetric stem cell division	1	1.639	0.125	Biological Process	GO:0098722	asymmetric stem cell division	0.0329678	0.173323	1	8
GO:1900409 positive regulation of cellular response to oxidative stress	1	1.639	0.125	Biological Process	GO:1900409	positive regulation of cellular response to oxidative stress	0.0329678	0.173323	1	8
GO:0009896 positive regulation of catabolic process	4	6.557	0.014	Biological Process	GO:0009896	positive regulation of catabolic process	0.0336639	0.175977	4	292
GO:0009894 regulation of catabolic process	6	9.836	0.01	Biological Process	GO:0009894	regulation of catabolic process	0.0336666	0.175977	6	580
GO:0030316 osteoclast differentiation	2	3.279	0.029	Biological Process	GO:0030316	osteoclast differentiation	0.0337187	0.175977	2	69
GO:0039706 co-receptor binding	1	1.786	0.111	Molecular Function	GO:0039706	co-receptor binding	0.0337656	0.139697	1	9
GO:1902531 regulation of intracellular signal transduction	9	14.754	0.008	Biological Process	GO:1902531	regulation of intracellular signal transduction	0.0338093	0.176022	9	1076
GO:0001818 negative regulation of cytokine production	3	4.918	0.018	Biological Process	GO:0001818	negative regulation of cytokine production	0.0341865	0.177554	3	170
GO:0035601 protein deacylation	2	3.279	0.029	Biological Process	GO:0035601	protein deacylation	0.0346187	0.178786	2	70
GO:0045639 positive regulation of myeloid cell differentiation	2	3.279	0.029	Biological Process	GO:0045639	positive regulation of myeloid cell differentiation	0.0346187	0.178786	2	70
GO:0098772 molecular function regulator	9	16.071	0.008	Molecular Function	GO:0098772	molecular function regulator	0.0346823	0.14073	9	1190
GO:0034330 cell junction organization	3	4.918	0.018	Biological Process	GO:0034330	cell junction organization	0.0346959	0.178786	3	171
GO:0010817 regulation of hormone levels	4	6.557	0.014	Biological Process	GO:0010817	regulation of hormone levels	0.0347569	0.178786	4	295
GO:0098732 macromolecule deacylation	2	3.279	0.028	Biological Process	GO:0098732	macromolecule deacylation	0.035528	0.180437	2	71
GO:1903530 regulation of secretion by cell	4	6.557	0.013	Biological Process	GO:1903530	regulation of secretion by cell	0.0362464	0.180437	4	299
GO:0048729 tissue morphogenesis	5	8.197	0.011	Biological Process	GO:0048729	tissue morphogenesis	0.0365006	0.180437	5	440
GO:0002863 positive regulation of inflammatory response to antigenic stimulus	1	1.639	0.111	Biological Process	GO:0002863	positive regulation of inflammatory response to antigenic stimulus	0.0370128	0.180437	1	9
GO:0002923 regulation of humoral immune response mediated by circulating immunoglobulin	1	1.639	0.111	Biological Process	GO:0002923	regulation of humoral immune response mediated by circulating immunoglobulin	0.0370128	0.180437	1	9
GO:0003263 cardioblast proliferation	1	1.639	0.111	Biological Process	GO:0003263	cardioblast proliferation	0.0370128	0.180437	1	9
GO:0003264 regulation of cardioblast proliferation	1	1.639	0.111	Biological Process	GO:0003264	regulation of cardioblast proliferation	0.0370128	0.180437	1	9
GO:0014842 regulation of skeletal muscle satellite cell proliferation	1	1.639	0.111	Biological Process	GO:0014842	regulation of skeletal muscle satellite cell proliferation	0.0370128	0.180437	1	9
GO:0015682 ferric iron transport	1	1.639	0.111	Biological Process	GO:0015682	ferric iron transport	0.0370128	0.180437	1	9
GO:0060556 regulation of vitamin D biosynthetic process	1	1.639	0.111	Biological Process	GO:0060556	regulation of vitamin D biosynthetic process	0.0370128	0.180437	1	9
GO:0060788 ectodermal placode formation	1	1.639	0.111	Biological Process	GO:0060788	ectodermal placode formation	0.0370128	0.180437	1	9
GO:0070561 vitamin D receptor signaling pathway	1	1.639	0.111	Biological Process	GO:0070561	vitamin D receptor signaling pathway	0.0370128	0.180437	1	9
GO:0071548 response to dexamethasone	1	1.639	0.111	Biological Process	GO:0071548	response to dexamethasone	0.0370128	0.180437	1	9
GO:0071696 ectodermal placode development	1	1.639	0.111	Biological Process	GO:0071696	ectodermal placode development	0.0370128	0.180437	1	9
GO:0071697 ectodermal placode morphogenesis	1	1.639	0.111	Biological Process	GO:0071697	ectodermal placode morphogenesis	0.0370128	0.180437	1	9
GO:0072512 trivalent inorganic cation transport	1	1.639	0.111	Biological Process	GO:0072512	trivalent inorganic cation transport	0.0370128	0.180437	1	9
GO:0072567 chemokine (C-X-C motif) ligand 2 production	1	1.639	0.111	Biological Process	GO:0072567	chemokine (C-X-C motif) ligand 2 production	0.0370128	0.180437	1	9
GO:0140131 positive regulation of lymphocyte chemotaxis	1	1.639	0.111	Biological Process	GO:0140131	positive regulation of lymphocyte chemotaxis	0.0370128	0.180437	1	9
GO:1900221 regulation of amyloid-beta clearance	1	1.639	0.111	Biological Process	GO:1900221	regulation of amyloid-beta clearance	0.0370128	0.180437	1	9
GO:1901071 glucosamine-containing compound metabolic process	1	1.639	0.111	Biological Process	GO:1901071	glucosamine-containing compound metabolic process	0.0370128	0.180437	1	9
GO:1901526 positive regulation of mitophagy	1	1.639	0.111	Biological Process	GO:1901526	positive regulation of mitophagy	0.0370128	0.180437	1	9
GO:1902033 regulation of hematopoietic stem cell proliferation	1	1.639	0.111	Biological Process	GO:1902033	regulation of hematopoietic stem cell proliferation	0.0370128	0.180437	1	9
GO:2000341 regulation of chemokine (C-X-C motif) ligand 2 production	1	1.639	0.111	Biological Process	GO:2000341	regulation of chemokine (C-X-C motif) ligand 2 production	0.0370128	0.180437	1	9
GO:0051607 defense response to virus	3	4.918	0.017	Biological Process	GO:0051607	defense response to virus	0.0373026	0.181375	3	176
GO:0051897 positive regulation of protein kinase B signaling	2	3.279	0.027	Biological Process	GO:0051897	positive regulation of protein kinase B signaling	0.0373743	0.181375	2	73
GO:0010314 phosphatidylinositol-5-phosphate binding	1	1.786	0.1	Molecular Function	GO:0010314	phosphatidylinositol-5-phosphate binding	0.0374475	0.149084	1	10
GO:0090087 regulation of peptide transport	4	6.557	0.013	Biological Process	GO:0090087	regulation of peptide transport	0.0377726	0.182895	4	303
GO:0005576 extracellular region	10	17.544	0.007	Cellular Component	GO:0005576	extracellular region	0.0382342	0.456687	10	1395
GO:0030154 cell differentiation	16	26.23	0.007	Biological Process	GO:0030154	cell differentiation	0.0390879	0.187915	16	2435
GO:1901222 regulation of NIK/NF-kappaB signaling	2	3.279	0.027	Biological Process	GO:1901222	regulation of NIK/NF-kappaB signaling	0.0392569	0.187915	2	75
GO:0019359 nicotinamide nucleotide biosynthetic process	2	3.279	0.026	Biological Process	GO:0019359	nicotinamide nucleotide biosynthetic process	0.0402115	0.187915	2	76
GO:0019363 pyridine nucleotide biosynthetic process	2	3.279	0.026	Biological Process	GO:0019363	pyridine nucleotide biosynthetic process	0.0402115	0.187915	2	76
GO:0002029 desensitization of G protein-coupled receptor signaling pathway	1	1.639	0.1	Biological Process	GO:0002029	desensitization of G protein-coupled receptor signaling pathway	0.0410412	0.187915	1	10
GO:0022401 negative adaptation of signaling pathway	1	1.639	0.1	Biological Process	GO:0022401	negative adaptation of signaling pathway	0.0410412	0.187915	1	10
GO:0030656 regulation of vitamin metabolic process	1	1.639	0.1	Biological Process	GO:0030656	regulation of vitamin metabolic process	0.0410412	0.187915	1	10
GO:0032494 response to peptidoglycan	1	1.639	0.1	Biological Process	GO:0032494	response to peptidoglycan	0.0410412	0.187915	1	10
GO:0033689 negative regulation of osteoblast proliferation	1	1.639	0.1	Biological Process	GO:0033689	negative regulation of osteoblast proliferation	0.0410412	0.187915	1	10
GO:0035809 regulation of urine volume	1	1.639	0.1	Biological Process	GO:0035809	regulation of urine volume	0.0410412	0.187915	1	10
GO:0043116 negative regulation of vascular permeability	1	1.639	0.1	Biological Process	GO:0043116	negative regulation of vascular permeability	0.0410412	0.187915	1	10
GO:0048143 astrocyte activation	1	1.639	0.1	Biological Process	GO:0048143	astrocyte activation	0.0410412	0.187915	1	10
GO:0051782 negative regulation of cell division	1	1.639	0.1	Biological Process	GO:0051782	negative regulation of cell division	0.0410412	0.187915	1	10
GO:0060251 regulation of glial cell proliferation	1	1.639	0.1	Biological Process	GO:0060251	regulation of glial cell proliferation	0.0410412	0.187915	1	10
GO:0060670 branching involved in labyrinthine layer morphogenesis	1	1.639	0.1	Biological Process	GO:0060670	branching involved in labyrinthine layer morphogenesis	0.0410412	0.187915	1	10
GO:0071800 podosome assembly	1	1.639	0.1	Biological Process	GO:0071800	podosome assembly	0.0410412	0.187915	1	10
GO:0072172 mesonephric tubule formation	1	1.639	0.1	Biological Process	GO:0072172	mesonephric tubule formation	0.0410412	0.187915	1	10
GO:0099633 protein localization to postsynaptic specialization membrane	1	1.639	0.1	Biological Process	GO:0099633	protein localization to postsynaptic specialization membrane	0.0410412	0.187915	1	10
GO:0099645 neurotransmitter receptor localization to postsynaptic specialization membrane	1	1.639	0.1	Biological Process	GO:0099645	neurotransmitter receptor localization to postsynaptic specialization membrane	0.0410412	0.187915	1	10
GO:1902884 positive regulation of response to oxidative stress	1	1.639	0.1	Biological Process	GO:1902884	positive regulation of response to oxidative stress	0.0410412	0.187915	1	10
GO:1903978 regulation of microglial cell activation	1	1.639	0.1	Biological Process	GO:1903978	regulation of microglial cell activation	0.0410412	0.187915	1	10
GO:1904251 regulation of bile acid metabolic process	1	1.639	0.1	Biological Process	GO:1904251	regulation of bile acid metabolic process	0.0410412	0.187915	1	10
GO:2001212 regulation of vasculogenesis	1	1.639	0.1	Biological Process	GO:2001212	regulation of vasculogenesis	0.0410412	0.187915	1	10
GO:0051241 negative regulation of multicellular organismal process	7	11.475	0.009	Biological Process	GO:0051241	negative regulation of multicellular organismal process	0.0410754	0.187915	7	771
GO:0004312 fatty acid synthase activity	1	1.786	0.091	Molecular Function	GO:0004312	fatty acid synthase activity	0.0411156	0.157735	1	11
GO:0017136 NAD-dependent histone deacetylase activity	1	1.786	0.091	Molecular Function	GO:0017136	NAD-dependent histone deacetylase activity	0.0411156	0.157735	1	11
GO:0009306 protein secretion	3	4.918	0.016	Biological Process	GO:0009306	protein secretion	0.0411167	0.187915	3	183
GO:0002793 positive regulation of peptide secretion	2	3.279	0.026	Biological Process	GO:0002793	positive regulation of peptide secretion	0.041175	0.187915	2	77
GO:0008630 intrinsic apoptotic signaling pathway in response to DNA damage	2	3.279	0.026	Biological Process	GO:0008630	intrinsic apoptotic signaling pathway in response to DNA damage	0.041175	0.187915	2	77
GO:0032281 AMPA glutamate receptor complex	1	1.754	0.091	Cellular Component	GO:0032281	AMPA glutamate receptor complex	0.0414732	0.469302	1	11
GO:0002761 regulation of myeloid leukocyte differentiation	2	3.279	0.026	Biological Process	GO:0002761	regulation of myeloid leukocyte differentiation	0.0421471	0.189215	2	78
GO:0072330 monocarboxylic acid biosynthetic process	3	4.918	0.016	Biological Process	GO:0072330	monocarboxylic acid biosynthetic process	0.0422415	0.189215	3	185
GO:0032006 regulation of TOR signaling	2	3.279	0.025	Biological Process	GO:0032006	regulation of TOR signaling	0.0431279	0.189215	2	79
GO:0062013 positive regulation of small molecule metabolic process	2	3.279	0.025	Biological Process	GO:0062013	positive regulation of small molecule metabolic process	0.0431279	0.189215	2	79
GO:0072525 pyridine-containing compound biosynthetic process	2	3.279	0.025	Biological Process	GO:0072525	pyridine-containing compound biosynthetic process	0.0431279	0.189215	2	79
GO:0019637 organophosphate metabolic process	7	11.475	0.009	Biological Process	GO:0019637	organophosphate metabolic process	0.0435434	0.189215	7	781
GO:0045597 positive regulation of cell differentiation	6	9.836	0.01	Biological Process	GO:0045597	positive regulation of cell differentiation	0.0437209	0.189215	6	618
GO:0008277 regulation of G protein-coupled receptor signaling pathway	2	3.279	0.025	Biological Process	GO:0008277	regulation of G protein-coupled receptor signaling pathway	0.0441172	0.189215	2	80
GO:0045595 regulation of cell differentiation	9	14.754	0.008	Biological Process	GO:0045595	regulation of cell differentiation	0.0445316	0.189215	9	1132
GO:0015269 calcium-activated potassium channel activity	1	1.786	0.083	Molecular Function	GO:0015269	calcium-activated potassium channel activity	0.04477	0.16287	1	12
GO:0034979 NAD-dependent protein deacetylase activity	1	1.786	0.083	Molecular Function	GO:0034979	NAD-dependent protein deacetylase activity	0.04477	0.16287	1	12
GO:1990756 protein binding, bridging involved in substrate recognition for ubiquitination	1	1.786	0.083	Molecular Function	GO:1990756	protein binding, bridging involved in substrate recognition for ubiquitination	0.04477	0.16287	1	12
GO:0007399 nervous system development	10	16.393	0.008	Biological Process	GO:0007399	nervous system development	0.0448946	0.189215	10	1315
GO:0045893 positive regulation of transcription, DNA-templated	9	14.754	0.008	Biological Process	GO:0045893	positive regulation of transcription, DNA-templated	0.0449529	0.189215	9	1134
GO:1903508 positive regulation of nucleic acid-templated transcription	9	14.754	0.008	Biological Process	GO:1903508	positive regulation of nucleic acid-templated transcription	0.0449529	0.189215	9	1134
GO:0000185 activation of MAPKKK activity	1	1.639	0.091	Biological Process	GO:0000185	activation of MAPKKK activity	0.045053	0.189215	1	11
GO:0007252 I-kappaB phosphorylation	1	1.639	0.091	Biological Process	GO:0007252	I-kappaB phosphorylation	0.045053	0.189215	1	11
GO:0010829 negative regulation of glucose transmembrane transport	1	1.639	0.091	Biological Process	GO:0010829	negative regulation of glucose transmembrane transport	0.045053	0.189215	1	11
GO:0010889 regulation of sequestering of triglyceride	1	1.639	0.091	Biological Process	GO:0010889	regulation of sequestering of triglyceride	0.045053	0.189215	1	11
GO:0014841 skeletal muscle satellite cell proliferation	1	1.639	0.091	Biological Process	GO:0014841	skeletal muscle satellite cell proliferation	0.045053	0.189215	1	11
GO:0014857 regulation of skeletal muscle cell proliferation	1	1.639	0.091	Biological Process	GO:0014857	regulation of skeletal muscle cell proliferation	0.045053	0.189215	1	11
GO:0021783 preganglionic parasympathetic fiber development	1	1.639	0.091	Biological Process	GO:0021783	preganglionic parasympathetic fiber development	0.045053	0.189215	1	11
GO:0023058 adaptation of signaling pathway	1	1.639	0.091	Biological Process	GO:0023058	adaptation of signaling pathway	0.045053	0.189215	1	11
GO:0032352 positive regulation of hormone metabolic process	1	1.639	0.091	Biological Process	GO:0032352	positive regulation of hormone metabolic process	0.045053	0.189215	1	11
GO:0034116 positive regulation of heterotypic cell-cell adhesion	1	1.639	0.091	Biological Process	GO:0034116	positive regulation of heterotypic cell-cell adhesion	0.045053	0.189215	1	11
GO:0042368 vitamin D biosynthetic process	1	1.639	0.091	Biological Process	GO:0042368	vitamin D biosynthetic process	0.045053	0.189215	1	11
GO:0045820 negative regulation of glycolytic process	1	1.639	0.091	Biological Process	GO:0045820	negative regulation of glycolytic process	0.045053	0.189215	1	11
GO:0045822 negative regulation of heart contraction	1	1.639	0.091	Biological Process	GO:0045822	negative regulation of heart contraction	0.045053	0.189215	1	11
GO:0050927 positive regulation of positive chemotaxis	1	1.639	0.091	Biological Process	GO:0050927	positive regulation of positive chemotaxis	0.045053	0.189215	1	11
GO:0051085 chaperone cofactor-dependent protein refolding	1	1.639	0.091	Biological Process	GO:0051085	chaperone cofactor-dependent protein refolding	0.045053	0.189215	1	11
GO:0051131 chaperone-mediated protein complex assembly	1	1.639	0.091	Biological Process	GO:0051131	chaperone-mediated protein complex assembly	0.045053	0.189215	1	11
GO:0051451 myoblast migration	1	1.639	0.091	Biological Process	GO:0051451	myoblast migration	0.045053	0.189215	1	11
GO:0051798 positive regulation of hair follicle development	1	1.639	0.091	Biological Process	GO:0051798	positive regulation of hair follicle development	0.045053	0.189215	1	11
GO:0061042 vascular wound healing	1	1.639	0.091	Biological Process	GO:0061042	vascular wound healing	0.045053	0.189215	1	11
GO:0071305 cellular response to vitamin D	1	1.639	0.091	Biological Process	GO:0071305	cellular response to vitamin D	0.045053	0.189215	1	11
GO:0071599 otic vesicle development	1	1.639	0.091	Biological Process	GO:0071599	otic vesicle development	0.045053	0.189215	1	11
GO:0072074 kidney mesenchyme development	1	1.639	0.091	Biological Process	GO:0072074	kidney mesenchyme development	0.045053	0.189215	1	11
GO:1903726 negative regulation of phospholipid metabolic process	1	1.639	0.091	Biological Process	GO:1903726	negative regulation of phospholipid metabolic process	0.045053	0.189215	1	11
GO:1903799 negative regulation of production of miRNAs involved in gene silencing by miRNA	1	1.639	0.091	Biological Process	GO:1903799	negative regulation of production of miRNAs involved in gene silencing by miRNA	0.045053	0.189215	1	11
GO:1904996 positive regulation of leukocyte adhesion to vascular endothelial cell	1	1.639	0.091	Biological Process	GO:1904996	positive regulation of leukocyte adhesion to vascular endothelial cell	0.045053	0.189215	1	11
GO:1905331 negative regulation of morphogenesis of an epithelium	1	1.639	0.091	Biological Process	GO:1905331	negative regulation of morphogenesis of an epithelium	0.045053	0.189215	1	11
GO:2000010 positive regulation of protein localization to cell surface	1	1.639	0.091	Biological Process	GO:2000010	positive regulation of protein localization to cell surface	0.045053	0.189215	1	11
GO:0001823 mesonephros development	2	3.279	0.025	Biological Process	GO:0001823	mesonephros development	0.0451149	0.189215	2	81
GO:0034614 cellular response to reactive oxygen species	2	3.279	0.025	Biological Process	GO:0034614	cellular response to reactive oxygen species	0.0451149	0.189215	2	81
GO:1902680 positive regulation of RNA biosynthetic process	9	14.754	0.008	Biological Process	GO:1902680	positive regulation of RNA biosynthetic process	0.0451645	0.189215	9	1135
GO:0001819 positive regulation of cytokine production	4	6.557	0.012	Biological Process	GO:0001819	positive regulation of cytokine production	0.0455249	0.190353	4	322
GO:0048468 cell development	10	16.393	0.008	Biological Process	GO:0048468	cell development	0.0458796	0.191463	10	1320
GO:0038061 NIK/NF-kappaB signaling	2	3.279	0.024	Biological Process	GO:0038061	NIK/NF-kappaB signaling	0.0461211	0.192096	2	82
GO:0005126 cytokine receptor binding	3	5.357	0.014	Molecular Function	GO:0005126	cytokine receptor binding	0.0463491	0.163058	3	211
GO:0003682 chromatin binding	4	7.143	0.011	Molecular Function	GO:0003682	chromatin binding	0.0463673	0.163058	4	356
GO:0002224 toll-like receptor signaling pathway	2	3.279	0.024	Biological Process	GO:0002224	toll-like receptor signaling pathway	0.0471355	0.195389	2	83
GO:0048638 regulation of developmental growth	3	4.918	0.015	Biological Process	GO:0048638	regulation of developmental growth	0.047494	0.195389	3	194
GO:0006694 steroid biosynthetic process	2	3.279	0.024	Biological Process	GO:0006694	steroid biosynthetic process	0.048158	0.195389	2	84
GO:0043244 regulation of protein complex disassembly	2	3.279	0.024	Biological Process	GO:0043244	regulation of protein complex disassembly	0.048158	0.195389	2	84
GO:0045834 positive regulation of lipid metabolic process	2	3.279	0.024	Biological Process	GO:0045834	positive regulation of lipid metabolic process	0.048158	0.195389	2	84
GO:0004707 MAP kinase activity	1	1.786	0.077	Molecular Function	GO:0004707	MAP kinase activity	0.0484107	0.167453	1	13
GO:0051046 regulation of secretion	4	6.557	0.012	Biological Process	GO:0051046	regulation of secretion	0.0485906	0.195389	4	329
GO:0045935 positive regulation of nucleobase-containing compound metabolic process	10	16.393	0.007	Biological Process	GO:0045935	positive regulation of nucleobase-containing compound metabolic process	0.048717	0.195389	10	1334
GO:0051093 negative regulation of developmental process	6	9.836	0.009	Biological Process	GO:0051093	negative regulation of developmental process	0.0487754	0.195389	6	635
GO:0009056 catabolic process	11	18.033	0.007	Biological Process	GO:0009056	catabolic process	0.0489542	0.195389	11	1522
GO:0000737 DNA catabolic process, endonucleolytic	1	1.639	0.083	Biological Process	GO:0000737	DNA catabolic process, endonucleolytic	0.0490484	0.195389	1	12
GO:0010039 response to iron ion	1	1.639	0.083	Biological Process	GO:0010039	response to iron ion	0.0490484	0.195389	1	12
GO:0010818 T cell chemotaxis	1	1.639	0.083	Biological Process	GO:0010818	T cell chemotaxis	0.0490484	0.195389	1	12
GO:0030812 negative regulation of nucleotide catabolic process	1	1.639	0.083	Biological Process	GO:0030812	negative regulation of nucleotide catabolic process	0.0490484	0.195389	1	12
GO:0031649 heat generation	1	1.639	0.083	Biological Process	GO:0031649	heat generation	0.0490484	0.195389	1	12
GO:0042635 positive regulation of hair cycle	1	1.639	0.083	Biological Process	GO:0042635	positive regulation of hair cycle	0.0490484	0.195389	1	12
GO:0043584 nose development	1	1.639	0.083	Biological Process	GO:0043584	nose development	0.0490484	0.195389	1	12
GO:0044321 response to leptin	1	1.639	0.083	Biological Process	GO:0044321	response to leptin	0.0490484	0.195389	1	12
GO:0050926 regulation of positive chemotaxis	1	1.639	0.083	Biological Process	GO:0050926	regulation of positive chemotaxis	0.0490484	0.195389	1	12
GO:0051198 negative regulation of coenzyme metabolic process	1	1.639	0.083	Biological Process	GO:0051198	negative regulation of coenzyme metabolic process	0.0490484	0.195389	1	12
GO:0070886 positive regulation of calcineurin-NFAT signaling cascade	1	1.639	0.083	Biological Process	GO:0070886	positive regulation of calcineurin-NFAT signaling cascade	0.0490484	0.195389	1	12
GO:0090336 positive regulation of brown fat cell differentiation	1	1.639	0.083	Biological Process	GO:0090336	positive regulation of brown fat cell differentiation	0.0490484	0.195389	1	12
GO:0106058 positive regulation of calcineurin-mediated signaling	1	1.639	0.083	Biological Process	GO:0106058	positive regulation of calcineurin-mediated signaling	0.0490484	0.195389	1	12
GO:1901028 regulation of mitochondrial outer membrane permeabilization involved in apoptotic signaling pathway	1	1.639	0.083	Biological Process	GO:1901028	regulation of mitochondrial outer membrane permeabilization involved in apoptotic signaling pathway	0.0490484	0.195389	1	12
GO:0043534 blood vessel endothelial cell migration	2	3.279	0.024	Biological Process	GO:0043534	blood vessel endothelial cell migration	0.0491888	0.195389	2	85
GO:0045807 positive regulation of endocytosis	2	3.279	0.024	Biological Process	GO:0045807	positive regulation of endocytosis	0.0491888	0.195389	2	85
GO:0031667 response to nutrient levels	3	4.918	0.015	Biological Process	GO:0031667	response to nutrient levels	0.0493135	0.195476	3	197
GO:0022603 regulation of anatomical structure morphogenesis	6	9.836	0.009	Biological Process	GO:0022603	regulation of anatomical structure morphogenesis	0.0493931	0.195476	6	637
GO:0044270 cellular nitrogen compound catabolic process	4	6.557	0.012	Biological Process	GO:0044270	cellular nitrogen compound catabolic process	0.0494873	0.195488	4	331
GO:0034645 cellular macromolecule biosynthetic process	21	34.426	0.006	Biological Process	GO:0034645	cellular macromolecule biosynthetic process	0.0495938	0.195549	21	3554
GO:0044421 extracellular region part	7	12.281	0.008	Cellular Component	GO:0044421	extracellular region part	0.0497795	0.512948	7	877
GO:0046700 heterocycle catabolic process	4	6.557	0.012	Biological Process	GO:0046700	heterocycle catabolic process	0.049939	0.196549	4	332

## Sheet: 82 genes GO p＜0.05
id	num	per	ratio	class	ID	Descrption	Pvalue	Qvalue	fg_num	bg_num
GO:2000619 negative regulation of histone H4-K16 acetylation	2	3.333	0.667	Biological Process	GO:2000619	negative regulation of histone H4-K16 acetylation	4.97544e-05	0.0777661	2	3
GO:0032777 Piccolo NuA4 histone acetyltransferase complex	2	3.774	0.5	Cellular Component	GO:0032777	Piccolo NuA4 histone acetyltransferase complex	7.47882e-05	0.0169021	2	4
GO:0090241 negative regulation of histone H4 acetylation	2	3.333	0.4	Biological Process	GO:0090241	negative regulation of histone H4 acetylation	0.00016497	0.128583	2	5
GO:2000618 regulation of histone H4-K16 acetylation	2	3.333	0.333	Biological Process	GO:2000618	regulation of histone H4-K16 acetylation	0.0002468	0.128583	2	6
GO:0051129 negative regulation of cellular component organization	8	13.333	0.017	Biological Process	GO:0051129	negative regulation of cellular component organization	0.000624076	0.186522	8	468
GO:0035067 negative regulation of histone acetylation	2	3.333	0.182	Biological Process	GO:0035067	negative regulation of histone acetylation	0.000893026	0.186522	2	11
GO:0090239 regulation of histone H4 acetylation	2	3.333	0.167	Biological Process	GO:0090239	regulation of histone H4 acetylation	0.0010688	0.186522	2	12
GO:0043967 histone H4 acetylation	3	5	0.06	Biological Process	GO:0043967	histone H4 acetylation	0.00112932	0.186522	3	50
GO:2000757 negative regulation of peptidyl-lysine acetylation	2	3.333	0.154	Biological Process	GO:2000757	negative regulation of peptidyl-lysine acetylation	0.00125979	0.186522	2	13
GO:0035267 NuA4 histone acetyltransferase complex	2	3.774	0.133	Cellular Component	GO:0035267	NuA4 histone acetyltransferase complex	0.00127623	0.123959	2	15
GO:1901984 negative regulation of protein acetylation	2	3.333	0.143	Biological Process	GO:1901984	negative regulation of protein acetylation	0.00146587	0.186522	2	14
GO:0019900 kinase binding	7	12.963	0.015	Molecular Function	GO:0019900	kinase binding	0.00163206	0.171973	7	473
GO:0043189 H4/H2A histone acetyltransferase complex	2	3.774	0.118	Cellular Component	GO:0043189	H4/H2A histone acetyltransferase complex	0.00164547	0.123959	2	17
GO:0043984 histone H4-K16 acetylation	2	3.333	0.133	Biological Process	GO:0043984	histone H4-K16 acetylation	0.00168692	0.186522	2	15
GO:0032480 negative regulation of type I interferon production	2	3.333	0.125	Biological Process	GO:0032480	negative regulation of type I interferon production	0.00192282	0.186522	2	16
GO:0051570 regulation of histone H3-K9 methylation	2	3.333	0.1	Biological Process	GO:0051570	regulation of histone H3-K9 methylation	0.00301245	0.186522	2	20
GO:0005102 signaling receptor binding	10	18.519	0.01	Molecular Function	GO:0005102	signaling receptor binding	0.00318239	0.171973	10	1003
GO:0002237 response to molecule of bacterial origin	4	6.667	0.027	Biological Process	GO:0002237	response to molecule of bacterial origin	0.003191	0.186522	4	148
GO:0031883 taste receptor binding	1	1.852	1	Molecular Function	GO:0031883	taste receptor binding	0.00367222	0.171973	1	1
GO:0050528 acyloxyacyl hydrolase activity	1	1.852	1	Molecular Function	GO:0050528	acyloxyacyl hydrolase activity	0.00367222	0.171973	1	1
GO:0019901 protein kinase binding	6	11.111	0.015	Molecular Function	GO:0019901	protein kinase binding	0.00386829	0.171973	6	412
GO:0008653 lipopolysaccharide metabolic process	1	1.667	1	Biological Process	GO:0008653	lipopolysaccharide metabolic process	0.00411212	0.186522	1	1
GO:0009104 lipopolysaccharide catabolic process	1	1.667	1	Biological Process	GO:0009104	lipopolysaccharide catabolic process	0.00411212	0.186522	1	1
GO:0033023 mast cell homeostasis	1	1.667	1	Biological Process	GO:0033023	mast cell homeostasis	0.00411212	0.186522	1	1
GO:0033024 mast cell apoptotic process	1	1.667	1	Biological Process	GO:0033024	mast cell apoptotic process	0.00411212	0.186522	1	1
GO:0033025 regulation of mast cell apoptotic process	1	1.667	1	Biological Process	GO:0033025	regulation of mast cell apoptotic process	0.00411212	0.186522	1	1
GO:0033026 negative regulation of mast cell apoptotic process	1	1.667	1	Biological Process	GO:0033026	negative regulation of mast cell apoptotic process	0.00411212	0.186522	1	1
GO:0060212 negative regulation of nuclear-transcribed mRNA poly(A) tail shortening	1	1.667	1	Biological Process	GO:0060212	negative regulation of nuclear-transcribed mRNA poly(A) tail shortening	0.00411212	0.186522	1	1
GO:0071441 negative regulation of histone H3-K14 acetylation	1	1.667	1	Biological Process	GO:0071441	negative regulation of histone H3-K14 acetylation	0.00411212	0.186522	1	1
GO:0072682 eosinophil extravasation	1	1.667	1	Biological Process	GO:0072682	eosinophil extravasation	0.00411212	0.186522	1	1
GO:1900152 negative regulation of nuclear-transcribed mRNA catabolic process, deadenylation-dependent decay	1	1.667	1	Biological Process	GO:1900152	negative regulation of nuclear-transcribed mRNA catabolic process, deadenylation-dependent decay	0.00411212	0.186522	1	1
GO:1904290 negative regulation of mitotic DNA damage checkpoint	1	1.667	1	Biological Process	GO:1904290	negative regulation of mitotic DNA damage checkpoint	0.00411212	0.186522	1	1
GO:2000417 negative regulation of eosinophil migration	1	1.667	1	Biological Process	GO:2000417	negative regulation of eosinophil migration	0.00411212	0.186522	1	1
GO:2000419 regulation of eosinophil extravasation	1	1.667	1	Biological Process	GO:2000419	regulation of eosinophil extravasation	0.00411212	0.186522	1	1
GO:2000420 negative regulation of eosinophil extravasation	1	1.667	1	Biological Process	GO:2000420	negative regulation of eosinophil extravasation	0.00411212	0.186522	1	1
GO:2000654 regulation of cellular response to testosterone stimulus	1	1.667	1	Biological Process	GO:2000654	regulation of cellular response to testosterone stimulus	0.00411212	0.186522	1	1
GO:2000655 negative regulation of cellular response to testosterone stimulus	1	1.667	1	Biological Process	GO:2000655	negative regulation of cellular response to testosterone stimulus	0.00411212	0.186522	1	1
GO:0032006 regulation of TOR signaling	3	5	0.038	Biological Process	GO:0032006	regulation of TOR signaling	0.00418783	0.186522	3	79
GO:0043565 sequence-specific DNA binding	9	16.667	0.01	Molecular Function	GO:0043565	sequence-specific DNA binding	0.00454924	0.171973	9	884
GO:0001818 negative regulation of cytokine production	4	6.667	0.024	Biological Process	GO:0001818	negative regulation of cytokine production	0.00522355	0.186522	4	170
GO:0031929 TOR signaling	3	5	0.034	Biological Process	GO:0031929	TOR signaling	0.00584218	0.186522	3	89
GO:0043066 negative regulation of apoptotic process	7	11.667	0.013	Biological Process	GO:0043066	negative regulation of apoptotic process	0.00615633	0.186522	7	535
GO:0090101 negative regulation of transmembrane receptor protein serine/threonine kinase signaling pathway	3	5	0.033	Biological Process	GO:0090101	negative regulation of transmembrane receptor protein serine/threonine kinase signaling pathway	0.00621356	0.186522	3	91
GO:0031057 negative regulation of histone modification	2	3.333	0.069	Biological Process	GO:0031057	negative regulation of histone modification	0.00628614	0.186522	2	29
GO:0051567 histone H3-K9 methylation	2	3.333	0.069	Biological Process	GO:0051567	histone H3-K9 methylation	0.00628614	0.186522	2	29
GO:0050790 regulation of catalytic activity	13	21.667	0.009	Biological Process	GO:0050790	regulation of catalytic activity	0.00635875	0.186522	13	1482
GO:1903432 regulation of TORC1 signaling	2	3.333	0.067	Biological Process	GO:1903432	regulation of TORC1 signaling	0.00671743	0.186522	2	30
GO:0051239 regulation of multicellular organismal process	16	26.667	0.008	Biological Process	GO:0051239	regulation of multicellular organismal process	0.00688115	0.186522	16	2038
GO:0009896 positive regulation of catabolic process	5	8.333	0.017	Biological Process	GO:0009896	positive regulation of catabolic process	0.00690353	0.186522	5	292
GO:1902562 H4 histone acetyltransferase complex	2	3.774	0.057	Cellular Component	GO:1902562	H4 histone acetyltransferase complex	0.00690925	0.218631	2	35
GO:0006468 protein phosphorylation	12	20	0.009	Biological Process	GO:0006468	protein phosphorylation	0.00692652	0.186522	12	1325
GO:1990837 sequence-specific double-stranded DNA binding	8	14.815	0.01	Molecular Function	GO:1990837	sequence-specific double-stranded DNA binding	0.00705191	0.171973	8	777
GO:0033165 interphotoreceptor matrix	1	1.887	0.5	Cellular Component	GO:0033165	interphotoreceptor matrix	0.00713226	0.218631	1	2
GO:0072534 perineuronal net	1	1.887	0.5	Cellular Component	GO:0072534	perineuronal net	0.00713226	0.218631	1	2
GO:0031648 protein destabilization	2	3.333	0.065	Biological Process	GO:0031648	protein destabilization	0.00716182	0.186522	2	31
GO:0032269 negative regulation of cellular protein metabolic process	8	13.333	0.012	Biological Process	GO:0032269	negative regulation of cellular protein metabolic process	0.00716418	0.186522	8	693
GO:0045860 positive regulation of protein kinase activity	5	8.333	0.017	Biological Process	GO:0045860	positive regulation of protein kinase activity	0.00720063	0.186522	5	295
GO:0070698 type I activin receptor binding	1	1.852	0.5	Molecular Function	GO:0070698	type I activin receptor binding	0.0073312	0.171973	1	2
GO:0043069 negative regulation of programmed cell death	7	11.667	0.013	Biological Process	GO:0043069	negative regulation of programmed cell death	0.00740873	0.186522	7	554
GO:0031400 negative regulation of protein modification process	6	10	0.014	Biological Process	GO:0031400	negative regulation of protein modification process	0.00782986	0.186522	6	425
GO:0005488 binding	48	88.889	0.004	Molecular Function	GO:0005488	binding	0.00791502	0.171973	48	10967
GO:0071902 positive regulation of protein serine/threonine kinase activity	4	6.667	0.021	Biological Process	GO:0071902	positive regulation of protein serine/threonine kinase activity	0.00798345	0.186522	4	192
GO:0031333 negative regulation of protein complex assembly	3	5	0.03	Biological Process	GO:0031333	negative regulation of protein complex assembly	0.00805777	0.186522	3	100
GO:1905268 negative regulation of chromatin organization	2	3.333	0.061	Biological Process	GO:1905268	negative regulation of chromatin organization	0.00808945	0.186522	2	33
GO:0007352 zygotic specification of dorsal/ventral axis	1	1.667	0.5	Biological Process	GO:0007352	zygotic specification of dorsal/ventral axis	0.00820762	0.186522	1	2
GO:0010989 negative regulation of low-density lipoprotein particle clearance	1	1.667	0.5	Biological Process	GO:0010989	negative regulation of low-density lipoprotein particle clearance	0.00820762	0.186522	1	2
GO:0032971 regulation of muscle filament sliding	1	1.667	0.5	Biological Process	GO:0032971	regulation of muscle filament sliding	0.00820762	0.186522	1	2
GO:0070668 positive regulation of mast cell proliferation	1	1.667	0.5	Biological Process	GO:0070668	positive regulation of mast cell proliferation	0.00820762	0.186522	1	2
GO:1900110 negative regulation of histone H3-K9 dimethylation	1	1.667	0.5	Biological Process	GO:1900110	negative regulation of histone H3-K9 dimethylation	0.00820762	0.186522	1	2
GO:1903847 regulation of aorta morphogenesis	1	1.667	0.5	Biological Process	GO:1903847	regulation of aorta morphogenesis	0.00820762	0.186522	1	2
GO:1903849 positive regulation of aorta morphogenesis	1	1.667	0.5	Biological Process	GO:1903849	positive regulation of aorta morphogenesis	0.00820762	0.186522	1	2
GO:0060255 regulation of macromolecule metabolic process	26	43.333	0.006	Biological Process	GO:0060255	regulation of macromolecule metabolic process	0.00824014	0.186522	26	4106
GO:0043207 response to external biotic stimulus	7	11.667	0.012	Biological Process	GO:0043207	response to external biotic stimulus	0.00868228	0.186522	7	571
GO:0051707 response to other organism	7	11.667	0.012	Biological Process	GO:0051707	response to other organism	0.00868228	0.186522	7	571
GO:0031323 regulation of cellular metabolic process	26	43.333	0.006	Biological Process	GO:0031323	regulation of cellular metabolic process	0.00905163	0.186522	26	4134
GO:0032008 positive regulation of TOR signaling	2	3.333	0.057	Biological Process	GO:0032008	positive regulation of TOR signaling	0.00906812	0.186522	2	35
GO:0038202 TORC1 signaling	2	3.333	0.057	Biological Process	GO:0038202	TORC1 signaling	0.00906812	0.186522	2	35
GO:0007346 regulation of mitotic cell cycle	5	8.333	0.016	Biological Process	GO:0007346	regulation of mitotic cell cycle	0.00917397	0.186522	5	313
GO:0051248 negative regulation of protein metabolic process	8	13.333	0.011	Biological Process	GO:0051248	negative regulation of protein metabolic process	0.00929703	0.186522	8	725
GO:0003690 double-stranded DNA binding	8	14.815	0.01	Molecular Function	GO:0003690	double-stranded DNA binding	0.009764	0.171973	8	822
GO:0010605 negative regulation of macromolecule metabolic process	14	23.333	0.008	Biological Process	GO:0010605	negative regulation of macromolecule metabolic process	0.00994935	0.186522	14	1746
GO:0062023 collagen-containing extracellular matrix	3	5.66	0.024	Cellular Component	GO:0062023	collagen-containing extracellular matrix	0.0100677	0.218631	3	125
GO:0033674 positive regulation of kinase activity	5	8.333	0.016	Biological Process	GO:0033674	positive regulation of kinase activity	0.0102891	0.186522	5	322
GO:0098772 molecular function regulator	10	18.519	0.008	Molecular Function	GO:0098772	molecular function regulator	0.0104512	0.171973	10	1190
GO:0035904 aorta development	2	3.333	0.053	Biological Process	GO:0035904	aorta development	0.01063	0.186522	2	38
GO:0033553 rDNA heterochromatin	1	1.887	0.333	Cellular Component	GO:0033553	rDNA heterochromatin	0.0106797	0.218631	1	3
GO:0051172 negative regulation of nitrogen compound metabolic process	13	21.667	0.008	Biological Process	GO:0051172	negative regulation of nitrogen compound metabolic process	0.0107786	0.186522	13	1581
GO:0004687 myosin light chain kinase activity	1	1.852	0.333	Molecular Function	GO:0004687	myosin light chain kinase activity	0.010977	0.171973	1	3
GO:0004829 threonine-tRNA ligase activity	1	1.852	0.333	Molecular Function	GO:0004829	threonine-tRNA ligase activity	0.010977	0.171973	1	3
GO:0005173 stem cell factor receptor binding	1	1.852	0.333	Molecular Function	GO:0005173	stem cell factor receptor binding	0.010977	0.171973	1	3
GO:0070697 activin receptor binding	1	1.852	0.333	Molecular Function	GO:0070697	activin receptor binding	0.010977	0.171973	1	3
GO:0060548 negative regulation of cell death	7	11.667	0.012	Biological Process	GO:0060548	negative regulation of cell death	0.0111237	0.186522	7	599
GO:0045668 negative regulation of osteoblast differentiation	2	3.333	0.051	Biological Process	GO:0045668	negative regulation of osteoblast differentiation	0.0111752	0.186522	2	39
GO:0061647 histone H3-K9 modification	2	3.333	0.051	Biological Process	GO:0061647	histone H3-K9 modification	0.0111752	0.186522	2	39
GO:0009607 response to biotic stimulus	7	11.667	0.012	Biological Process	GO:0009607	response to biotic stimulus	0.0114123	0.186522	7	602
GO:0090288 negative regulation of cellular response to growth factor stimulus	3	5	0.026	Biological Process	GO:0090288	negative regulation of cellular response to growth factor stimulus	0.0115077	0.186522	3	114
GO:0045814 negative regulation of gene expression, epigenetic	2	3.333	0.05	Biological Process	GO:0045814	negative regulation of gene expression, epigenetic	0.0117325	0.186522	2	40
GO:0050909 sensory perception of taste	2	3.333	0.05	Biological Process	GO:0050909	sensory perception of taste	0.0117325	0.186522	2	40
GO:0019222 regulation of metabolic process	27	45	0.006	Biological Process	GO:0019222	regulation of metabolic process	0.0119562	0.186522	27	4439
GO:0000492 box C/D snoRNP assembly	1	1.667	0.333	Biological Process	GO:0000492	box C/D snoRNP assembly	0.0122866	0.186522	1	3
GO:0000720 pyrimidine dimer repair by nucleotide-excision repair	1	1.667	0.333	Biological Process	GO:0000720	pyrimidine dimer repair by nucleotide-excision repair	0.0122866	0.186522	1	3
GO:0006435 threonyl-tRNA aminoacylation	1	1.667	0.333	Biological Process	GO:0006435	threonyl-tRNA aminoacylation	0.0122866	0.186522	1	3
GO:0010985 negative regulation of lipoprotein particle clearance	1	1.667	0.333	Biological Process	GO:0010985	negative regulation of lipoprotein particle clearance	0.0122866	0.186522	1	3
GO:0032596 protein transport into membrane raft	1	1.667	0.333	Biological Process	GO:0032596	protein transport into membrane raft	0.0122866	0.186522	1	3
GO:0033624 negative regulation of integrin activation	1	1.667	0.333	Biological Process	GO:0033624	negative regulation of integrin activation	0.0122866	0.186522	1	3
GO:0034155 regulation of toll-like receptor 7 signaling pathway	1	1.667	0.333	Biological Process	GO:0034155	regulation of toll-like receptor 7 signaling pathway	0.0122866	0.186522	1	3
GO:0034157 positive regulation of toll-like receptor 7 signaling pathway	1	1.667	0.333	Biological Process	GO:0034157	positive regulation of toll-like receptor 7 signaling pathway	0.0122866	0.186522	1	3
GO:0035696 monocyte extravasation	1	1.667	0.333	Biological Process	GO:0035696	monocyte extravasation	0.0122866	0.186522	1	3
GO:0042494 detection of bacterial lipoprotein	1	1.667	0.333	Biological Process	GO:0042494	detection of bacterial lipoprotein	0.0122866	0.186522	1	3
GO:0045636 positive regulation of melanocyte differentiation	1	1.667	0.333	Biological Process	GO:0045636	positive regulation of melanocyte differentiation	0.0122866	0.186522	1	3
GO:0051097 negative regulation of helicase activity	1	1.667	0.333	Biological Process	GO:0051097	negative regulation of helicase activity	0.0122866	0.186522	1	3
GO:0070662 mast cell proliferation	1	1.667	0.333	Biological Process	GO:0070662	mast cell proliferation	0.0122866	0.186522	1	3
GO:0070666 regulation of mast cell proliferation	1	1.667	0.333	Biological Process	GO:0070666	regulation of mast cell proliferation	0.0122866	0.186522	1	3
GO:0071394 cellular response to testosterone stimulus	1	1.667	0.333	Biological Process	GO:0071394	cellular response to testosterone stimulus	0.0122866	0.186522	1	3
GO:1901098 positive regulation of autophagosome maturation	1	1.667	0.333	Biological Process	GO:1901098	positive regulation of autophagosome maturation	0.0122866	0.186522	1	3
GO:1902659 regulation of glucose mediated signaling pathway	1	1.667	0.333	Biological Process	GO:1902659	regulation of glucose mediated signaling pathway	0.0122866	0.186522	1	3
GO:1902661 positive regulation of glucose mediated signaling pathway	1	1.667	0.333	Biological Process	GO:1902661	positive regulation of glucose mediated signaling pathway	0.0122866	0.186522	1	3
GO:1904289 regulation of mitotic DNA damage checkpoint	1	1.667	0.333	Biological Process	GO:1904289	regulation of mitotic DNA damage checkpoint	0.0122866	0.186522	1	3
GO:0044773 mitotic DNA damage checkpoint	2	3.333	0.049	Biological Process	GO:0044773	mitotic DNA damage checkpoint	0.0123018	0.186522	2	41
GO:0016573 histone acetylation	3	5	0.026	Biological Process	GO:0016573	histone acetylation	0.0123416	0.186522	3	117
GO:0030514 negative regulation of BMP signaling pathway	2	3.333	0.048	Biological Process	GO:0030514	negative regulation of BMP signaling pathway	0.012883	0.186522	2	42
GO:0045123 cellular extravasation	2	3.333	0.048	Biological Process	GO:0045123	cellular extravasation	0.012883	0.186522	2	42
GO:0006475 internal protein amino acid acetylation	3	5	0.025	Biological Process	GO:0006475	internal protein amino acid acetylation	0.0129163	0.186522	3	119
GO:0018393 internal peptidyl-lysine acetylation	3	5	0.025	Biological Process	GO:0018393	internal peptidyl-lysine acetylation	0.0129163	0.186522	3	119
GO:0051241 negative regulation of multicellular organismal process	8	13.333	0.01	Biological Process	GO:0051241	negative regulation of multicellular organismal process	0.0131587	0.186522	8	771
GO:0080090 regulation of primary metabolic process	25	41.667	0.006	Biological Process	GO:0080090	regulation of primary metabolic process	0.0133297	0.186522	25	4036
GO:0001817 regulation of cytokine production	6	10	0.013	Biological Process	GO:0001817	regulation of cytokine production	0.0133373	0.186522	6	477
GO:0045859 regulation of protein kinase activity	6	10	0.013	Biological Process	GO:0045859	regulation of protein kinase activity	0.0133373	0.186522	6	477
GO:0044774 mitotic DNA integrity checkpoint	2	3.333	0.047	Biological Process	GO:0044774	mitotic DNA integrity checkpoint	0.0134761	0.186522	2	43
GO:0001816 cytokine production	6	10	0.012	Biological Process	GO:0001816	cytokine production	0.0139814	0.186522	6	482
GO:0042589 zymogen granule membrane	1	1.887	0.25	Cellular Component	GO:0042589	zymogen granule membrane	0.0142146	0.218631	1	4
GO:0097255 R2TP complex	1	1.887	0.25	Cellular Component	GO:0097255	R2TP complex	0.0142146	0.218631	1	4
GO:0098536 deuterosome	1	1.887	0.25	Cellular Component	GO:0098536	deuterosome	0.0142146	0.218631	1	4
GO:0098966 perisynaptic extracellular matrix	1	1.887	0.25	Cellular Component	GO:0098966	perisynaptic extracellular matrix	0.0142146	0.218631	1	4
GO:0099535 synapse-associated extracellular matrix	1	1.887	0.25	Cellular Component	GO:0099535	synapse-associated extracellular matrix	0.0142146	0.218631	1	4
GO:0043398 HLH domain binding	1	1.852	0.25	Molecular Function	GO:0043398	HLH domain binding	0.0146097	0.19478	1	4
GO:1990254 keratin filament binding	1	1.852	0.25	Molecular Function	GO:1990254	keratin filament binding	0.0146097	0.19478	1	4
GO:0043085 positive regulation of catalytic activity	8	13.333	0.01	Biological Process	GO:0043085	positive regulation of catalytic activity	0.0147464	0.186522	8	787
GO:0035869 ciliary transition zone	2	3.774	0.038	Cellular Component	GO:0035869	ciliary transition zone	0.0148144	0.218631	2	52
GO:0018394 peptidyl-lysine acetylation	3	5	0.024	Biological Process	GO:0018394	peptidyl-lysine acetylation	0.0150475	0.186522	3	126
GO:0009893 positive regulation of metabolic process	17	28.333	0.007	Biological Process	GO:0009893	positive regulation of metabolic process	0.0151082	0.186522	17	2413
GO:0035065 regulation of histone acetylation	2	3.333	0.043	Biological Process	GO:0035065	regulation of histone acetylation	0.015325	0.186522	2	46
GO:0005811 lipid droplet	2	3.774	0.038	Cellular Component	GO:0005811	lipid droplet	0.0153605	0.218631	2	53
GO:0016239 positive regulation of macroautophagy	2	3.333	0.043	Biological Process	GO:0016239	positive regulation of macroautophagy	0.0159642	0.186522	2	47
GO:0000183 chromatin silencing at rDNA	1	1.667	0.25	Biological Process	GO:0000183	chromatin silencing at rDNA	0.016349	0.186522	1	4
GO:0007603 phototransduction, visible light	1	1.667	0.25	Biological Process	GO:0007603	phototransduction, visible light	0.016349	0.186522	1	4
GO:0010891 negative regulation of sequestering of triglyceride	1	1.667	0.25	Biological Process	GO:0010891	negative regulation of sequestering of triglyceride	0.016349	0.186522	1	4
GO:0010990 regulation of SMAD protein complex assembly	1	1.667	0.25	Biological Process	GO:0010990	regulation of SMAD protein complex assembly	0.016349	0.186522	1	4
GO:0010991 negative regulation of SMAD protein complex assembly	1	1.667	0.25	Biological Process	GO:0010991	negative regulation of SMAD protein complex assembly	0.016349	0.186522	1	4
GO:0032493 response to bacterial lipoprotein	1	1.667	0.25	Biological Process	GO:0032493	response to bacterial lipoprotein	0.016349	0.186522	1	4
GO:0032799 low-density lipoprotein receptor particle metabolic process	1	1.667	0.25	Biological Process	GO:0032799	low-density lipoprotein receptor particle metabolic process	0.016349	0.186522	1	4
GO:0032802 low-density lipoprotein particle receptor catabolic process	1	1.667	0.25	Biological Process	GO:0032802	low-density lipoprotein particle receptor catabolic process	0.016349	0.186522	1	4
GO:0032803 regulation of low-density lipoprotein particle receptor catabolic process	1	1.667	0.25	Biological Process	GO:0032803	regulation of low-density lipoprotein particle receptor catabolic process	0.016349	0.186522	1	4
GO:0033574 response to testosterone	1	1.667	0.25	Biological Process	GO:0033574	response to testosterone	0.016349	0.186522	1	4
GO:0045054 constitutive secretory pathway	1	1.667	0.25	Biological Process	GO:0045054	constitutive secretory pathway	0.016349	0.186522	1	4
GO:0045348 positive regulation of MHC class II biosynthetic process	1	1.667	0.25	Biological Process	GO:0045348	positive regulation of MHC class II biosynthetic process	0.016349	0.186522	1	4
GO:0045634 regulation of melanocyte differentiation	1	1.667	0.25	Biological Process	GO:0045634	regulation of melanocyte differentiation	0.016349	0.186522	1	4
GO:0048254 snoRNA localization	1	1.667	0.25	Biological Process	GO:0048254	snoRNA localization	0.016349	0.186522	1	4
GO:0050942 positive regulation of pigment cell differentiation	1	1.667	0.25	Biological Process	GO:0050942	positive regulation of pigment cell differentiation	0.016349	0.186522	1	4
GO:0070444 oligodendrocyte progenitor proliferation	1	1.667	0.25	Biological Process	GO:0070444	oligodendrocyte progenitor proliferation	0.016349	0.186522	1	4
GO:0070445 regulation of oligodendrocyte progenitor proliferation	1	1.667	0.25	Biological Process	GO:0070445	regulation of oligodendrocyte progenitor proliferation	0.016349	0.186522	1	4
GO:0070829 heterochromatin maintenance	1	1.667	0.25	Biological Process	GO:0070829	heterochromatin maintenance	0.016349	0.186522	1	4
GO:1900109 regulation of histone H3-K9 dimethylation	1	1.667	0.25	Biological Process	GO:1900109	regulation of histone H3-K9 dimethylation	0.016349	0.186522	1	4
GO:1900113 negative regulation of histone H3-K9 trimethylation	1	1.667	0.25	Biological Process	GO:1900113	negative regulation of histone H3-K9 trimethylation	0.016349	0.186522	1	4
GO:1905651 regulation of artery morphogenesis	1	1.667	0.25	Biological Process	GO:1905651	regulation of artery morphogenesis	0.016349	0.186522	1	4
GO:1905653 positive regulation of artery morphogenesis	1	1.667	0.25	Biological Process	GO:1905653	positive regulation of artery morphogenesis	0.016349	0.186522	1	4
GO:2000002 negative regulation of DNA damage checkpoint	1	1.667	0.25	Biological Process	GO:2000002	negative regulation of DNA damage checkpoint	0.016349	0.186522	1	4
GO:2000416 regulation of eosinophil migration	1	1.667	0.25	Biological Process	GO:2000416	regulation of eosinophil migration	0.016349	0.186522	1	4
GO:2000481 positive regulation of cAMP-dependent protein kinase activity	1	1.667	0.25	Biological Process	GO:2000481	positive regulation of cAMP-dependent protein kinase activity	0.016349	0.186522	1	4
GO:0006351 transcription, DNA-templated	17	28.333	0.007	Biological Process	GO:0006351	transcription, DNA-templated	0.0170915	0.18854	17	2445
GO:0043966 histone H3 acetylation	2	3.333	0.041	Biological Process	GO:0043966	histone H3 acetylation	0.0172764	0.18854	2	49
GO:0097659 nucleic acid-templated transcription	17	28.333	0.007	Biological Process	GO:0097659	nucleic acid-templated transcription	0.0172876	0.18854	17	2448
GO:2001252 positive regulation of chromosome organization	3	5	0.022	Biological Process	GO:2001252	positive regulation of chromosome organization	0.0177131	0.18854	3	134
GO:0042588 zymogen granule	1	1.887	0.2	Cellular Component	GO:0042588	zymogen granule	0.0177372	0.218631	1	5
GO:0070761 pre-snoRNP complex	1	1.887	0.2	Cellular Component	GO:0070761	pre-snoRNP complex	0.0177372	0.218631	1	5
GO:0099544 perisynaptic space	1	1.887	0.2	Cellular Component	GO:0099544	perisynaptic space	0.0177372	0.218631	1	5
GO:0048519 negative regulation of biological process	22	36.667	0.006	Biological Process	GO:0048519	negative regulation of biological process	0.0178408	0.18854	22	3484
GO:0032774 RNA biosynthetic process	17	28.333	0.007	Biological Process	GO:0032774	RNA biosynthetic process	0.0181578	0.18854	17	2461
GO:0004128 cytochrome-b5 reductase activity, acting on NAD(P)H	1	1.852	0.2	Molecular Function	GO:0004128	cytochrome-b5 reductase activity, acting on NAD(P)H	0.0182292	0.19478	1	5
GO:0004957 prostaglandin E receptor activity	1	1.852	0.2	Molecular Function	GO:0004957	prostaglandin E receptor activity	0.0182292	0.19478	1	5
GO:0007179 transforming growth factor beta receptor signaling pathway	3	5	0.022	Biological Process	GO:0007179	transforming growth factor beta receptor signaling pathway	0.018418	0.18854	3	136
GO:0051347 positive regulation of transferase activity	5	8.333	0.013	Biological Process	GO:0051347	positive regulation of transferase activity	0.0185948	0.18854	5	374
GO:0031348 negative regulation of defense response	3	5	0.022	Biological Process	GO:0031348	negative regulation of defense response	0.0187763	0.18854	3	137
GO:0005634 nucleus	25	47.17	0.005	Cellular Component	GO:0005634	nucleus	0.0188186	0.218631	25	4834
GO:0000278 mitotic cell cycle	6	10	0.012	Biological Process	GO:0000278	mitotic cell cycle	0.0189508	0.18854	6	516
GO:0032496 response to lipopolysaccharide	3	5	0.022	Biological Process	GO:0032496	response to lipopolysaccharide	0.0191385	0.18854	3	138
GO:0051171 regulation of nitrogen compound metabolic process	24	40	0.006	Biological Process	GO:0051171	regulation of nitrogen compound metabolic process	0.0193074	0.18854	24	3938
GO:0031060 regulation of histone methylation	2	3.333	0.038	Biological Process	GO:0031060	regulation of histone methylation	0.0193277	0.18854	2	52
GO:0051298 centrosome duplication	2	3.333	0.038	Biological Process	GO:0051298	centrosome duplication	0.0193277	0.18854	2	52
GO:2000756 regulation of peptidyl-lysine acetylation	2	3.333	0.038	Biological Process	GO:2000756	regulation of peptidyl-lysine acetylation	0.0193277	0.18854	2	52
GO:0031331 positive regulation of cellular catabolic process	4	6.667	0.016	Biological Process	GO:0031331	positive regulation of cellular catabolic process	0.0199149	0.18854	4	252
GO:0031324 negative regulation of cellular metabolic process	13	21.667	0.008	Biological Process	GO:0031324	negative regulation of cellular metabolic process	0.0199251	0.18854	13	1711
GO:0043549 regulation of kinase activity	6	10	0.011	Biological Process	GO:0043549	regulation of kinase activity	0.0202766	0.18854	6	524
GO:0000491 small nucleolar ribonucleoprotein complex assembly	1	1.667	0.2	Biological Process	GO:0000491	small nucleolar ribonucleoprotein complex assembly	0.020395	0.18854	1	5
GO:0002692 negative regulation of cellular extravasation	1	1.667	0.2	Biological Process	GO:0002692	negative regulation of cellular extravasation	0.020395	0.18854	1	5
GO:0034165 positive regulation of toll-like receptor 9 signaling pathway	1	1.667	0.2	Biological Process	GO:0034165	positive regulation of toll-like receptor 9 signaling pathway	0.020395	0.18854	1	5
GO:0034983 peptidyl-lysine deacetylation	1	1.667	0.2	Biological Process	GO:0034983	peptidyl-lysine deacetylation	0.020395	0.18854	1	5
GO:0035234 ectopic germ cell programmed cell death	1	1.667	0.2	Biological Process	GO:0035234	ectopic germ cell programmed cell death	0.020395	0.18854	1	5
GO:0036123 histone H3-K9 dimethylation	1	1.667	0.2	Biological Process	GO:0036123	histone H3-K9 dimethylation	0.020395	0.18854	1	5
GO:0048087 positive regulation of developmental pigmentation	1	1.667	0.2	Biological Process	GO:0048087	positive regulation of developmental pigmentation	0.020395	0.18854	1	5
GO:0048845 venous blood vessel morphogenesis	1	1.667	0.2	Biological Process	GO:0048845	venous blood vessel morphogenesis	0.020395	0.18854	1	5
GO:0050932 regulation of pigment cell differentiation	1	1.667	0.2	Biological Process	GO:0050932	regulation of pigment cell differentiation	0.020395	0.18854	1	5
GO:0070827 chromatin maintenance	1	1.667	0.2	Biological Process	GO:0070827	chromatin maintenance	0.020395	0.18854	1	5
GO:0071257 cellular response to electrical stimulus	1	1.667	0.2	Biological Process	GO:0071257	cellular response to electrical stimulus	0.020395	0.18854	1	5
GO:0071440 regulation of histone H3-K14 acetylation	1	1.667	0.2	Biological Process	GO:0071440	regulation of histone H3-K14 acetylation	0.020395	0.18854	1	5
GO:0090400 stress-induced premature senescence	1	1.667	0.2	Biological Process	GO:0090400	stress-induced premature senescence	0.020395	0.18854	1	5
GO:0099149 regulation of postsynaptic neurotransmitter receptor internalization	1	1.667	0.2	Biological Process	GO:0099149	regulation of postsynaptic neurotransmitter receptor internalization	0.020395	0.18854	1	5
GO:0006473 protein acetylation	3	5	0.021	Biological Process	GO:0006473	protein acetylation	0.0206259	0.18854	3	142
GO:0043367 CD4-positive, alpha-beta T cell differentiation	2	3.333	0.037	Biological Process	GO:0043367	CD4-positive, alpha-beta T cell differentiation	0.0207493	0.18854	2	54
GO:0005677 chromatin silencing complex	1	1.887	0.167	Cellular Component	GO:0005677	chromatin silencing complex	0.0212474	0.218631	1	6
GO:0072357 PTW/PP1 phosphatase complex	1	1.887	0.167	Cellular Component	GO:0072357	PTW/PP1 phosphatase complex	0.0212474	0.218631	1	6
GO:1902911 protein kinase complex	2	3.774	0.032	Cellular Component	GO:1902911	protein kinase complex	0.0212827	0.218631	2	63
GO:0000976 transcription regulatory region sequence-specific DNA binding	6	11.111	0.01	Molecular Function	GO:0000976	transcription regulatory region sequence-specific DNA binding	0.0213111	0.19478	6	595
GO:0030512 negative regulation of transforming growth factor beta receptor signaling pathway	2	3.333	0.036	Biological Process	GO:0030512	negative regulation of transforming growth factor beta receptor signaling pathway	0.0214761	0.18854	2	55
GO:2001021 negative regulation of response to DNA damage stimulus	2	3.333	0.036	Biological Process	GO:2001021	negative regulation of response to DNA damage stimulus	0.0214761	0.18854	2	55
GO:0044212 transcription regulatory region DNA binding	6	11.111	0.01	Molecular Function	GO:0044212	transcription regulatory region DNA binding	0.0219436	0.19478	6	599
GO:0009892 negative regulation of metabolic process	14	23.333	0.007	Biological Process	GO:0009892	negative regulation of metabolic process	0.0220276	0.18854	14	1924
GO:0006355 regulation of transcription, DNA-templated	16	26.667	0.007	Biological Process	GO:0006355	regulation of transcription, DNA-templated	0.0220315	0.18854	16	2314
GO:0001067 regulatory region nucleic acid binding	6	11.111	0.01	Molecular Function	GO:0001067	regulatory region nucleic acid binding	0.0221038	0.19478	6	600
GO:1903506 regulation of nucleic acid-templated transcription	16	26.667	0.007	Biological Process	GO:1903506	regulation of nucleic acid-templated transcription	0.0221971	0.18854	16	2316
GO:0035914 skeletal muscle cell differentiation	2	3.333	0.036	Biological Process	GO:0035914	skeletal muscle cell differentiation	0.0222134	0.18854	2	56
GO:0046332 SMAD binding	2	3.704	0.032	Molecular Function	GO:0046332	SMAD binding	0.0224079	0.19478	2	63
GO:2001141 regulation of RNA biosynthetic process	16	26.667	0.007	Biological Process	GO:2001141	regulation of RNA biosynthetic process	0.0226997	0.18854	16	2322
GO:0007178 transmembrane receptor protein serine/threonine kinase signaling pathway	4	6.667	0.015	Biological Process	GO:0007178	transmembrane receptor protein serine/threonine kinase signaling pathway	0.0228804	0.18854	4	263
GO:1903845 negative regulation of cellular response to transforming growth factor beta stimulus	2	3.333	0.035	Biological Process	GO:1903845	negative regulation of cellular response to transforming growth factor beta stimulus	0.0229611	0.18854	2	57
GO:0051346 negative regulation of hydrolase activity	4	6.667	0.015	Biological Process	GO:0051346	negative regulation of hydrolase activity	0.024313	0.18854	4	268
GO:0001188 RNA polymerase I preinitiation complex assembly	1	1.667	0.167	Biological Process	GO:0001188	RNA polymerase I preinitiation complex assembly	0.0244246	0.18854	1	6
GO:0006290 pyrimidine dimer repair	1	1.667	0.167	Biological Process	GO:0006290	pyrimidine dimer repair	0.0244246	0.18854	1	6
GO:0009756 carbohydrate mediated signaling	1	1.667	0.167	Biological Process	GO:0009756	carbohydrate mediated signaling	0.0244246	0.18854	1	6
GO:0009757 hexose mediated signaling	1	1.667	0.167	Biological Process	GO:0009757	hexose mediated signaling	0.0244246	0.18854	1	6
GO:0010182 sugar mediated signaling pathway	1	1.667	0.167	Biological Process	GO:0010182	sugar mediated signaling pathway	0.0244246	0.18854	1	6
GO:0010255 glucose mediated signaling pathway	1	1.667	0.167	Biological Process	GO:0010255	glucose mediated signaling pathway	0.0244246	0.18854	1	6
GO:0010898 positive regulation of triglyceride catabolic process	1	1.667	0.167	Biological Process	GO:0010898	positive regulation of triglyceride catabolic process	0.0244246	0.18854	1	6
GO:0030049 muscle filament sliding	1	1.667	0.167	Biological Process	GO:0030049	muscle filament sliding	0.0244246	0.18854	1	6
GO:0032071 regulation of endodeoxyribonuclease activity	1	1.667	0.167	Biological Process	GO:0032071	regulation of endodeoxyribonuclease activity	0.0244246	0.18854	1	6
GO:0034154 toll-like receptor 7 signaling pathway	1	1.667	0.167	Biological Process	GO:0034154	toll-like receptor 7 signaling pathway	0.0244246	0.18854	1	6
GO:0045346 regulation of MHC class II biosynthetic process	1	1.667	0.167	Biological Process	GO:0045346	regulation of MHC class II biosynthetic process	0.0244246	0.18854	1	6
GO:0050916 sensory perception of sweet taste	1	1.667	0.167	Biological Process	GO:0050916	sensory perception of sweet taste	0.0244246	0.18854	1	6
GO:0050917 sensory perception of umami taste	1	1.667	0.167	Biological Process	GO:0050917	sensory perception of umami taste	0.0244246	0.18854	1	6
GO:0051006 positive regulation of lipoprotein lipase activity	1	1.667	0.167	Biological Process	GO:0051006	positive regulation of lipoprotein lipase activity	0.0244246	0.18854	1	6
GO:0071169 establishment of protein localization to chromatin	1	1.667	0.167	Biological Process	GO:0071169	establishment of protein localization to chromatin	0.0244246	0.18854	1	6
GO:0090240 positive regulation of histone H4 acetylation	1	1.667	0.167	Biological Process	GO:0090240	positive regulation of histone H4 acetylation	0.0244246	0.18854	1	6
GO:1901977 negative regulation of cell cycle checkpoint	1	1.667	0.167	Biological Process	GO:1901977	negative regulation of cell cycle checkpoint	0.0244246	0.18854	1	6
GO:1902035 positive regulation of hematopoietic stem cell proliferation	1	1.667	0.167	Biological Process	GO:1902035	positive regulation of hematopoietic stem cell proliferation	0.0244246	0.18854	1	6
GO:1903044 protein localization to membrane raft	1	1.667	0.167	Biological Process	GO:1903044	protein localization to membrane raft	0.0244246	0.18854	1	6
GO:2000553 positive regulation of T-helper 2 cell cytokine production	1	1.667	0.167	Biological Process	GO:2000553	positive regulation of T-helper 2 cell cytokine production	0.0244246	0.18854	1	6
GO:2001268 negative regulation of cysteine-type endopeptidase activity involved in apoptotic signaling pathway	1	1.667	0.167	Biological Process	GO:2001268	negative regulation of cysteine-type endopeptidase activity involved in apoptotic signaling pathway	0.0244246	0.18854	1	6
GO:1901983 regulation of protein acetylation	2	3.333	0.034	Biological Process	GO:1901983	regulation of protein acetylation	0.0244873	0.18854	2	59
GO:0097542 ciliary tip	1	1.887	0.143	Cellular Component	GO:0097542	ciliary tip	0.0247453	0.227864	1	7
GO:0044260 cellular macromolecule metabolic process	33	55	0.005	Biological Process	GO:0044260	cellular macromolecule metabolic process	0.0252359	0.191522	33	6079
GO:0005085 guanyl-nucleotide exchange factor activity	3	5.556	0.017	Molecular Function	GO:0005085	guanyl-nucleotide exchange factor activity	0.025237	0.19478	3	172
GO:0032479 regulation of type I interferon production	2	3.333	0.033	Biological Process	GO:0032479	regulation of type I interferon production	0.0252657	0.191522	2	60
GO:0032606 type I interferon production	2	3.333	0.033	Biological Process	GO:0032606	type I interferon production	0.0252657	0.191522	2	60
GO:0016070 RNA metabolic process	20	33.333	0.006	Biological Process	GO:0016070	RNA metabolic process	0.0253648	0.191522	20	3172
GO:0001013 RNA polymerase I regulatory region DNA binding	1	1.852	0.143	Molecular Function	GO:0001013	RNA polymerase I regulatory region DNA binding	0.0254292	0.19478	1	7
GO:0001163 RNA polymerase I regulatory region sequence-specific DNA binding	1	1.852	0.143	Molecular Function	GO:0001163	RNA polymerase I regulatory region sequence-specific DNA binding	0.0254292	0.19478	1	7
GO:0001164 RNA polymerase I CORE element sequence-specific DNA binding	1	1.852	0.143	Molecular Function	GO:0001164	RNA polymerase I CORE element sequence-specific DNA binding	0.0254292	0.19478	1	7
GO:0016653 oxidoreductase activity, acting on NAD(P)H, heme protein as acceptor	1	1.852	0.143	Molecular Function	GO:0016653	oxidoreductase activity, acting on NAD(P)H, heme protein as acceptor	0.0254292	0.19478	1	7
GO:0048019 receptor antagonist activity	1	1.852	0.143	Molecular Function	GO:0048019	receptor antagonist activity	0.0254292	0.19478	1	7
GO:0030279 negative regulation of ossification	2	3.333	0.033	Biological Process	GO:0030279	negative regulation of ossification	0.0260541	0.195781	2	61
GO:0010948 negative regulation of cell cycle process	3	5	0.019	Biological Process	GO:0010948	negative regulation of cell cycle process	0.0263215	0.195907	3	156
GO:0030278 regulation of ossification	3	5	0.019	Biological Process	GO:0030278	regulation of ossification	0.0263215	0.195907	3	156
GO:0000123 histone acetyltransferase complex	2	3.774	0.028	Cellular Component	GO:0000123	histone acetyltransferase complex	0.0265952	0.227864	2	71
GO:0044451 nucleoplasm part	7	13.208	0.008	Cellular Component	GO:0044451	nucleoplasm part	0.026746	0.227864	7	826
GO:0030234 enzyme regulator activity	6	11.111	0.01	Molecular Function	GO:0030234	enzyme regulator activity	0.0269161	0.19478	6	628
GO:0010563 negative regulation of phosphorus metabolic process	5	8.333	0.012	Biological Process	GO:0010563	negative regulation of phosphorus metabolic process	0.0271381	0.197549	5	413
GO:0045936 negative regulation of phosphate metabolic process	5	8.333	0.012	Biological Process	GO:0045936	negative regulation of phosphate metabolic process	0.0271381	0.197549	5	413
GO:0010564 regulation of cell cycle process	5	8.333	0.012	Biological Process	GO:0010564	regulation of cell cycle process	0.0276339	0.197549	5	415
GO:0031981 nuclear lumen	17	32.075	0.006	Cellular Component	GO:0031981	nuclear lumen	0.0279672	0.227864	17	2995
GO:0000346 transcription export complex	1	1.887	0.125	Cellular Component	GO:0000346	transcription export complex	0.0282309	0.227864	1	8
GO:1990316 Atg1/ULK1 kinase complex	1	1.887	0.125	Cellular Component	GO:1990316	Atg1/ULK1 kinase complex	0.0282309	0.227864	1	8
GO:0004674 protein serine/threonine kinase activity	4	7.407	0.013	Molecular Function	GO:0004674	protein serine/threonine kinase activity	0.0282566	0.19478	4	315
GO:0010988 regulation of low-density lipoprotein particle clearance	1	1.667	0.143	Biological Process	GO:0010988	regulation of low-density lipoprotein particle clearance	0.028438	0.197549	1	7
GO:0016973 poly(A)+ mRNA export from nucleus	1	1.667	0.143	Biological Process	GO:0016973	poly(A)+ mRNA export from nucleus	0.028438	0.197549	1	7
GO:0033275 actin-myosin filament sliding	1	1.667	0.143	Biological Process	GO:0033275	actin-myosin filament sliding	0.028438	0.197549	1	7
GO:0034163 regulation of toll-like receptor 9 signaling pathway	1	1.667	0.143	Biological Process	GO:0034163	regulation of toll-like receptor 9 signaling pathway	0.028438	0.197549	1	7
GO:0045342 MHC class II biosynthetic process	1	1.667	0.143	Biological Process	GO:0045342	MHC class II biosynthetic process	0.028438	0.197549	1	7
GO:0051602 response to electrical stimulus	1	1.667	0.143	Biological Process	GO:0051602	response to electrical stimulus	0.028438	0.197549	1	7
GO:0061365 positive regulation of triglyceride lipase activity	1	1.667	0.143	Biological Process	GO:0061365	positive regulation of triglyceride lipase activity	0.028438	0.197549	1	7
GO:0061635 regulation of protein complex stability	1	1.667	0.143	Biological Process	GO:0061635	regulation of protein complex stability	0.028438	0.197549	1	7
GO:0098884 postsynaptic neurotransmitter receptor internalization	1	1.667	0.143	Biological Process	GO:0098884	postsynaptic neurotransmitter receptor internalization	0.028438	0.197549	1	7
GO:0140239 postsynaptic endocytosis	1	1.667	0.143	Biological Process	GO:0140239	postsynaptic endocytosis	0.028438	0.197549	1	7
GO:2000617 positive regulation of histone H3-K9 acetylation	1	1.667	0.143	Biological Process	GO:2000617	positive regulation of histone H3-K9 acetylation	0.028438	0.197549	1	7
GO:2000644 regulation of receptor catabolic process	1	1.667	0.143	Biological Process	GO:2000644	regulation of receptor catabolic process	0.028438	0.197549	1	7
GO:0009605 response to external stimulus	11	18.333	0.008	Biological Process	GO:0009605	response to external stimulus	0.0287531	0.198854	11	1422
GO:0004955 prostaglandin receptor activity	1	1.852	0.125	Molecular Function	GO:0004955	prostaglandin receptor activity	0.0290098	0.19478	1	8
GO:0019215 intermediate filament binding	1	1.852	0.125	Molecular Function	GO:0019215	intermediate filament binding	0.0290098	0.19478	1	8
GO:0034713 type I transforming growth factor beta receptor binding	1	1.852	0.125	Molecular Function	GO:0034713	type I transforming growth factor beta receptor binding	0.0290098	0.19478	1	8
GO:0070410 co-SMAD binding	1	1.852	0.125	Molecular Function	GO:0070410	co-SMAD binding	0.0290098	0.19478	1	8
GO:0035710 CD4-positive, alpha-beta T cell activation	2	3.333	0.031	Biological Process	GO:0035710	CD4-positive, alpha-beta T cell activation	0.0293061	0.201786	2	65
GO:0071560 cellular response to transforming growth factor beta stimulus	3	5	0.018	Biological Process	GO:0071560	cellular response to transforming growth factor beta stimulus	0.0294548	0.201921	3	163
GO:0016310 phosphorylation	12	20	0.007	Biological Process	GO:0016310	phosphorylation	0.0298714	0.203882	12	1617
GO:0001933 negative regulation of protein phosphorylation	4	6.667	0.014	Biological Process	GO:0001933	negative regulation of protein phosphorylation	0.0302487	0.204926	4	287
GO:0071559 response to transforming growth factor beta	3	5	0.018	Biological Process	GO:0071559	response to transforming growth factor beta	0.0308557	0.204926	3	166
GO:0005178 integrin binding	2	3.704	0.027	Molecular Function	GO:0005178	integrin binding	0.0309646	0.199074	2	75
GO:0031248 protein acetyltransferase complex	2	3.774	0.026	Cellular Component	GO:0031248	protein acetyltransferase complex	0.0316358	0.231135	2	78
GO:1902493 acetyltransferase complex	2	3.774	0.026	Cellular Component	GO:1902493	acetyltransferase complex	0.0316358	0.231135	2	78
GO:0030008 TRAPP complex	1	1.887	0.111	Cellular Component	GO:0030008	TRAPP complex	0.0317043	0.231135	1	9
GO:1902749 regulation of cell cycle G2/M phase transition	2	3.333	0.029	Biological Process	GO:1902749	regulation of cell cycle G2/M phase transition	0.031846	0.204926	2	68
GO:0048585 negative regulation of response to stimulus	9	15	0.008	Biological Process	GO:0048585	negative regulation of response to stimulus	0.0318868	0.204926	9	1083
GO:0003183 mitral valve morphogenesis	1	1.667	0.125	Biological Process	GO:0003183	mitral valve morphogenesis	0.0324351	0.204926	1	8
GO:0009950 dorsal/ventral axis specification	1	1.667	0.125	Biological Process	GO:0009950	dorsal/ventral axis specification	0.0324351	0.204926	1	8
GO:0014816 skeletal muscle satellite cell differentiation	1	1.667	0.125	Biological Process	GO:0014816	skeletal muscle satellite cell differentiation	0.0324351	0.204926	1	8
GO:0034616 response to laminar fluid shear stress	1	1.667	0.125	Biological Process	GO:0034616	response to laminar fluid shear stress	0.0324351	0.204926	1	8
GO:0035745 T-helper 2 cell cytokine production	1	1.667	0.125	Biological Process	GO:0035745	T-helper 2 cell cytokine production	0.0324351	0.204926	1	8
GO:0045722 positive regulation of gluconeogenesis	1	1.667	0.125	Biological Process	GO:0045722	positive regulation of gluconeogenesis	0.0324351	0.204926	1	8
GO:0051095 regulation of helicase activity	1	1.667	0.125	Biological Process	GO:0051095	regulation of helicase activity	0.0324351	0.204926	1	8
GO:0072178 nephric duct morphogenesis	1	1.667	0.125	Biological Process	GO:0072178	nephric duct morphogenesis	0.0324351	0.204926	1	8
GO:0072672 neutrophil extravasation	1	1.667	0.125	Biological Process	GO:0072672	neutrophil extravasation	0.0324351	0.204926	1	8
GO:0072677 eosinophil migration	1	1.667	0.125	Biological Process	GO:0072677	eosinophil migration	0.0324351	0.204926	1	8
GO:1900112 regulation of histone H3-K9 trimethylation	1	1.667	0.125	Biological Process	GO:1900112	regulation of histone H3-K9 trimethylation	0.0324351	0.204926	1	8
GO:2000551 regulation of T-helper 2 cell cytokine production	1	1.667	0.125	Biological Process	GO:2000551	regulation of T-helper 2 cell cytokine production	0.0324351	0.204926	1	8
GO:2000774 positive regulation of cellular senescence	1	1.667	0.125	Biological Process	GO:2000774	positive regulation of cellular senescence	0.0324351	0.204926	1	8
GO:0004954 prostanoid receptor activity	1	1.852	0.111	Molecular Function	GO:0004954	prostanoid receptor activity	0.0325774	0.199074	1	9
GO:0005132 type I interferon receptor binding	1	1.852	0.111	Molecular Function	GO:0005132	type I interferon receptor binding	0.0325774	0.199074	1	9
GO:0010977 negative regulation of neuron projection development	2	3.333	0.029	Biological Process	GO:0010977	negative regulation of neuron projection development	0.0327113	0.204926	2	69
GO:0031058 positive regulation of histone modification	2	3.333	0.029	Biological Process	GO:0031058	positive regulation of histone modification	0.0327113	0.204926	2	69
GO:0060840 artery development	2	3.333	0.029	Biological Process	GO:0060840	artery development	0.0327113	0.204926	2	69
GO:0043543 protein acylation	3	5	0.018	Biological Process	GO:0043543	protein acylation	0.0327776	0.204926	3	170
GO:1990234 transferase complex	5	9.434	0.01	Cellular Component	GO:1990234	transferase complex	0.0331897	0.234402	5	503
GO:0001932 regulation of protein phosphorylation	8	13.333	0.009	Biological Process	GO:0001932	regulation of protein phosphorylation	0.0332441	0.206236	8	917
GO:0031325 positive regulation of cellular metabolic process	15	25	0.007	Biological Process	GO:0031325	positive regulation of cellular metabolic process	0.0332512	0.206236	15	2228
GO:0019899 enzyme binding	10	18.519	0.007	Molecular Function	GO:0019899	enzyme binding	0.0344585	0.199074	10	1437
GO:0010604 positive regulation of macromolecule metabolic process	15	25	0.007	Biological Process	GO:0010604	positive regulation of macromolecule metabolic process	0.0345663	0.206975	15	2239
GO:0051338 regulation of transferase activity	6	10	0.01	Biological Process	GO:0051338	regulation of transferase activity	0.034661	0.206975	6	594
GO:0031012 extracellular matrix	3	5.66	0.015	Cellular Component	GO:0031012	extracellular matrix	0.0349869	0.239608	3	201
GO:0051336 regulation of hydrolase activity	7	11.667	0.009	Biological Process	GO:0051336	regulation of hydrolase activity	0.0351569	0.206975	7	758
GO:0022402 cell cycle process	7	11.667	0.009	Biological Process	GO:0022402	cell cycle process	0.0355879	0.206975	7	760
GO:0051607 defense response to virus	3	5	0.017	Biological Process	GO:0051607	defense response to virus	0.0357757	0.206975	3	176
GO:0004000 adenosine deaminase activity	1	1.852	0.1	Molecular Function	GO:0004000	adenosine deaminase activity	0.0361321	0.199074	1	10
GO:0008191 metalloendopeptidase inhibitor activity	1	1.852	0.1	Molecular Function	GO:0008191	metalloendopeptidase inhibitor activity	0.0361321	0.199074	1	10
GO:0000272 polysaccharide catabolic process	1	1.667	0.111	Biological Process	GO:0000272	polysaccharide catabolic process	0.036416	0.206975	1	9
GO:0003174 mitral valve development	1	1.667	0.111	Biological Process	GO:0003174	mitral valve development	0.036416	0.206975	1	9
GO:0006361 transcription initiation from RNA polymerase I promoter	1	1.667	0.111	Biological Process	GO:0006361	transcription initiation from RNA polymerase I promoter	0.036416	0.206975	1	9
GO:0007183 SMAD protein complex assembly	1	1.667	0.111	Biological Process	GO:0007183	SMAD protein complex assembly	0.036416	0.206975	1	9
GO:0010896 regulation of triglyceride catabolic process	1	1.667	0.111	Biological Process	GO:0010896	regulation of triglyceride catabolic process	0.036416	0.206975	1	9
GO:0010984 regulation of lipoprotein particle clearance	1	1.667	0.111	Biological Process	GO:0010984	regulation of lipoprotein particle clearance	0.036416	0.206975	1	9
GO:0016045 detection of bacterium	1	1.667	0.111	Biological Process	GO:0016045	detection of bacterium	0.036416	0.206975	1	9
GO:0032070 regulation of deoxyribonuclease activity	1	1.667	0.111	Biological Process	GO:0032070	regulation of deoxyribonuclease activity	0.036416	0.206975	1	9
GO:0032490 detection of molecule of bacterial origin	1	1.667	0.111	Biological Process	GO:0032490	detection of molecule of bacterial origin	0.036416	0.206975	1	9
GO:0032688 negative regulation of interferon-beta production	1	1.667	0.111	Biological Process	GO:0032688	negative regulation of interferon-beta production	0.036416	0.206975	1	9
GO:0044247 cellular polysaccharide catabolic process	1	1.667	0.111	Biological Process	GO:0044247	cellular polysaccharide catabolic process	0.036416	0.206975	1	9
GO:0051573 negative regulation of histone H3-K9 methylation	1	1.667	0.111	Biological Process	GO:0051573	negative regulation of histone H3-K9 methylation	0.036416	0.206975	1	9
GO:0070914 UV-damage excision repair	1	1.667	0.111	Biological Process	GO:0070914	UV-damage excision repair	0.036416	0.206975	1	9
GO:0099590 neurotransmitter receptor internalization	1	1.667	0.111	Biological Process	GO:0099590	neurotransmitter receptor internalization	0.036416	0.206975	1	9
GO:1901096 regulation of autophagosome maturation	1	1.667	0.111	Biological Process	GO:1901096	regulation of autophagosome maturation	0.036416	0.206975	1	9
GO:1901838 positive regulation of transcription of nucleolar large rRNA by RNA polymerase I	1	1.667	0.111	Biological Process	GO:1901838	positive regulation of transcription of nucleolar large rRNA by RNA polymerase I	0.036416	0.206975	1	9
GO:1902033 regulation of hematopoietic stem cell proliferation	1	1.667	0.111	Biological Process	GO:1902033	regulation of hematopoietic stem cell proliferation	0.036416	0.206975	1	9
GO:2000480 negative regulation of cAMP-dependent protein kinase activity	1	1.667	0.111	Biological Process	GO:2000480	negative regulation of cAMP-dependent protein kinase activity	0.036416	0.206975	1	9
GO:0071900 regulation of protein serine/threonine kinase activity	4	6.667	0.013	Biological Process	GO:0071900	regulation of protein serine/threonine kinase activity	0.0369755	0.208666	4	306
GO:0050794 regulation of cellular process	40	66.667	0.005	Biological Process	GO:0050794	regulation of cellular process	0.0369805	0.208666	40	7946
GO:0002821 positive regulation of adaptive immune response	2	3.333	0.027	Biological Process	GO:0002821	positive regulation of adaptive immune response	0.0371747	0.209007	2	74
GO:0090092 regulation of transmembrane receptor protein serine/threonine kinase signaling pathway	3	5	0.017	Biological Process	GO:0090092	regulation of transmembrane receptor protein serine/threonine kinase signaling pathway	0.0378508	0.209685	3	180
GO:0042110 T cell activation	4	6.667	0.013	Biological Process	GO:0042110	T cell activation	0.0381107	0.209685	4	309
GO:0032045 guanyl-nucleotide exchange factor complex	1	1.887	0.091	Cellular Component	GO:0032045	guanyl-nucleotide exchange factor complex	0.0386147	0.24934	1	11
GO:0042405 nuclear inclusion body	1	1.887	0.091	Cellular Component	GO:0042405	nuclear inclusion body	0.0386147	0.24934	1	11
GO:0050789 regulation of biological process	42	70	0.005	Biological Process	GO:0050789	regulation of biological process	0.0388012	0.209685	42	8474
GO:0051252 regulation of RNA metabolic process	16	26.667	0.006	Biological Process	GO:0051252	regulation of RNA metabolic process	0.0390019	0.209685	16	2477
GO:0046632 alpha-beta T cell differentiation	2	3.333	0.026	Biological Process	GO:0046632	alpha-beta T cell differentiation	0.0390221	0.209685	2	76
GO:0097530 granulocyte migration	2	3.333	0.026	Biological Process	GO:0097530	granulocyte migration	0.0390221	0.209685	2	76
GO:0003841 1-acylglycerol-3-phosphate O-acyltransferase activity	1	1.852	0.091	Molecular Function	GO:0003841	1-acylglycerol-3-phosphate O-acyltransferase activity	0.0396741	0.199074	1	11
GO:0017136 NAD-dependent histone deacetylase activity	1	1.852	0.091	Molecular Function	GO:0017136	NAD-dependent histone deacetylase activity	0.0396741	0.199074	1	11
GO:0042171 lysophosphatidic acid acyltransferase activity	1	1.852	0.091	Molecular Function	GO:0042171	lysophosphatidic acid acyltransferase activity	0.0396741	0.199074	1	11
GO:0070411 I-SMAD binding	1	1.852	0.091	Molecular Function	GO:0070411	I-SMAD binding	0.0396741	0.199074	1	11
GO:0070696 transmembrane receptor protein serine/threonine kinase binding	1	1.852	0.091	Molecular Function	GO:0070696	transmembrane receptor protein serine/threonine kinase binding	0.0396741	0.199074	1	11
GO:0065007 biological regulation	44	73.333	0.005	Biological Process	GO:0065007	biological regulation	0.0397872	0.209685	44	9001
GO:0007093 mitotic cell cycle checkpoint	2	3.333	0.026	Biological Process	GO:0007093	mitotic cell cycle checkpoint	0.0399588	0.209685	2	77
GO:0030510 regulation of BMP signaling pathway	2	3.333	0.026	Biological Process	GO:0030510	regulation of BMP signaling pathway	0.0399588	0.209685	2	77
GO:0019219 regulation of nucleobase-containing compound metabolic process	17	28.333	0.006	Biological Process	GO:0019219	regulation of nucleobase-containing compound metabolic process	0.0402879	0.209685	17	2693
GO:0000012 single strand break repair	1	1.667	0.1	Biological Process	GO:0000012	single strand break repair	0.0403808	0.209685	1	10
GO:0031507 heterochromatin assembly	1	1.667	0.1	Biological Process	GO:0031507	heterochromatin assembly	0.0403808	0.209685	1	10
GO:0033033 negative regulation of myeloid cell apoptotic process	1	1.667	0.1	Biological Process	GO:0033033	negative regulation of myeloid cell apoptotic process	0.0403808	0.209685	1	10
GO:0036124 histone H3-K9 trimethylation	1	1.667	0.1	Biological Process	GO:0036124	histone H3-K9 trimethylation	0.0403808	0.209685	1	10
GO:0046629 gamma-delta T cell activation	1	1.667	0.1	Biological Process	GO:0046629	gamma-delta T cell activation	0.0403808	0.209685	1	10
GO:0051574 positive regulation of histone H3-K9 methylation	1	1.667	0.1	Biological Process	GO:0051574	positive regulation of histone H3-K9 methylation	0.0403808	0.209685	1	10
GO:0060211 regulation of nuclear-transcribed mRNA poly(A) tail shortening	1	1.667	0.1	Biological Process	GO:0060211	regulation of nuclear-transcribed mRNA poly(A) tail shortening	0.0403808	0.209685	1	10
GO:0060213 positive regulation of nuclear-transcribed mRNA poly(A) tail shortening	1	1.667	0.1	Biological Process	GO:0060213	positive regulation of nuclear-transcribed mRNA poly(A) tail shortening	0.0403808	0.209685	1	10
GO:0060841 venous blood vessel development	1	1.667	0.1	Biological Process	GO:0060841	venous blood vessel development	0.0403808	0.209685	1	10
GO:0090343 positive regulation of cell aging	1	1.667	0.1	Biological Process	GO:0090343	positive regulation of cell aging	0.0403808	0.209685	1	10
GO:0098543 detection of other organism	1	1.667	0.1	Biological Process	GO:0098543	detection of other organism	0.0403808	0.209685	1	10
GO:2000615 regulation of histone H3-K9 acetylation	1	1.667	0.1	Biological Process	GO:2000615	regulation of histone H3-K9 acetylation	0.0403808	0.209685	1	10
GO:2000727 positive regulation of cardiac muscle cell differentiation	1	1.667	0.1	Biological Process	GO:2000727	positive regulation of cardiac muscle cell differentiation	0.0403808	0.209685	1	10
GO:0045595 regulation of cell differentiation	9	15	0.008	Biological Process	GO:0045595	regulation of cell differentiation	0.0406415	0.21034	9	1132
GO:0016241 regulation of macroautophagy	2	3.333	0.026	Biological Process	GO:0016241	regulation of macroautophagy	0.040904	0.211	2	78
GO:0042326 negative regulation of phosphorylation	4	6.667	0.013	Biological Process	GO:0042326	negative regulation of phosphorylation	0.0420396	0.211887	4	319
GO:0005126 cytokine receptor binding	3	5.556	0.014	Molecular Function	GO:0005126	cytokine receptor binding	0.0423346	0.199074	3	211
GO:0019220 regulation of phosphate metabolic process	9	15	0.008	Biological Process	GO:0019220	regulation of phosphate metabolic process	0.0424133	0.211887	9	1141
GO:0051174 regulation of phosphorus metabolic process	9	15	0.008	Biological Process	GO:0051174	regulation of phosphorus metabolic process	0.0424133	0.211887	9	1141
GO:0048523 negative regulation of cellular process	19	31.667	0.006	Biological Process	GO:0048523	negative regulation of cellular process	0.0424248	0.211887	19	3130
GO:1905269 positive regulation of chromatin organization	2	3.333	0.025	Biological Process	GO:1905269	positive regulation of chromatin organization	0.0428197	0.211887	2	80
GO:0004953 icosanoid receptor activity	1	1.852	0.083	Molecular Function	GO:0004953	icosanoid receptor activity	0.0432033	0.199074	1	12
GO:0030547 receptor inhibitor activity	1	1.852	0.083	Molecular Function	GO:0030547	receptor inhibitor activity	0.0432033	0.199074	1	12
GO:0033612 receptor serine/threonine kinase binding	1	1.852	0.083	Molecular Function	GO:0033612	receptor serine/threonine kinase binding	0.0432033	0.199074	1	12
GO:0034979 NAD-dependent protein deacetylase activity	1	1.852	0.083	Molecular Function	GO:0034979	NAD-dependent protein deacetylase activity	0.0432033	0.199074	1	12
GO:0071214 cellular response to abiotic stimulus	3	5	0.016	Biological Process	GO:0071214	cellular response to abiotic stimulus	0.0433033	0.211887	3	190
GO:0104004 cellular response to environmental stimulus	3	5	0.016	Biological Process	GO:0104004	cellular response to environmental stimulus	0.0433033	0.211887	3	190
GO:0016202 regulation of striated muscle tissue development	2	3.333	0.025	Biological Process	GO:0016202	regulation of striated muscle tissue development	0.04379	0.211887	2	81
GO:0045935 positive regulation of nucleobase-containing compound metabolic process	10	16.667	0.007	Biological Process	GO:0045935	positive regulation of nucleobase-containing compound metabolic process	0.0441996	0.211887	10	1334
GO:0002830 positive regulation of type 2 immune response	1	1.667	0.091	Biological Process	GO:0002830	positive regulation of type 2 immune response	0.0443296	0.211887	1	11
GO:0003184 pulmonary valve morphogenesis	1	1.667	0.091	Biological Process	GO:0003184	pulmonary valve morphogenesis	0.0443296	0.211887	1	11
GO:0010623 programmed cell death involved in cell development	1	1.667	0.091	Biological Process	GO:0010623	programmed cell death involved in cell development	0.0443296	0.211887	1	11
GO:0010667 negative regulation of cardiac muscle cell apoptotic process	1	1.667	0.091	Biological Process	GO:0010667	negative regulation of cardiac muscle cell apoptotic process	0.0443296	0.211887	1	11
GO:0010839 negative regulation of keratinocyte proliferation	1	1.667	0.091	Biological Process	GO:0010839	negative regulation of keratinocyte proliferation	0.0443296	0.211887	1	11
GO:0010888 negative regulation of lipid storage	1	1.667	0.091	Biological Process	GO:0010888	negative regulation of lipid storage	0.0443296	0.211887	1	11
GO:0010889 regulation of sequestering of triglyceride	1	1.667	0.091	Biological Process	GO:0010889	regulation of sequestering of triglyceride	0.0443296	0.211887	1	11
GO:0034162 toll-like receptor 9 signaling pathway	1	1.667	0.091	Biological Process	GO:0034162	toll-like receptor 9 signaling pathway	0.0443296	0.211887	1	11
GO:0043518 negative regulation of DNA damage response, signal transduction by p53 class mediator	1	1.667	0.091	Biological Process	GO:0043518	negative regulation of DNA damage response, signal transduction by p53 class mediator	0.0443296	0.211887	1	11
GO:0046628 positive regulation of insulin receptor signaling pathway	1	1.667	0.091	Biological Process	GO:0046628	positive regulation of insulin receptor signaling pathway	0.0443296	0.211887	1	11
GO:0048070 regulation of developmental pigmentation	1	1.667	0.091	Biological Process	GO:0048070	regulation of developmental pigmentation	0.0443296	0.211887	1	11
GO:0051004 regulation of lipoprotein lipase activity	1	1.667	0.091	Biological Process	GO:0051004	regulation of lipoprotein lipase activity	0.0443296	0.211887	1	11
GO:0060394 negative regulation of pathway-restricted SMAD protein phosphorylation	1	1.667	0.091	Biological Process	GO:0060394	negative regulation of pathway-restricted SMAD protein phosphorylation	0.0443296	0.211887	1	11
GO:0072176 nephric duct development	1	1.667	0.091	Biological Process	GO:0072176	nephric duct development	0.0443296	0.211887	1	11
GO:2001267 regulation of cysteine-type endopeptidase activity involved in apoptotic signaling pathway	1	1.667	0.091	Biological Process	GO:2001267	regulation of cysteine-type endopeptidase activity involved in apoptotic signaling pathway	0.0443296	0.211887	1	11
GO:0005654 nucleoplasm	15	28.302	0.006	Cellular Component	GO:0005654	nucleoplasm	0.0451746	0.277776	15	2685
GO:0065009 regulation of molecular function	13	21.667	0.007	Biological Process	GO:0065009	regulation of molecular function	0.0453946	0.216291	13	1918
GO:0032039 integrator complex	1	1.887	0.077	Cellular Component	GO:0032039	integrator complex	0.0454766	0.277776	1	13
GO:0090304 nucleic acid metabolic process	21	35	0.006	Biological Process	GO:0090304	nucleic acid metabolic process	0.0455277	0.216291	21	3585
GO:0000077 DNA damage checkpoint	2	3.333	0.024	Biological Process	GO:0000077	DNA damage checkpoint	0.0457552	0.216713	2	83
GO:0043254 regulation of protein complex assembly	4	6.667	0.012	Biological Process	GO:0043254	regulation of protein complex assembly	0.0461913	0.218118	4	329
GO:0006796 phosphate-containing compound metabolic process	15	25	0.006	Biological Process	GO:0006796	phosphate-containing compound metabolic process	0.046674	0.218477	15	2328
GO:0001226 RNA polymerase II transcription corepressor binding	1	1.852	0.077	Molecular Function	GO:0001226	RNA polymerase II transcription corepressor binding	0.0467197	0.211137	1	13
GO:0048634 regulation of muscle organ development	2	3.333	0.024	Biological Process	GO:0048634	regulation of muscle organ development	0.0467499	0.218477	2	84
GO:1901861 regulation of muscle tissue development	2	3.333	0.024	Biological Process	GO:1901861	regulation of muscle tissue development	0.0467499	0.218477	2	84
GO:0043534 blood vessel endothelial cell migration	2	3.333	0.024	Biological Process	GO:0043534	blood vessel endothelial cell migration	0.0477525	0.218477	2	85
GO:0051173 positive regulation of nitrogen compound metabolic process	14	23.333	0.007	Biological Process	GO:0051173	positive regulation of nitrogen compound metabolic process	0.048035	0.218477	14	2134
GO:0032268 regulation of cellular protein metabolic process	12	20	0.007	Biological Process	GO:0032268	regulation of cellular protein metabolic process	0.0482154	0.218477	12	1738
GO:0010664 negative regulation of striated muscle cell apoptotic process	1	1.667	0.083	Biological Process	GO:0010664	negative regulation of striated muscle cell apoptotic process	0.0482624	0.218477	1	12
GO:0032717 negative regulation of interleukin-8 production	1	1.667	0.083	Biological Process	GO:0032717	negative regulation of interleukin-8 production	0.0482624	0.218477	1	12
GO:0034383 low-density lipoprotein particle clearance	1	1.667	0.083	Biological Process	GO:0034383	low-density lipoprotein particle clearance	0.0482624	0.218477	1	12
GO:0043968 histone H2A acetylation	1	1.667	0.083	Biological Process	GO:0043968	histone H2A acetylation	0.0482624	0.218477	1	12
GO:0043970 histone H3-K9 acetylation	1	1.667	0.083	Biological Process	GO:0043970	histone H3-K9 acetylation	0.0482624	0.218477	1	12
GO:0044154 histone H3-K14 acetylation	1	1.667	0.083	Biological Process	GO:0044154	histone H3-K14 acetylation	0.0482624	0.218477	1	12
GO:1904263 positive regulation of TORC1 signaling	1	1.667	0.083	Biological Process	GO:1904263	positive regulation of TORC1 signaling	0.0482624	0.218477	1	12
GO:0010468 regulation of gene expression	18	30	0.006	Biological Process	GO:0010468	regulation of gene expression	0.0486152	0.218477	18	2965
GO:0010941 regulation of cell death	8	13.333	0.008	Biological Process	GO:0010941	regulation of cell death	0.0487203	0.218477	8	990
GO:0006338 chromatin remodeling	2	3.333	0.023	Biological Process	GO:0006338	chromatin remodeling	0.048763	0.218477	2	86
GO:0009617 response to bacterium	4	6.667	0.012	Biological Process	GO:0009617	response to bacterium	0.0487893	0.218477	4	335
GO:0035098 ESC/E(Z) complex	1	1.887	0.071	Cellular Component	GO:0035098	ESC/E(Z) complex	0.0488895	0.290764	1	14
GO:0006793 phosphorus metabolic process	15	25	0.006	Biological Process	GO:0006793	phosphorus metabolic process	0.0492989	0.218477	15	2345
GO:0010629 negative regulation of gene expression	9	15	0.008	Biological Process	GO:0010629	negative regulation of gene expression	0.0493624	0.218477	9	1174
GO:0010508 positive regulation of autophagy	2	3.333	0.023	Biological Process	GO:0010508	positive regulation of autophagy	0.0497814	0.218477	2	87
GO:0031345 negative regulation of cell projection organization	2	3.333	0.023	Biological Process	GO:0031345	negative regulation of cell projection organization	0.0497814	0.218477	2	87
GO:0051668 localization within membrane	2	3.333	0.023	Biological Process	GO:0051668	localization within membrane	0.0497814	0.218477	2	87

## Sheet: 8 genes GO p＜0.05
id	num	per	ratio	class	ID	Descrption	P value	Q value	fg_num	bg_num
GO:0004803 transposase activity	1	14.286	0.5	Molecular Function	GO:0004803	transposase activity	0.000951863	0.0233159	1	2
GO:0070698 type I activin receptor binding	1	14.286	0.5	Molecular Function	GO:0070698	type I activin receptor binding	0.000951863	0.0233159	1	2
GO:0006313 transposition, DNA-mediated	1	12.5	0.5	Biological Process	GO:0006313	transposition, DNA-mediated	0.0010963	0.140775	1	2
GO:0007352 zygotic specification of dorsal/ventral axis	1	12.5	0.5	Biological Process	GO:0007352	zygotic specification of dorsal/ventral axis	0.0010963	0.140775	1	2
GO:0070697 activin receptor binding	1	14.286	0.333	Molecular Function	GO:0070697	activin receptor binding	0.0014275	0.0233159	1	3
GO:0032777 Piccolo NuA4 histone acetyltransferase complex	1	16.667	0.25	Cellular Component	GO:0032777	Piccolo NuA4 histone acetyltransferase complex	0.00161687	0.0695254	1	4
GO:0010990 regulation of SMAD protein complex assembly	1	12.5	0.25	Biological Process	GO:0010990	regulation of SMAD protein complex assembly	0.00219155	0.140775	1	4
GO:0010991 negative regulation of SMAD protein complex assembly	1	12.5	0.25	Biological Process	GO:0010991	negative regulation of SMAD protein complex assembly	0.00219155	0.140775	1	4
GO:0015074 DNA integration	1	12.5	0.2	Biological Process	GO:0015074	DNA integration	0.00273879	0.140775	1	5
GO:0035635 entry of bacterium into host cell	1	12.5	0.167	Biological Process	GO:0035635	entry of bacterium into host cell	0.00328576	0.140775	1	6
GO:2000535 regulation of entry of bacterium into host cell	1	12.5	0.167	Biological Process	GO:2000535	regulation of entry of bacterium into host cell	0.00328576	0.140775	1	6
GO:0034713 type I transforming growth factor beta receptor binding	1	14.286	0.125	Molecular Function	GO:0034713	type I transforming growth factor beta receptor binding	0.00380279	0.0343633	1	8
GO:0070410 co-SMAD binding	1	14.286	0.125	Molecular Function	GO:0070410	co-SMAD binding	0.00380279	0.0343633	1	8
GO:0003183 mitral valve morphogenesis	1	12.5	0.125	Biological Process	GO:0003183	mitral valve morphogenesis	0.00437891	0.140775	1	8
GO:0009950 dorsal/ventral axis specification	1	12.5	0.125	Biological Process	GO:0009950	dorsal/ventral axis specification	0.00437891	0.140775	1	8
GO:0034616 response to laminar fluid shear stress	1	12.5	0.125	Biological Process	GO:0034616	response to laminar fluid shear stress	0.00437891	0.140775	1	8
GO:0003174 mitral valve development	1	12.5	0.111	Biological Process	GO:0003174	mitral valve development	0.00492509	0.140775	1	9
GO:0007183 SMAD protein complex assembly	1	12.5	0.111	Biological Process	GO:0007183	SMAD protein complex assembly	0.00492509	0.140775	1	9
GO:0070411 I-SMAD binding	1	14.286	0.091	Molecular Function	GO:0070411	I-SMAD binding	0.00522564	0.0343633	1	11
GO:0070696 transmembrane receptor protein serine/threonine kinase binding	1	14.286	0.091	Molecular Function	GO:0070696	transmembrane receptor protein serine/threonine kinase binding	0.00522564	0.0343633	1	11
GO:0033612 receptor serine/threonine kinase binding	1	14.286	0.083	Molecular Function	GO:0033612	receptor serine/threonine kinase binding	0.00569954	0.0343633	1	12
GO:0003184 pulmonary valve morphogenesis	1	12.5	0.091	Biological Process	GO:0003184	pulmonary valve morphogenesis	0.00601666	0.147408	1	11
GO:0060394 negative regulation of pathway-restricted SMAD protein phosphorylation	1	12.5	0.091	Biological Process	GO:0060394	negative regulation of pathway-restricted SMAD protein phosphorylation	0.00601666	0.147408	1	11
GO:0035267 NuA4 histone acetyltransferase complex	1	16.667	0.067	Cellular Component	GO:0035267	NuA4 histone acetyltransferase complex	0.00605203	0.0823529	1	15
GO:0043565 sequence-specific DNA binding	3	42.857	0.003	Molecular Function	GO:0043565	sequence-specific DNA binding	0.00631163	0.0343633	3	884
GO:0032196 transposition	1	12.5	0.083	Biological Process	GO:0032196	transposition	0.00656206	0.150052	1	12
GO:0043189 H4/H2A histone acetyltransferase complex	1	16.667	0.059	Cellular Component	GO:0043189	H4/H2A histone acetyltransferase complex	0.00685666	0.0823529	1	17
GO:0097094 craniofacial suture morphogenesis	1	12.5	0.077	Biological Process	GO:0097094	craniofacial suture morphogenesis	0.00710719	0.15236	1	13
GO:0000145 exocyst	1	16.667	0.053	Cellular Component	GO:0000145	exocyst	0.00766074	0.0823529	1	19
GO:0003177 pulmonary valve development	1	12.5	0.067	Biological Process	GO:0003177	pulmonary valve development	0.00819668	0.157799	1	15
GO:0003180 aortic valve morphogenesis	1	12.5	0.062	Biological Process	GO:0003180	aortic valve morphogenesis	0.00874102	0.157799	1	16
GO:0003181 atrioventricular valve morphogenesis	1	12.5	0.062	Biological Process	GO:0003181	atrioventricular valve morphogenesis	0.00874102	0.157799	1	16
GO:0005160 transforming growth factor beta receptor binding	1	14.286	0.053	Molecular Function	GO:0005160	transforming growth factor beta receptor binding	0.00901139	0.0422458	1	19
GO:0007095 mitotic G2 DNA damage checkpoint	1	12.5	0.059	Biological Process	GO:0007095	mitotic G2 DNA damage checkpoint	0.00928511	0.158329	1	17
GO:0070412 R-SMAD binding	1	14.286	0.05	Molecular Function	GO:0070412	R-SMAD binding	0.00948374	0.0422458	1	20
GO:0003171 atrioventricular valve development	1	12.5	0.053	Biological Process	GO:0003171	atrioventricular valve development	0.0103725	0.158329	1	19
GO:0034405 response to fluid shear stress	1	12.5	0.053	Biological Process	GO:0034405	response to fluid shear stress	0.0103725	0.158329	1	19
GO:0003148 outflow tract septum morphogenesis	1	12.5	0.05	Biological Process	GO:0003148	outflow tract septum morphogenesis	0.0109158	0.158329	1	20
GO:0003176 aortic valve development	1	12.5	0.048	Biological Process	GO:0003176	aortic valve development	0.0114588	0.158329	1	21
GO:0007346 regulation of mitotic cell cycle	2	25	0.006	Biological Process	GO:0007346	regulation of mitotic cell cycle	0.0117919	0.158329	2	313
GO:0000578 embryonic axis specification	1	12.5	0.045	Biological Process	GO:0000578	embryonic axis specification	0.0120016	0.158329	1	22
GO:0044818 mitotic G2/M transition checkpoint	1	12.5	0.042	Biological Process	GO:0044818	mitotic G2/M transition checkpoint	0.0130864	0.160311	1	24
GO:1902562 H4 histone acetyltransferase complex	1	16.667	0.029	Cellular Component	GO:1902562	H4 histone acetyltransferase complex	0.0140739	0.121036	1	35
GO:1905314 semi-lunar valve development	1	12.5	0.038	Biological Process	GO:1905314	semi-lunar valve development	0.0141702	0.160311	1	26
GO:0031572 G2 DNA damage checkpoint	1	12.5	0.036	Biological Process	GO:0031572	G2 DNA damage checkpoint	0.0152528	0.160311	1	28
GO:0010972 negative regulation of G2/M transition of mitotic cell cycle	1	12.5	0.033	Biological Process	GO:0010972	negative regulation of G2/M transition of mitotic cell cycle	0.0163345	0.160311	1	30
GO:0060976 coronary vasculature development	1	12.5	0.032	Biological Process	GO:0060976	coronary vasculature development	0.0168749	0.160311	1	31
GO:0003179 heart valve morphogenesis	1	12.5	0.03	Biological Process	GO:0003179	heart valve morphogenesis	0.017955	0.160311	1	33
GO:1902895 positive regulation of pri-miRNA transcription by RNA polymerase II	1	12.5	0.03	Biological Process	GO:1902895	positive regulation of pri-miRNA transcription by RNA polymerase II	0.017955	0.160311	1	33
GO:0019900 kinase binding	2	28.571	0.004	Molecular Function	GO:0019900	kinase binding	0.019476	0.0795271	2	473
GO:0006893 Golgi to plasma membrane transport	1	12.5	0.026	Biological Process	GO:0006893	Golgi to plasma membrane transport	0.0206507	0.160311	1	38
GO:0035904 aorta development	1	12.5	0.026	Biological Process	GO:0035904	aorta development	0.0206507	0.160311	1	38
GO:0060393 regulation of pathway-restricted SMAD protein phosphorylation	1	12.5	0.026	Biological Process	GO:0060393	regulation of pathway-restricted SMAD protein phosphorylation	0.0206507	0.160311	1	38
GO:0009880 embryonic pattern specification	1	12.5	0.026	Biological Process	GO:0009880	embryonic pattern specification	0.0211891	0.160311	1	39
GO:0045668 negative regulation of osteoblast differentiation	1	12.5	0.026	Biological Process	GO:0045668	negative regulation of osteoblast differentiation	0.0211891	0.160311	1	39
GO:0003170 heart valve development	1	12.5	0.025	Biological Process	GO:0003170	heart valve development	0.0217272	0.160311	1	40
GO:0044773 mitotic DNA damage checkpoint	1	12.5	0.024	Biological Process	GO:0044773	mitotic DNA damage checkpoint	0.0222651	0.160311	1	41
GO:0061614 pri-miRNA transcription by RNA polymerase II	1	12.5	0.024	Biological Process	GO:0061614	pri-miRNA transcription by RNA polymerase II	0.0222651	0.160311	1	41
GO:1902750 negative regulation of cell cycle G2/M phase transition	1	12.5	0.024	Biological Process	GO:1902750	negative regulation of cell cycle G2/M phase transition	0.0222651	0.160311	1	41
GO:1902893 regulation of pri-miRNA transcription by RNA polymerase II	1	12.5	0.024	Biological Process	GO:1902893	regulation of pri-miRNA transcription by RNA polymerase II	0.0222651	0.160311	1	41
GO:0099023 tethering complex	1	16.667	0.018	Cellular Component	GO:0099023	tethering complex	0.0224387	0.148772	1	56
GO:0030514 negative regulation of BMP signaling pathway	1	12.5	0.024	Biological Process	GO:0030514	negative regulation of BMP signaling pathway	0.0228026	0.160311	1	42
GO:0044774 mitotic DNA integrity checkpoint	1	12.5	0.023	Biological Process	GO:0044774	mitotic DNA integrity checkpoint	0.02334	0.160311	1	43
GO:0060389 pathway-restricted SMAD protein phosphorylation	1	12.5	0.023	Biological Process	GO:0060389	pathway-restricted SMAD protein phosphorylation	0.02334	0.160311	1	43
GO:0019899 enzyme binding	3	42.857	0.002	Molecular Function	GO:0019899	enzyme binding	0.0241179	0.09069	3	1437
GO:0090304 nucleic acid metabolic process	5	62.5	0.001	Biological Process	GO:0090304	nucleic acid metabolic process	0.0253301	0.160311	5	3585
GO:0006355 regulation of transcription, DNA-templated	4	50	0.002	Biological Process	GO:0006355	regulation of transcription, DNA-templated	0.0258373	0.160311	4	2314
GO:1903506 regulation of nucleic acid-templated transcription	4	50	0.002	Biological Process	GO:1903506	regulation of nucleic acid-templated transcription	0.0259141	0.160311	4	2316
GO:0003281 ventricular septum development	1	12.5	0.021	Biological Process	GO:0003281	ventricular septum development	0.0260227	0.160311	1	48
GO:2001141 regulation of RNA biosynthetic process	4	50	0.002	Biological Process	GO:2001141	regulation of RNA biosynthetic process	0.0261452	0.160311	4	2322
GO:0010389 regulation of G2/M transition of mitotic cell cycle	1	12.5	0.02	Biological Process	GO:0010389	regulation of G2/M transition of mitotic cell cycle	0.027094	0.160311	1	50
GO:0060411 cardiac septum morphogenesis	1	12.5	0.02	Biological Process	GO:0060411	cardiac septum morphogenesis	0.027094	0.160311	1	50
GO:0009798 axis specification	1	12.5	0.02	Biological Process	GO:0009798	axis specification	0.0276293	0.160311	1	51
GO:0003151 outflow tract morphogenesis	1	12.5	0.019	Biological Process	GO:0003151	outflow tract morphogenesis	0.0281643	0.160311	1	52
GO:0098876 vesicle-mediated transport to the plasma membrane	1	12.5	0.019	Biological Process	GO:0098876	vesicle-mediated transport to the plasma membrane	0.0281643	0.160311	1	52
GO:0000123 histone acetyltransferase complex	1	16.667	0.014	Cellular Component	GO:0000123	histone acetyltransferase complex	0.0283773	0.148772	1	71
GO:0047485 protein N-terminus binding	1	14.286	0.016	Molecular Function	GO:0047485	protein N-terminus binding	0.0286846	0.09069	1	61
GO:0003677 DNA binding	3	42.857	0.002	Molecular Function	GO:0003677	DNA binding	0.0290834	0.09069	3	1541
GO:0046332 SMAD binding	1	14.286	0.016	Molecular Function	GO:0046332	SMAD binding	0.0296131	0.09069	1	63
GO:0006892 post-Golgi vesicle-mediated transport	1	12.5	0.018	Biological Process	GO:0006892	post-Golgi vesicle-mediated transport	0.0297678	0.160311	1	55
GO:0030260 entry into host cell	1	12.5	0.018	Biological Process	GO:0030260	entry into host cell	0.0297678	0.160311	1	55
GO:0030512 negative regulation of transforming growth factor beta receptor signaling pathway	1	12.5	0.018	Biological Process	GO:0030512	negative regulation of transforming growth factor beta receptor signaling pathway	0.0297678	0.160311	1	55
GO:0044409 entry into host	1	12.5	0.018	Biological Process	GO:0044409	entry into host	0.0297678	0.160311	1	55
GO:0051806 entry into cell of other organism involved in symbiotic interaction	1	12.5	0.018	Biological Process	GO:0051806	entry into cell of other organism involved in symbiotic interaction	0.0297678	0.160311	1	55
GO:1904888 cranial skeletal system development	1	12.5	0.018	Biological Process	GO:1904888	cranial skeletal system development	0.0297678	0.160311	1	55
GO:0051828 entry into other organism involved in symbiotic interaction	1	12.5	0.018	Biological Process	GO:0051828	entry into other organism involved in symbiotic interaction	0.0303017	0.160311	1	56
GO:0000278 mitotic cell cycle	2	25	0.004	Biological Process	GO:0000278	mitotic cell cycle	0.0303393	0.160311	2	516
GO:1903845 negative regulation of cellular response to transforming growth factor beta stimulus	1	12.5	0.018	Biological Process	GO:1903845	negative regulation of cellular response to transforming growth factor beta stimulus	0.0308355	0.160311	1	57
GO:0031248 protein acetyltransferase complex	1	16.667	0.013	Cellular Component	GO:0031248	protein acetyltransferase complex	0.0311383	0.148772	1	78
GO:1902493 acetyltransferase complex	1	16.667	0.013	Cellular Component	GO:1902493	acetyltransferase complex	0.0311383	0.148772	1	78
GO:0006351 transcription, DNA-templated	4	50	0.002	Biological Process	GO:0006351	transcription, DNA-templated	0.0311843	0.160311	4	2445
GO:0097659 nucleic acid-templated transcription	4	50	0.002	Biological Process	GO:0097659	nucleic acid-templated transcription	0.0313145	0.160311	4	2448
GO:0032774 RNA biosynthetic process	4	50	0.002	Biological Process	GO:0032774	RNA biosynthetic process	0.0318826	0.160819	4	2461
GO:0008081 phosphoric diester hydrolase activity	1	14.286	0.015	Molecular Function	GO:0008081	phosphoric diester hydrolase activity	0.0319307	0.0920357	1	68
GO:0051252 regulation of RNA metabolic process	4	50	0.002	Biological Process	GO:0051252	regulation of RNA metabolic process	0.0325909	0.161542	4	2477
GO:0030279 negative regulation of ossification	1	12.5	0.016	Biological Process	GO:0030279	negative regulation of ossification	0.0329678	0.161542	1	61
GO:1902749 regulation of cell cycle G2/M phase transition	1	12.5	0.015	Biological Process	GO:1902749	regulation of cell cycle G2/M phase transition	0.0366894	0.1709	1	68
GO:0009953 dorsal/ventral pattern formation	1	12.5	0.014	Biological Process	GO:0009953	dorsal/ventral pattern formation	0.03722	0.1709	1	69
GO:0060840 artery development	1	12.5	0.014	Biological Process	GO:0060840	artery development	0.03722	0.1709	1	69
GO:0044448 cell cortex part	1	16.667	0.01	Cellular Component	GO:0044448	cell cortex part	0.0382081	0.156287	1	96
GO:0060349 bone morphogenesis	1	12.5	0.014	Biological Process	GO:0060349	bone morphogenesis	0.0388104	0.1709	1	72
GO:2000112 regulation of cellular macromolecule biosynthetic process	4	50	0.002	Biological Process	GO:2000112	regulation of cellular macromolecule biosynthetic process	0.0388723	0.1709	4	2610
GO:0000086 G2/M transition of mitotic cell cycle	1	12.5	0.014	Biological Process	GO:0000086	G2/M transition of mitotic cell cycle	0.0393401	0.1709	1	73
GO:0010556 regulation of macromolecule biosynthetic process	4	50	0.002	Biological Process	GO:0010556	regulation of macromolecule biosynthetic process	0.0398786	0.1709	4	2630
GO:0044451 nucleoplasm part	2	33.333	0.002	Cellular Component	GO:0044451	nucleoplasm part	0.0399804	0.156287	2	826
GO:0003279 cardiac septum development	1	12.5	0.013	Biological Process	GO:0003279	cardiac septum development	0.0403985	0.1709	1	75
GO:0001657 ureteric bud development	1	12.5	0.013	Biological Process	GO:0001657	ureteric bud development	0.0409274	0.1709	1	76
GO:0007093 mitotic cell cycle checkpoint	1	12.5	0.013	Biological Process	GO:0007093	mitotic cell cycle checkpoint	0.041456	0.1709	1	77
GO:0030510 regulation of BMP signaling pathway	1	12.5	0.013	Biological Process	GO:0030510	regulation of BMP signaling pathway	0.041456	0.1709	1	77
GO:0072163 mesonephric epithelium development	1	12.5	0.013	Biological Process	GO:0072163	mesonephric epithelium development	0.041456	0.1709	1	77
GO:0072164 mesonephric tubule development	1	12.5	0.013	Biological Process	GO:0072164	mesonephric tubule development	0.041456	0.1709	1	77
GO:0006139 nucleobase-containing compound metabolic process	5	62.5	0.001	Biological Process	GO:0006139	nucleobase-containing compound metabolic process	0.0418531	0.1709	5	4042
GO:0019219 regulation of nucleobase-containing compound metabolic process	4	50	0.001	Biological Process	GO:0019219	regulation of nucleobase-containing compound metabolic process	0.0431559	0.171125	4	2693
GO:0001823 mesonephros development	1	12.5	0.012	Biological Process	GO:0001823	mesonephros development	0.0435678	0.171125	1	81
GO:0000077 DNA damage checkpoint	1	12.5	0.012	Biological Process	GO:0000077	DNA damage checkpoint	0.0446222	0.171125	1	83
GO:0031326 regulation of cellular biosynthetic process	4	50	0.001	Biological Process	GO:0031326	regulation of cellular biosynthetic process	0.0455975	0.171125	4	2738
GO:0046483 heterocycle metabolic process	5	62.5	0.001	Biological Process	GO:0046483	heterocycle metabolic process	0.0461368	0.171125	5	4139
GO:0051172 negative regulation of nitrogen compound metabolic process	3	37.5	0.002	Biological Process	GO:0051172	negative regulation of nitrogen compound metabolic process	0.0468322	0.171125	3	1581
GO:0009889 regulation of biosynthetic process	4	50	0.001	Biological Process	GO:0009889	regulation of biosynthetic process	0.0475551	0.171125	4	2773
GO:0031570 DNA integrity checkpoint	1	12.5	0.011	Biological Process	GO:0031570	DNA integrity checkpoint	0.0477793	0.171125	1	89
GO:0006725 cellular aromatic compound metabolic process	5	62.5	0.001	Biological Process	GO:0006725	cellular aromatic compound metabolic process	0.0478005	0.171125	5	4175
GO:0017015 regulation of transforming growth factor beta receptor signaling pathway	1	12.5	0.011	Biological Process	GO:0017015	regulation of transforming growth factor beta receptor signaling pathway	0.0483046	0.171125	1	90
GO:0090101 negative regulation of transmembrane receptor protein serine/threonine kinase signaling pathway	1	12.5	0.011	Biological Process	GO:0090101	negative regulation of transmembrane receptor protein serine/threonine kinase signaling pathway	0.0488296	0.171125	1	91
GO:0044839 cell cycle G2/M phase transition	1	12.5	0.011	Biological Process	GO:0044839	cell cycle G2/M phase transition	0.0493544	0.171125	1	92
GO:1903844 regulation of cellular response to transforming growth factor beta stimulus	1	12.5	0.011	Biological Process	GO:1903844	regulation of cellular response to transforming growth factor beta stimulus	0.0493544	0.171125	1	92
GO:0051726 regulation of cell cycle	2	25	0.003	Biological Process	GO:0051726	regulation of cell cycle	0.0498389	0.171125	2	676
GO:0003231 cardiac ventricle development	1	12.5	0.011	Biological Process	GO:0003231	cardiac ventricle development	0.0498789	0.171125	1	93
